# Supplementary material for: A Comprehensive Analysis of Transcriptomics and Proteomics Elucidates the Cold-Adaptive Ovarian Development of Eriocheir sinensis Farmed in High-Altitude Karst Landform
Source: Genes (Basel). 2025 Sep 6;16(9):1048. doi: 10.3390/genes16091048 (PMC12469982; doi:10.3390/genes16091048)
Supplement: Supplementary file 1 [file genes-16-01048-s001.zip]

Archive with 3 entries (3 files):
- genes-3842908-2.xlsx
- genes-3842908-3.xlsx
- genes-3842908-supplementary.pdf
