# Supplementary material for: A Comprehensive Analysis of Transcriptomics and Proteomics Elucidates the Cold-Adaptive Ovarian Development of Eriocheir sinensis Farmed in High-Altitude Karst Landform
Source: Genes (Basel). 2025 Sep 6;16(9):1048. doi: 10.3390/genes16091048 (PMC12469982; doi:10.3390/genes16091048)
Supplement: Supplementary file 1 [file genes-16-01048-s001.zip › genes-3842908-2.xlsx]

## Sheet: DEPs G10O3.vs.S10O.protein
Protein	Description	Gene	G1-THC_1	G-THC_2	G-THC_3	J-TWC_1	J-TWC_2	J-TWC_3	G-THC.vs.J-TWC FC	G-THC.vs.J-TWC Pvalue	G-THC.vs.J-TWC log2FC	G-THC.vs.J-TWC Sig	G-THC.vs.J-TWC UP.DOWN	GO_NUM	GO_Description	KEGG_Description	KEGG_EC	KEGG_ko	KOGs_Function_Description	KOGs_Function_Class	KOGs_Class_Description	IPR_Term	Subcellular_localization	TF_family
XP_050685757.1	AMP deaminase 2-like isoform X1 [Eriocheir sinensis]	-	9382.4	9298.7958984375	13980.1865234375	16590.8	17655.958984375	11475.7	0.714340373735283	0.150940611210055	-0.485316	Nonsignificant	None	1	Molecular Function:deaminase activity (GO:0019239)	AMP deaminase	3.5.4.6	ko00230 Purine metabolism ko01100 Metabolic pathways	Adenosine monophosphate deaminase	F	Nucleotide transport and metabolism ;	IPR001365 [Adenosine/AMP deaminase domain]	--	--
XP_050685762.1	transmembrane emp24 domain-containing protein 7-like [Eriocheir sinensis]	LOC126980189	5968.01611328125	4266.87	7537.69677734375	0	2449.7392578125	4305.4306640625	1.75397354321888	0.166867312391121	0.810626986462923	Nonsignificant	None	2	Biological Process:transport (GO:0006810),Cellular Component:integral component of membrane (GO:0016021)	p24 family protein gamma-3	--	--	emp24/gp25L/p24 family of membrane trafficking proteins	U	Intracellular trafficking, secretion, and vesicular transport ;	IPR009038 [GOLD domain]	Golgi apparatus protein	--
XP_050685782.1	protoporphyrinogen oxidase-like [Eriocheir sinensis]	LOC126980194	4126.59423828125	1958.15380859375	3700.66918945313	6082.05126953125	10112.6	3872.31079101563	0.487638445689044	0.152608496308574	-1.03612	Nonsignificant	None	2	Molecular Function:oxidoreductase activity (GO:0016491),Biological Process:oxidation-reduction process (GO:0055114)	--	--	ko00860 Porphyrin and chlorophyll metabolism ko01100 Metabolic pathways	Protoporphyrinogen oxidase	H	Coenzyme transport and metabolism ;	IPR002937 [Amine oxidase]	--	--
XP_050685790.1	papilin-like [Eriocheir sinensis]	LOC126980200	694429	675943	689812	921814	838089	905368	0.772973734140037	0.0015333382880864	-0.371509	Nonsignificant	None	4	Molecular Function:metalloendopeptidase activity (GO:0004222),Molecular Function:serine-type endopeptidase inhibitor activity (GO:0004867),Molecular Function:peptidase activity (GO:0008233),Cellular Component:extracellular matrix (GO:0031012)	--	--	--	Serine proteinase inhibitor (KU family) with thrombospondin repeats	O	Posttranslational modification, protein turnover, chaperones ;	IPR000884 [Thrombospondin type-1 (TSP1) repeat] ; IPR002223[Pancreatic trypsin inhibitor Kunitz domain] ; IPR010294[ADAM-TS Spacer 1] ; IPR010909[PLAC] ; IPR013098[Immunoglobulin I-set]	extracell protein	--
XP_050685792.1	multiple PDZ domain protein-like [Eriocheir sinensis]	LOC126980201	29749.388671875	94882.7	31252.9	52482.6	0	44230.2	1.07455658608953	0.905295912014943	0.103741457006015	Nonsignificant	None	1	Molecular Function:protein binding (GO:0005515)	multiple PDZ domain protein	--	ko04391 Hippo signaling pathway - fly ko04530 Tight junction	FOG: PDZ domain	S	Function unknown ;	IPR001478 [PDZ domain]	synapse protein	--
XP_050685793.1	low-density lipoprotein receptor-like [Eriocheir sinensis]	LOC126980202	19005.4	19957.001953125	18405.728515625	75345.9	45698	42251.8	0.351314365745481	0.0779856890316112	-1.50917	Nonsignificant	None	2	Molecular Function:calcium ion binding (GO:0005509),Molecular Function:protein binding (GO:0005515)	very low-density lipoprotein receptor	--	--	Low-density lipoprotein receptors containing Ca2+-binding EGF-like domains	T	Signal transduction mechanisms ;	IPR000033 [LDLR class B repeat] ; IPR001881[EGF-like calcium-binding domain] ; IPR002172[Low-density lipoprotein (LDL) receptor class A repeat]	plasma membrane protein	--
XP_050685807.1	uncharacterized protein LOC126980217 [Eriocheir sinensis]	LOC126980217	24241.044921875	23712.974609375	25856.9	0	13907.638671875	22938.2	1.33548962832112	0.172639995553244	0.417368771759026	Nonsignificant	None	--	--	--	--	--	--	--	--	--	--	--
XP_050685816.1	cytosolic Fe-S cluster assembly factor nubp1-like [Eriocheir sinensis]	LOC126980230	76188.1	69263.6	68095.1	96484.5	87238.4	94710.4	0.76695832086822	0.00468509978879919	-0.38278	Nonsignificant	None	--	--	--	--	--	Predicted ATPase, nucleotide-binding	D	Cell cycle control, cell division, chromosome partitioning ;	IPR033756 [Flagellum site-determining protein YlxH/ Fe-S cluster assembling factor NBP35]	--	--
XP_050685817.1	heat shock protein Hsp-16.1/Hsp-16.11-like [Eriocheir sinensis]	LOC126980231	190595	184643	181921	308725	288984	268326	0.643343544741857	0.000994735885001418	-0.636339	Significant	down	--	--	--	--	--	Alpha crystallins	O	Posttranslational modification, protein turnover, chaperones ;	IPR002068 [Alpha crystallin/Hsp20 domain]	nucleus protein	--
XP_050685886.1	serine/arginine-rich splicing factor 7-like isoform X1 [Eriocheir sinensis]	LOC126980253	12210.6103515625	13737.6728515625	9250	24788.466796875	15237.6513671875	14298.0263671875	0.64793066877707	0.151349797485294	-0.626089	Nonsignificant	None	2	Molecular Function:nucleic acid binding (GO:0003676),Molecular Function:zinc ion binding (GO:0008270)	splicing factor, arginine/serine-rich 7	--	ko03040 Spliceosome ko05168 Herpes simplex infection	Alternative splicing factor SRp20/9G8 (RRM superfamily)	A	RNA processing and modification ;	IPR000504 [RNA recognition motif domain] ; IPR001878[Zinc finger, CCHC-type]	nucleus protein	--
XP_050685893.1	E3 SUMO-protein ligase RanBP2-like isoform X3 [Eriocheir sinensis]	LOC126980254	33717.8	26751	32964.1	29393.8	25821.154296875	29393.3	1.10430068042723	0.305941785161471	0.143133044488745	Nonsignificant	None	2	Molecular Function:zinc ion binding (GO:0008270),Biological Process:intracellular transport (GO:0046907)	E3 SUMO-protein ligase RanBP2	--	ko03013 RNA transport	Ran-binding protein RANBP1 and related RanBD domain proteins	U	Intracellular trafficking, secretion, and vesicular transport ;	IPR000156 [Ran binding domain] ; IPR001876[Zinc finger, RanBP2-type]	nucleus protein	--
XP_050685896.1	39S ribosomal protein L28, mitochondrial-like [Eriocheir sinensis]	LOC126980256	12488.0458984375	12980.7294921875	6383.6	12310.1	7247.0322265625	14479.4541015625	0.935828367921695	0.821085994871831	-0.0956841	Nonsignificant	None	--	--	large subunit ribosomal protein L28	--	ko03010 Ribosome	Uncharacterized conserved protein (melanoma antigen P15)	S	Function unknown ;	--	mitochondrion protein	--
XP_050685898.1	disintegrin and metalloproteinase domain-containing protein 10-like isoform X1 [Eriocheir sinensis]	LOC126980258	4522.17	4271.73	5050.8720703125	6591.1	7334.83837890625	12285.6826171875	0.528192197687858	0.145348656812094	-0.920865	Nonsignificant	None	--	--	disintegrin and metalloproteinase domain-containing protein 10	3.4.24.81	ko05010 Alzheimer's disease ko05120 Epithelial cell signaling in Helicobacter pylori infection	Tumor necrosis factor-alpha-converting enzyme (TACE/ADAM17) and related metalloproteases	W	Extracellular structures ;	IPR001762 [Disintegrin domain] ; IPR002870[Peptidase M12B, propeptide]	plasma membrane protein	--
XP_050685940.1	6-phosphofructo-2-kinase/fructose-2,6-bisphosphatase 1-like isoform X1 [Eriocheir sinensis]	LOC126980280	18601.2	17283.189453125	3855.29125976563	32088.7	24789.279296875	0	0.465789204214572	0.106909600916639	-1.10225	Nonsignificant	None	3	Molecular Function:6-phosphofructo-2-kinase activity (GO:0003873),Molecular Function:ATP binding (GO:0005524),Biological Process:fructose metabolic process (GO:0006000)	--	--	--	Fructose-6-phosphate 2-kinase/fructose-2,6-biphosphatase	G	Carbohydrate transport and metabolism ;	IPR013078 [Histidine phosphatase superfamily, clade-1] ; IPR013079[6-phosphofructo-2-kinase]	--	--
XP_050685949.1	sequestosome-1-like isoform X1 [Eriocheir sinensis]	LOC126980281	205461	191877	188170	285706	277549	304437	0.674788005229248	0.000593178957640732	-0.567494	Nonsignificant	None	2	Molecular Function:protein binding (GO:0005515),Molecular Function:zinc ion binding (GO:0008270)	sequestosome 1	--	ko04137 Mitophagy - animal ko04217 Necroptosis ko04218 Cellular senescence ko04380 Osteoclast differentiation ko05418 Fluid shear stress and atherosclerosis	Uncharacterized conserved protein, contains ZZ-type Zn-finger	R	General function prediction only ;	IPR000270 [PB1 domain] ; IPR000433[Zinc finger, ZZ-type] ; IPR033741[Sequestosome-1, UBA domain]	--	--
XP_050685953.1	26S proteasome non-ATPase regulatory subunit 10-like [Eriocheir sinensis]	LOC126980284	24557.1	23928.3	13436.689453125	15377.923828125	0	13104.888671875	1.44934376542871	0.269214043652495	0.535399823920587	Nonsignificant	None	--	--	26S proteasome non-ATPase regulatory subunit 10	--	--	26S proteasome regulatory complex, subunit PSMD10	O	Posttranslational modification, protein turnover, chaperones ;	IPR020683 [Ankyrin repeat-containing domain]	cytoskeleton protein	--
XP_050685974.1	basic proline-rich protein-like isoform X2 [Eriocheir sinensis]	LOC126980296	12323.2	32129.220703125	21683	22167.744140625	39729.5	36704.3	0.670735052739401	0.241624446831971	-0.576185	Nonsignificant	None	1	Molecular Function:actin binding (GO:0003779)	--	--	--	WASP-interacting protein VRP1/WIP, contains WH2 domain	Z	Cytoskeleton ;	IPR003124 [WH2 domain]	--	--
XP_050685980.1	26S proteasome non-ATPase regulatory subunit 1-like [Eriocheir sinensis]	LOC126980297	12190.376953125	9822.68	12551.5771484375	7752.22	14731.6572265625	12894.271484375	0.977005302173192	0.910169941685871	-0.0335617	Nonsignificant	None	--	--	26S proteasome regulatory subunit N2	--	ko03050 Proteasome ko05169 Epstein-Barr virus infection	26S proteasome regulatory complex, subunit RPN2/PSMD1	O	Posttranslational modification, protein turnover, chaperones ;	IPR002015 [Proteasome/cyclosome repeat]	--	--
XP_050685981.1	putative gamma-glutamylcyclotransferase CG2811 isoform X1 [Eriocheir sinensis]	LOC126980298	51600.3	71411.1	71003.3	78605.7	58316.2	87881.1	0.863043372869684	0.399970892854785	-0.212495	Nonsignificant	None	--	--	gamma-glutamylaminecyclotransferase	2.3.2.-	--	Uncharacterized conserved protein	S	Function unknown ;	IPR009288 [Gamma-glutamylcyclotransferase, AIG2-like]	--	--
XP_050685994.1	probable glutamine--tRNA ligase [Eriocheir sinensis]	LOC126980303	19945.548828125	23173.119140625	26509.794921875	21426.9	20592.568359375	26758.3	1.01236892685172	0.921576607744202	0.0177351318768179	Nonsignificant	None	8	Molecular Function:nucleotide binding (GO:0000166),Molecular Function:aminoacyl-tRNA ligase activity (GO:0004812),Molecular Function:glutamine-tRNA ligase activity (GO:0004819),Molecular Function:ATP binding (GO:0005524),Cellular Component:cytoplasm (GO:0005737),Biological Process:tRNA aminoacylation for protein translation (GO:0006418),Biological Process:glutaminyl-tRNA aminoacylation (GO:000642…	glutaminyl-tRNA synthetase	6.1.1.18	ko00970 Aminoacyl-tRNA biosynthesis ko01100 Metabolic pathways	Glutaminyl-tRNA synthetase	J	Translation, ribosomal structure and biogenesis ;	IPR007638 [Glutaminyl-tRNA synthetase, class Ib, non-specific RNA-binding domain 2] ; IPR007639[Glutaminyl-tRNA synthetase, class Ib, non-specific RNA-binding domain, N-terminal] ; IPR020058[Glutamyl/glutaminyl-tRNA synthetase, class Ib, catalytic domain] ; IPR020059[Glutamyl/glutaminyl-tRNA synthetase, class Ib, anti-codon binding domain]	cytoplasm protein	--
XP_050686000.1	transmembrane 9 superfamily member 2-like [Eriocheir sinensis]	LOC126980306	0	10667.013671875	19219.994140625	10232.6240234375	7584.4638671875	14597.7	1.38302856646707	0.391001762436091	0.467830955674774	Nonsignificant	None	1	Cellular Component:integral component of membrane (GO:0016021)	transmembrane 9 superfamily member 2/4	--	--	Endosomal membrane proteins, EMP70	U	Intracellular trafficking, secretion, and vesicular transport ;	IPR004240 [Nonaspanin (TM9SF)]	--	--
XP_050686001.1	phenylalanine--tRNA ligase beta subunit-like [Eriocheir sinensis]	LOC126980307	16046.8076171875	15432.353515625	21992.060546875	15604	13684.451171875	10301.474609375	1.35062537536878	0.150153992266664	0.433627568041825	Nonsignificant	None	5	Molecular Function:magnesium ion binding (GO:0000287),Molecular Function:RNA binding (GO:0003723),Molecular Function:phenylalanine-tRNA ligase activity (GO:0004826),Molecular Function:ATP binding (GO:0005524),Biological Process:phenylalanyl-tRNA aminoacylation (GO:0006432)	phenylalanyl-tRNA synthetase beta chain	6.1.1.20	ko00970 Aminoacyl-tRNA biosynthesis	Phenylalanyl-tRNA synthetase beta subunit	J	Translation, ribosomal structure and biogenesis ;	IPR005146 [B3/B4 tRNA-binding domain] ; IPR005147[tRNA synthetase, B5-domain]	--	--
XP_050686021.1	venom carboxylesterase-6-like [Eriocheir sinensis]	LOC126980321	4252.65	7819.03369140625	8603.48	0	0	0	Inf	0	Inf	Significant	up	--	--	--	--	--	Carboxylesterase and related proteins	R	General function prediction only ;	IPR002018 [Carboxylesterase, type B]	endoplasmic reticulum protein	--
XP_050686032.1	uncharacterized protein LOC126980329 isoform X2 [Eriocheir sinensis]	LOC126980329	22951	32782.1	16725.8	210538	192788	171829	0.125981388303729	0.000158863965261076	-2.98872	Significant	down	--	--	--	--	--	--	--	--	IPR005515 [Vitelline membrane outer layer protein I (VOMI)]	--	--
XP_050686034.1	vitelline membrane outer layer protein 1 homolog [Eriocheir sinensis]	LOC126980330	40052.1	46895.3	29480.236328125	249840	280019	284790	0.142917709685747	0.0000424588727164035	-2.80674	Significant	down	--	--	--	--	--	--	--	--	IPR005515 [Vitelline membrane outer layer protein I (VOMI)]	--	--
XP_050686042.1	6-phosphogluconolactonase-like isoform X1 [Eriocheir sinensis]	LOC126980336	151406	139369	125993	201385	222090	241662	0.626591294878941	0.00383403427787947	-0.674403	Significant	down	1	Biological Process:carbohydrate metabolic process (GO:0005975)	6-phosphogluconolactonase	3.1.1.31	ko00030 Pentose phosphate pathway ko01100 Metabolic pathways ko01200 Carbon metabolism	6-phosphogluconolactonase - like protein	G	Carbohydrate transport and metabolism ;	IPR006148 [Glucosamine/galactosamine-6-phosphate isomerase]	microsome protein	--
XP_050686056.1	vacuolar protein sorting-associated protein 35-like isoform X1 [Eriocheir sinensis]	LOC126980343	13503.2	14649.3525390625	18574	9288.0908203125	13596.6	9809.12	1.42921443824501	0.0845759953310656	0.515222393538521	Nonsignificant	None	3	Molecular Function:protein transporter activity (GO:0008565),Biological Process:protein transport (GO:0015031),Cellular Component:retromer complex (GO:0030904)	vacuolar protein sorting-associated protein 35	--	ko04144 Endocytosis	Membrane coat complex Retromer, subunit VPS35	U	Intracellular trafficking, secretion, and vesicular transport ;	IPR005378 [Vacuolar protein sorting-associated protein 35]	cytoplasm protein	--
XP_050686083.1	uncharacterized protein LOC126980351 [Eriocheir sinensis]	LOC126980351	41506.4	14755.8173828125	15238.9189453125	6173.43	14465.4970703125	16042.3115234375	1.9492563998366	0.282408189278047	0.962923871223519	Nonsignificant	None	--	--	--	--	--	--	--	--	--	--	--
XP_050686093.1	trimethyllysine dioxygenase, mitochondrial-like isoform X1 [Eriocheir sinensis]	LOC126980354	9375.68	9127.11	11569.3	6749.97	10756.4	11043.7	1.05330869827794	0.765398866872025	0.0749283159522437	Nonsignificant	None	2	Molecular Function:oxidoreductase activity (GO:0016491),Biological Process:oxidation-reduction process (GO:0055114)	trimethyllysine dioxygenase	1.14.11.8	ko00310 Lysine degradation	Predicted gamma-butyrobetaine,2-oxoglutarate dioxygenase	I	Lipid transport and metabolism ;	IPR003819 [TauD/TfdA-like domain] ; IPR010376[Domain of unknown function DUF971]	cytoplasm protein	--
XP_050686099.1	LDLR chaperone boca-like [Eriocheir sinensis]	LOC126980356	3.27823e+06	3.18993e+06	3.162e+06	6874401	6.54922e+06	6.70256e+06	0.478489739281793	0.00000402145009760584	-1.06344	Significant	down	--	--	--	--	--	Uncharacterized conserved protein (involved in mesoderm differentiation in humans)	R	General function prediction only ;	IPR019330 [Mesoderm development candidate 2]	--	--
XP_050686153.1	calumenin-B-like [Eriocheir sinensis]	LOC126980365	462897	408235	484221	924222	711388	932683	0.527725030490218	0.00596352818663221	-0.922142	Significant	down	1	Molecular Function:calcium ion binding (GO:0005509)	--	--	--	Reticulocalbin, calumenin, DNA supercoiling factor, and related Ca2+-binding proteins of the CREC family (EF-Hand protein superfamily)	TU	Signal transduction mechanisms ; Intracellular trafficking, secretion, and vesicular transport ;	IPR002048 [EF-hand domain]	extracell protein	--
XP_050686191.1	uncharacterized protein LOC126980375 [Eriocheir sinensis]	LOC126980375	9629.18	15248.2	11669.9	19772.5	10966.7	20490.4	0.713402603859086	0.231740824806867	-0.487212	Nonsignificant	None	5	Molecular Function:electron carrier activity (GO:0009055),Molecular Function:oxidoreductase activity (GO:0016491),Molecular Function:metal ion binding (GO:0046872),Molecular Function:iron-sulfur cluster binding (GO:0051536),Biological Process:oxidation-reduction process (GO:0055114)	--	--	ko00230 Purine metabolism ko00232 Caffeine metabolism ko00983 Drug metabolism - other enzymes ko01100 Metabolic pathways ko04146 Peroxisome	Xanthine dehydrogenase	F	Nucleotide transport and metabolism ;	IPR000674 [Aldehyde oxidase/xanthine dehydrogenase, a/b hammerhead] ; IPR001041[2Fe-2S ferredoxin-type iron-sulfur binding domain] ; IPR002346[Molybdopterin dehydrogenase, FAD-binding] ; IPR002888[[2Fe-2S]-binding] ; IPR005107[CO dehydrogenase flavoprotein, C-terminal] ; IPR008274[Aldehyde oxidase/xanthine dehydrogenase, molybdopterin binding]	cytoplasm protein	--
XP_050686199.1	long-chain specific acyl-CoA dehydrogenase, mitochondrial-like [Eriocheir sinensis]	LOC126980380	70181.8	71015.2	69306	63200.2	59518.5	62961.9	1.13368	0.00301695981588035	0.181017371055766	Nonsignificant	None	4	Molecular Function:acyl-CoA dehydrogenase activity (GO:0003995),Biological Process:metabolic process (GO:0008152),Molecular Function:flavin adenine dinucleotide binding (GO:0050660),Biological Process:oxidation-reduction process (GO:0055114)	long-chain-acyl-CoA dehydrogenase	1.3.8.8	ko00071 Fatty acid degradation ko01100 Metabolic pathways ko01212 Fatty acid metabolism ko03320 PPAR signaling pathway	Isovaleryl-CoA dehydrogenase	EI	Amino acid transport and metabolism ; Lipid transport and metabolism ;	IPR006091 [Acyl-CoA oxidase/dehydrogenase, central domain] ; IPR009075[Acyl-CoA dehydrogenase/oxidase C-terminal] ; IPR013786[Acyl-CoA dehydrogenase/oxidase, N-terminal]	mitochondrion protein	--
XP_050686249.1	galectin-4-like isoform X2 [Eriocheir sinensis]	LOC126980398	342924	346202	340791	419136	470623	447930	0.769921828615299	0.0195013849411847	-0.377216	Nonsignificant	None	1	Molecular Function:carbohydrate binding (GO:0030246)	galectin-4	--	--	Galectin, galactose-binding lectin	W	Extracellular structures ;	IPR001079 [Galectin, carbohydrate recognition domain]	extracell protein	--
XP_050686283.1	FAD-linked sulfhydryl oxidase ALR-like [Eriocheir sinensis]	LOC126980410	25745.7	29114.119140625	23330.3	37766.2	37548.4	46370.9	0.642559438722265	0.0124279804592746	-0.638098	Significant	down	2	Molecular Function:thiol oxidase activity (GO:0016972),Biological Process:oxidation-reduction process (GO:0055114)	mitochondrial FAD-linked sulfhydryl oxidase	1.8.3.2	--	Mitochondrial sulfhydryl oxidase involved in the biogenesis of cytosolic Fe/S proteins	O	Posttranslational modification, protein turnover, chaperones ;	IPR017905 [ERV/ALR sulfhydryl oxidase domain]	--	--
XP_050686290.1	uncharacterized protein LOC126980418 isoform X1 [Eriocheir sinensis]	LOC126980418	179772	125594	128606	190576	188942	442903	0.527675757996897	0.207453514583552	-0.922276	Nonsignificant	None	--	--	--	--	--	--	--	--	--	--	--
XP_050686292.1	uncharacterized protein LOC126980415 isoform X1 [Eriocheir sinensis]	-	0	116506	158471	38255.4	201456	35705	1.49760029178505	0.573314587778803	0.582652621121563	Nonsignificant	None	--	--	--	--	--	--	--	--	--	--	--
XP_050686303.1	actin, muscle-like [Eriocheir sinensis]	LOC126980432	8529570	8884563	9026315	9716390	11174613	9484936	0.870440515435589	0.0752569616839016	-0.200182	Nonsignificant	None	--	--	actin beta/gamma 1	--	ko04015 Rap1 signaling pathway ko04145 Phagosome ko04210 Apoptosis ko04390 Hippo signaling pathway ko04391 Hippo signaling pathway - fly ko04510 Focal adhesion ko04520 Adherens junction ko04530 Tight junction ko04611 Platelet activation ko04670 Leukocyte transendothelial migration ko04745 Phototransduction - fly ko04810 Regulation of actin cytoskeleton ko04919 Thyroid hormone signaling pathway ko…	Actin and related proteins	Z	Cytoskeleton ;	IPR004000 [Actin family]	centrosome protein	--
XP_050686313.1	actin, muscle-like [Eriocheir sinensis]	LOC126980442	391294	402052	413439	459889	503118	329651	0.933569028321813	0.639012230788535	-0.0991714	Nonsignificant	None	--	--	actin beta/gamma 1	--	ko04015 Rap1 signaling pathway ko04145 Phagosome ko04210 Apoptosis ko04390 Hippo signaling pathway ko04391 Hippo signaling pathway - fly ko04510 Focal adhesion ko04520 Adherens junction ko04530 Tight junction ko04611 Platelet activation ko04670 Leukocyte transendothelial migration ko04745 Phototransduction - fly ko04810 Regulation of actin cytoskeleton ko04919 Thyroid hormone signaling pathway ko…	Actin and related proteins	Z	Cytoskeleton ;	IPR004000 [Actin family]	centrosome protein	--
XP_050686321.1	actin-57B-like [Eriocheir sinensis]	LOC126980446	12387.6025390625	0	22394.705078125	5589.25146484375	2576.10595703125	0	4.25974097888301	0.12573954207833	2.09076570748348	Nonsignificant	None	--	--	actin beta/gamma 1	--	ko04015 Rap1 signaling pathway ko04145 Phagosome ko04210 Apoptosis ko04390 Hippo signaling pathway ko04391 Hippo signaling pathway - fly ko04510 Focal adhesion ko04520 Adherens junction ko04530 Tight junction ko04611 Platelet activation ko04670 Leukocyte transendothelial migration ko04745 Phototransduction - fly ko04810 Regulation of actin cytoskeleton ko04919 Thyroid hormone signaling pathway ko…	Actin and related proteins	Z	Cytoskeleton ;	IPR004000 [Actin family]	centrosome protein	--
XP_050686331.1	NADPH-dependent diflavin oxidoreductase 1-like isoform X1 [Eriocheir sinensis]	LOC126980457	0	14123.0439453125	12818.9873046875	11851.8876953125	0	8214.8	1.34262455208562	0.217133701845874	0.425055929805669	Nonsignificant	None	3	Molecular Function:FMN binding (GO:0010181),Molecular Function:oxidoreductase activity (GO:0016491),Biological Process:oxidation-reduction process (GO:0055114)	--	--	--	NADP-dependent flavoprotein reductase	C	Energy production and conversion ;	IPR001433 [Oxidoreductase FAD/NAD(P)-binding] ; IPR003097[FAD-binding, type 1] ; IPR008254[Flavodoxin/nitric oxide synthase]	cytoplasm protein	--
XP_050686347.1	cytochrome c oxidase subunit 6B2-like [Eriocheir sinensis]	LOC126980466	305642	319314	293338	597697	530915	521944	0.556353807237179	0.000620981084837876	-0.845925	Significant	down	2	Molecular Function:cytochrome-c oxidase activity (GO:0004129),Cellular Component:mitochondrion (GO:0005739)	cytochrome c oxidase subunit 6b	--	ko00190 Oxidative phosphorylation ko01100 Metabolic pathways ko04260 Cardiac muscle contraction ko04932 Non-alcoholic fatty liver disease (NAFLD) ko05010 Alzheimer's disease ko05012 Parkinson's disease ko05016 Huntington's disease	Cytochrome c oxidase, subunit VIb/COX12	C	Energy production and conversion ;	IPR003213 [Cytochrome c oxidase, subunit VIb]	--	--
XP_050686348.1	uncharacterized protein LOC126980467 isoform X1 [Eriocheir sinensis]	LOC126980467	14008.076171875	0	9730.97	28046.107421875	40069.8	65750.5	0.266000828630565	0.108164857406646	-1.9105	Nonsignificant	None	1	Molecular Function:hydrolase activity (GO:0016787)	Xaa-Pro aminopeptidase	3.4.11.9	--	Xaa-Pro aminopeptidase	E	Amino acid transport and metabolism ;	IPR000587 [Creatinase, N-terminal] ; IPR000994[Peptidase M24] ; IPR032416[Peptidase M24, C-terminal domain]	plasma membrane protein	--
XP_050686352.1	serine/arginine repetitive matrix protein 1-like isoform X2 [Eriocheir sinensis]	LOC126980470	23799.412109375	25867	27320.9	22623.755859375	26784.962890625	38411.3	0.876648662728423	0.496547540767325	-0.189929	Nonsignificant	None	--	--	--	--	--	Uncharacterized conserved protein	S	Function unknown ;	--	--	--
XP_050686359.1	prohormone-4-like isoform X1 [Eriocheir sinensis]	LOC126980473	19112.6	21341.7	16715.4	35787.6	0	60832.3	0.394464410091277	0.254326301704039	-1.34203	Nonsignificant	None	1	Molecular Function:protein binding (GO:0005515)	--	--	--	--	--	--	IPR002172 [Low-density lipoprotein (LDL) receptor class A repeat]	plasma membrane protein	--
XP_050686395.1	zinc finger and SCAN domain-containing protein 22-like isoform X1 [Eriocheir sinensis]	-	7584.91259765625	5766.08642578125	6534.67822265625	8526.1	0	10313.2	0.703696486900535	0.0609429930556636	-0.506975	Nonsignificant	None	1	Molecular Function:metal ion binding (GO:0046872)	KRAB domain-containing zinc finger protein	--	--	FOG: Zn-finger	R	General function prediction only ;	IPR007087 [Zinc finger, C2H2]	nucleus protein	zf-C2H2
XP_050686410.1	myophilin-like [Eriocheir sinensis]	-	1.53041e+06	1.33219e+06	1.49339e+06	1.72427e+06	1.8003e+06	2.038e+06	0.783088279163352	0.0231946174192316	-0.352753	Nonsignificant	None	1	Molecular Function:protein binding (GO:0005515)	--	--	--	Calponin	Z	Cytoskeleton ;	IPR000557 [Calponin repeat] ; IPR001715[Calponin homology domain]	plasma membrane protein	--
XP_050686418.1	mitochondrial inner membrane protease ATP23 homolog [Eriocheir sinensis]	LOC126980495	6808.20947265625	4781.1494140625	5948.0537109375	10018	6084.63	8566.97	0.710892672263402	0.13910096358157	-0.492296	Nonsignificant	None	1	Molecular Function:metalloendopeptidase activity (GO:0004222)	mitochondrial inner membrane protease ATP23	3.4.24.-	--	Ku70-binding protein	L	Replication, recombination and repair ;	IPR019165 [Peptidase M76, ATP23]	--	--
XP_050686420.1	ubiquitin carboxyl-terminal hydrolase isozyme L3-like isoform X1 [Eriocheir sinensis]	LOC126980501	7.18869e+06	7.03212e+06	6.74085e+06	9648145	10122638	11745562	0.665104360927639	0.00559527246354601	-0.588347	Significant	down	3	Molecular Function:thiol-dependent ubiquitin-specific protease activity (GO:0004843),Cellular Component:intracellular (GO:0005622),Biological Process:ubiquitin-dependent protein catabolic process (GO:0006511)	ubiquitin carboxyl-terminal hydrolase L3	3.4.19.12	--	Ubiquitin C-terminal hydrolase UCHL1	O	Posttranslational modification, protein turnover, chaperones ;	IPR001578 [Peptidase C12, ubiquitin carboxyl-terminal hydrolase]	cytoplasm protein	--
XP_050686424.1	PDZ domain-containing protein GIPC1-like [Eriocheir sinensis]	LOC126980503	46633.9	41902.8	43716.1	71394.8	80230.2	56773.4	0.63461532910388	0.0220066965808763	-0.656046	Significant	down	1	Molecular Function:protein binding (GO:0005515)	PDZ domain-containing protein GIPC	--	--	RGS-GAIP interacting protein GIPC, contains PDZ domain	TU	Signal transduction mechanisms ; Intracellular trafficking, secretion, and vesicular transport ;	IPR001478 [PDZ domain]	--	--
XP_050686425.1	phosphoribosyl pyrophosphate synthase-associated protein 1-like isoform X1 [Eriocheir sinensis]	LOC126980504	12746.490234375	20248.7	16656.3	12463.4091796875	14661.6611328125	11183.169921875	1.29610500637331	0.18919438552468	0.374182605596892	Nonsignificant	None	3	Molecular Function:magnesium ion binding (GO:0000287),Molecular Function:ribose phosphate diphosphokinase activity (GO:0004749),Biological Process:nucleotide biosynthetic process (GO:0009165)	--	--	--	Phosphoribosylpyrophosphate synthetase-associated protein	EF	Amino acid transport and metabolism ; Nucleotide transport and metabolism ;	IPR005946 [Ribose-phosphate diphosphokinase] ; IPR029099[Ribose-phosphate pyrophosphokinase, N-terminal domain]	--	--
XP_050686447.1	uncharacterized protein LOC126980511 [Eriocheir sinensis]	LOC126980511	17684.5	15130.5	14433.806640625	12832.7431640625	18996.4	13159.0166015625	1.05024870902488	0.752732720308803	0.0707310124518486	Nonsignificant	None	--	--	--	--	--	--	--	--	--	--	--
XP_050686448.1	AP-3 complex subunit sigma-1-like [Eriocheir sinensis]	LOC126980512	7755.1337890625	11407.158203125	6729.5673828125	12742.275390625	23893.189453125	8397.32	0.57495578850217	0.256864163996031	-0.798477	Nonsignificant	None	--	--	AP-3 complex subunit sigma	--	ko04142 Lysosome	Clathrin adaptor complex, small subunit	U	Intracellular trafficking, secretion, and vesicular transport ;	IPR022775 [AP complex, mu/sigma subunit]	Golgi apparatus protein	--
XP_050686451.1	actin-related protein 2/3 complex subunit 4 isoform X1 [Eriocheir sinensis]	LOC126980514	15743.7001953125	17487.1	23653.2	5575.7724609375	4993.2412109375	10875.4	2.65262918166087	0.0178039485272623	1.40742301134867	Significant	up	4	Cellular Component:Arp2/3 protein complex (GO:0005885),Cellular Component:actin cytoskeleton (GO:0015629),Biological Process:actin filament polymerization (GO:0030041),Biological Process:Arp2/3 complex-mediated actin nucleation (GO:0034314)	actin related protein 2/3 complex, subunit 4	--	ko04144 Endocytosis ko04666 Fc gamma R-mediated phagocytosis ko04810 Regulation of actin cytoskeleton ko05100 Bacterial invasion of epithelial cells ko05130 Pathogenic Escherichia coli infection ko05131 Shigellosis ko05132 Salmonella infection	Actin-related protein Arp2/3 complex, subunit ARPC4	Z	Cytoskeleton ;	IPR008384 [Actin-related protein 2/3 complex subunit 4]	cytoskeleton protein	--
XP_050686454.1	vesicle-trafficking protein SEC22b-B-like [Eriocheir sinensis]	LOC126980515	18925.3	19180.701171875	19595.2	7629.0927734375	18264	20291.244140625	1.24936600772943	0.431390010124104	0.321196183257368	Nonsignificant	None	2	Cellular Component:integral component of membrane (GO:0016021),Biological Process:vesicle-mediated transport (GO:0016192)	vesicle transport protein SEC22	--	ko04130 SNARE interactions in vesicular transport ko04145 Phagosome ko05134 Legionellosis	Synaptobrevin/VAMP-like protein SEC22	U	Intracellular trafficking, secretion, and vesicular transport ;	IPR001388 [Synaptobrevin] ; IPR010908[Longin domain]	endoplasmic reticulum protein	--
XP_050686466.1	aprataxin and PNK-like factor isoform X1 [Eriocheir sinensis]	LOC126980521	16400.287109375	17550.310546875	16864.556640625	16442.1	20031.5	29314.908203125	0.772401662203729	0.32260492527088	-0.372577	Nonsignificant	None	--	--	aprataxin and PNK-like factor	4.2.99.18	--	--	--	--	IPR019406 [Zinc finger, C2H2, APLF-like]	nucleus protein	--
XP_050686505.1	putative polypeptide N-acetylgalactosaminyltransferase 9 [Eriocheir sinensis]	LOC126980535	2956.66	4842.3642578125	4491.83	0	8984.99	3815.80517578125	0.640108890141304	0.346233056298207	-0.643611	Nonsignificant	None	--	--	polypeptide N-acetylgalactosaminyltransferase	2.4.1.41	ko00512 Mucin type O-glycan biosynthesis ko01100 Metabolic pathways	Polypeptide N-acetylgalactosaminyltransferase	O	Posttranslational modification, protein turnover, chaperones ;	IPR000772 [Ricin B, lectin domain] ; IPR001173[Glycosyltransferase 2-like]	Golgi apparatus protein	--
XP_050686506.1	epsin-2-like isoform X1 [Eriocheir sinensis]	LOC126980540	20387.134765625	34083.7	24879.2	72318.2	46427.1	17583.505859375	0.582048551296174	0.309044972054847	-0.780789	Nonsignificant	None	--	--	epsin	--	ko04144 Endocytosis	Equilibrative nucleoside transporter protein	F	Nucleotide transport and metabolism ;	IPR013809 [ENTH domain]	cytoplasm protein	--
XP_050686538.1	sorting nexin-2-like isoform X1 [Eriocheir sinensis]	LOC126980552	41542.9	47464.1	47749	100111	100329	92159.6	0.467382642134402	0.000102603154545135	-1.09732	Significant	down	1	Molecular Function:phosphatidylinositol binding (GO:0035091)	sorting nexin-1/2	--	ko04144 Endocytosis	Membrane coat complex Retromer, subunit VPS5/SNX1, Sorting nexins, and related PX domain-containing proteins	U	Intracellular trafficking, secretion, and vesicular transport ;	IPR001683 [Phox homologous domain] ; IPR015404[Sorting nexin Vps5-like, C-terminal]	--	--
XP_050686584.1	probable 4-coumarate--CoA ligase 1 [Eriocheir sinensis]	LOC126980560	51831.5	52326.6	55243.6	50546.3	43056.8	43643.3	1.16142751017736	0.0484036535911054	0.215899111984659	Nonsignificant	None	2	Molecular Function:catalytic activity (GO:0003824),Biological Process:metabolic process (GO:0008152)	--	--	--	Acyl-CoA synthetase	I	Lipid transport and metabolism ;	IPR000873 [AMP-dependent synthetase/ligase] ; IPR025110[AMP-binding enzyme C-terminal domain]	mitochondrion protein	--
XP_050686592.1	cation-dependent mannose-6-phosphate receptor-like [Eriocheir sinensis]	-	32685.197265625	35312.8	32071.1	2324.50756835938	29931.4	30573.322265625	1.59271439463433	0.313619480444468	0.67148758614376	Nonsignificant	None	--	--	cation-dependent mannose-6-phosphate receptor	--	ko04142 Lysosome ko04145 Phagosome	--	--	--	IPR028927 [Mannose-6-phosphate receptor]	--	--
XP_050686594.1	rRNA methyltransferase 3, mitochondrial-like [Eriocheir sinensis]	LOC126980562	7385.46728515625	5915.44	6182.99853515625	0	2652.13305664063	3475.7744140625	2.11969119091228	0.0137991433108202	1.08385409979289	Significant	up	3	Molecular Function:RNA binding (GO:0003723),Biological Process:RNA processing (GO:0006396),Molecular Function:RNA methyltransferase activity (GO:0008173)	16S rRNA (guanosine(1370)-2'-O)-methyltransferase	2.1.1.-	--	SpoU rRNA Methylase family protein	J	Translation, ribosomal structure and biogenesis ;	IPR001537 [tRNA/rRNA methyltransferase, SpoU type]	--	--
XP_050686598.1	ras-related protein Ral-a-like isoform X2 [Eriocheir sinensis]	LOC126980567	66919.5	60989.8	63086.4	69520.5	64521	77763.2	0.901753285939178	0.176636682604542	-0.149195	Nonsignificant	None	2	Molecular Function:GTP binding (GO:0005525),Biological Process:small GTPase mediated signal transduction (GO:0007264)	Ras-related protein Ral-A	--	ko04014 Ras signaling pathway ko04015 Rap1 signaling pathway ko04072 Phospholipase D signaling pathway ko05200 Pathways in cancer ko05210 Colorectal cancer ko05212 Pancreatic cancer	Ras-related GTPase	R	General function prediction only ;	IPR001806 [Small GTPase superfamily]	cytoplasm protein	--
XP_050686605.1	spectrin alpha chain-like [Eriocheir sinensis]	-	81420.8	77028.4	80560.8	90456.3	100281	98782.8	0.82553962139188	0.00726480879437717	-0.276591	Nonsignificant	None	1	Molecular Function:protein binding (GO:0005515)	spectrin beta	--	--	Beta-spectrin	Z	Cytoskeleton ;	IPR001452 [SH3 domain] ; IPR002017[Spectrin repeat]	cytoskeleton protein	--
XP_050686618.1	cytoplasmic dynein 1 intermediate chain-like [Eriocheir sinensis]	LOC126980582	29429.833984375	33129	38564.6	48968.9	50280	77966.1	0.570626051947765	0.0611399278133193	-0.809382	Nonsignificant	None	2	Cellular Component:cytoplasmic dynein complex (GO:0005868),Biological Process:microtubule-based movement (GO:0007018)	dynein intermediate chain, cytosolic	--	ko04145 Phagosome ko04962 Vasopressin-regulated water reabsorption ko05132 Salmonella infection	Cytoplasmic dynein intermediate chain	Z	Cytoskeleton ;	IPR025956 [Cytoplasmic dynein 1 intermediate chain 1/2]	nucleus protein	--
XP_050686634.1	serine/threonine-protein phosphatase PGAM5, mitochondrial-like isoform X1 [Eriocheir sinensis]	LOC126980590	60972.5	43626.6	34841.2	53484.4	27320.6	38161.7	1.17209455503753	0.561610634805558	0.229088959334565	Nonsignificant	None	--	--	serine/threonine-protein phosphatase PGAM5	3.1.3.16	ko04137 Mitophagy - animal ko04217 Necroptosis ko04668 TNF signaling pathway	Predicted phosphoglycerate mutase	R	General function prediction only ;	IPR013078 [Histidine phosphatase superfamily, clade-1]	nucleus protein	--
XP_050686639.1	60S ribosomal protein L6-like [Eriocheir sinensis]	LOC126980592	615468	637891	605527	605586	614901	640076	0.999098189846053	0.970179506800415	-0.00130162	Nonsignificant	None	4	Molecular Function:structural constituent of ribosome (GO:0003735),Cellular Component:intracellular (GO:0005622),Cellular Component:ribosome (GO:0005840),Biological Process:translation (GO:0006412)	large subunit ribosomal protein L6e	--	ko03010 Ribosome	60s ribosomal protein L6	J	Translation, ribosomal structure and biogenesis ;	IPR000915 [60S ribosomal protein L6E]	--	--
XP_050686640.1	cyclin-G-associated kinase-like isoform X1 [Eriocheir sinensis]	LOC126980595	7369.2744140625	4842.95751953125	4037.99145507813	0	2378.45532226563	6141.2158203125	1.27158455741007	0.587308344968937	0.346627401076426	Nonsignificant	None	3	Molecular Function:protein kinase activity (GO:0004672),Molecular Function:ATP binding (GO:0005524),Biological Process:protein phosphorylation (GO:0006468)	cyclin G-associated kinase	2.7.11.1	--	ARK protein kinase family	T	Signal transduction mechanisms ;	IPR000719 [Protein kinase domain] ; IPR014020[Tensin phosphatase, C2 domain]	cytoplasm protein	--
XP_050686665.1	THO complex subunit 4-like [Eriocheir sinensis]	LOC126980602	126653	134470	122742	182030	166621	188356	0.714825371020968	0.00222057093856792	-0.484337	Nonsignificant	None	1	Molecular Function:nucleic acid binding (GO:0003676)	THO complex subunit 4	--	ko03013 RNA transport ko03015 mRNA surveillance pathway ko03040 Spliceosome ko05168 Herpes simplex infection	RRM motif-containing protein	A	RNA processing and modification ;	IPR000504 [RNA recognition motif domain] ; IPR025715[Chromatin target of PRMT1 protein, C-terminal]	cytoplasm protein	--
XP_050686666.1	alpha-actinin-1-like, partial [Eriocheir sinensis]	-	611636	394274	601404	1.21061e+06	1.17832e+06	1.10481e+06	0.460056154467128	0.0012498963902846	-1.12012	Significant	down	1	Molecular Function:protein binding (GO:0005515)	spectrin beta	--	--	Beta-spectrin	Z	Cytoskeleton ;	IPR001715 [Calponin homology domain]	cytoskeleton protein	--
XP_050686689.1	ubiquitin-conjugating enzyme E2 J1-like [Eriocheir sinensis]	LOC126980629	13188.2	9526.6044921875	12624.3	0	3030.1	16393.767578125	1.21290958615325	0.717119809917443	0.278472011736344	Nonsignificant	None	--	--	ubiquitin-conjugating enzyme E2 J1	2.3.2.23	ko04120 Ubiquitin mediated proteolysis ko04141 Protein processing in endoplasmic reticulum ko05012 Parkinson's disease	Non-canonical ubiquitin conjugating enzyme 1	O	Posttranslational modification, protein turnover, chaperones ;	IPR000608 [Ubiquitin-conjugating enzyme E2]	endoplasmic reticulum protein	--
XP_050686709.1	ankyrin repeat domain-containing protein 17-like isoform X1 [Eriocheir sinensis]	LOC126980663	2901.31469726563	11891.3525390625	4300.90478515625	20154.060546875	19893.841796875	7957.9228515625	0.397734482092577	0.120449031239523	-1.33012	Nonsignificant	None	2	Molecular Function:RNA binding (GO:0003723),Molecular Function:protein binding (GO:0005515)	ankyrin repeat domain-containing protein 17	--	--	FOG: Ankyrin repeat	R	General function prediction only ;	IPR002110 [Ankyrin repeat] ; IPR004088[K Homology domain, type 1] ; IPR020683[Ankyrin repeat-containing domain]	cytoplasm protein	--
XP_050686722.1	mitochondrial glutamate carrier 1-like isoform X1 [Eriocheir sinensis]	-	3284.73876953125	2718.3291015625	2920.16259765625	0	1332.14697265625	2694.90747070313	1.47721377899661	0.179589844277437	0.562878624735345	Nonsignificant	None	--	--	solute carrier family 25 (mitochondrial glutamate transporter), member 18/22	--	--	Mitochondrial solute carrier protein	C	Energy production and conversion ;	IPR018108 [Mitochondrial substrate/solute carrier]	mitochondrion protein	--
XP_050686737.1	regulator of chromosome condensation-like [Eriocheir sinensis]	LOC126980666	36366.3	27998.021484375	34954.4	28144.505859375	26176.306640625	26226.7	1.23305	0.0787982762746807	0.302225959389455	Nonsignificant	None	--	--	regulator of chromosome condensation	--	--	FOG: RCC1 domain	S	Function unknown ;	IPR000408 [Regulator of chromosome condensation, RCC1]	Golgi apparatus protein	--
XP_050686752.1	protein Mo25-like [Eriocheir sinensis]	LOC126980673	9002.7744140625	9501.2294921875	9710.57	7804.31396484375	8761.08	8029.35	1.14717937316174	0.0278011262425968	0.198090989033211	Nonsignificant	None	--	--	calcium binding protein 39	--	ko04150 mTOR signaling pathway ko04152 AMPK signaling pathway	Conserved protein Mo25	S	Function unknown ;	IPR013878 [Mo25-like]	--	--
XP_050686757.1	aspartate dehydrogenase domain-containing protein-like [Eriocheir sinensis]	LOC126980674	63067.5	57388.4	61642.6	60324.5	64125.9	56649.1	1.00551626060075	0.909498147271362	0.00793641222344746	Nonsignificant	None	5	Biological Process:NADP catabolic process (GO:0006742),Molecular Function:oxidoreductase activity (GO:0016491),Biological Process:pyridine nucleotide biosynthetic process (GO:0019363),Molecular Function:NADP binding (GO:0050661),Biological Process:oxidation-reduction process (GO:0055114)	aspartate dehydrogenase	1.4.1.21	ko00760 Nicotinate and nicotinamide metabolism ko01100 Metabolic pathways	--	--	--	IPR002811 [Aspartate dehydrogenase] ; IPR005106[Aspartate/homoserine dehydrogenase, NAD-binding]	--	--
XP_050686760.1	uncharacterized protein LOC126980675 [Eriocheir sinensis]	LOC126980675	15726.4697265625	15931.3	11907.2529296875	13746.6650390625	20409.1	17899.1	0.83690531830235	0.29350930473771	-0.256864	Nonsignificant	None	2	Biological Process:embryonic morphogenesis (GO:0048598),Cellular Component:tRNA-splicing ligase complex (GO:0072669)	ashwin	--	--	--	--	--	IPR024887 [Ashwin]	--	--
XP_050686761.1	aldehyde dehydrogenase, dimeric NADP-preferring-like [Eriocheir sinensis]	LOC126980676	915.938232421875	54538.5	0	193589	0	51145.5	0.226589945694107	0.3396414545492	-2.14184	Nonsignificant	None	3	Biological Process:metabolic process (GO:0008152),Molecular Function:oxidoreductase activity (GO:0016491),Biological Process:oxidation-reduction process (GO:0055114)	aldehyde dehydrogenase (NAD(P)+)	1.2.1.5	ko00010 Glycolysis / Gluconeogenesis ko00340 Histidine metabolism ko00350 Tyrosine metabolism ko00360 Phenylalanine metabolism ko00410 beta-Alanine metabolism ko00980 Metabolism of xenobiotics by cytochrome P450 ko00982 Drug metabolism - cytochrome P450 ko01100 Metabolic pathways ko05204 Chemical carcinogenesis	Aldehyde dehydrogenase	C	Energy production and conversion ;	IPR015590 [Aldehyde dehydrogenase domain]	cytoplasm protein	--
XP_050686781.1	mitochondrial enolase superfamily member 1-like [Eriocheir sinensis]	LOC126980690	11077.8994140625	13540.990234375	16173.4	11920.2216796875	10884.5927734375	12584.7314453125	1.15266458869676	0.310471192615806	0.204972767438115	Nonsignificant	None	--	--	L-fuconate dehydratase	4.2.1.68	ko00051 Fructose and mannose metabolism	--	--	--	IPR013341 [Mandelate racemase/muconate lactonizing enzyme, N-terminal domain] ; IPR029065[Enolase C-terminal domain-like]	--	--
XP_050686847.1	ATP synthase mitochondrial F1 complex assembly factor 1-like isoform X1 [Eriocheir sinensis]	LOC126980709	2679.79248046875	18685.8	13082.1	10376	12509.3017578125	0	1.00348504736851	0.995198881434507	0.00501911969203692	Nonsignificant	None	2	Cellular Component:mitochondrion (GO:0005739),Biological Process:protein complex assembly (GO:0006461)	--	--	--	Mitochondrial F1-ATPase assembly protein	O	Posttranslational modification, protein turnover, chaperones ;	IPR010591 [ATP11]	--	--
XP_050686859.1	legumain-like [Eriocheir sinensis]	-	36770.3	45915.5	34840.2	12340.4658203125	10990.3408203125	20582.513671875	2.67631893796462	0.00569567160867236	1.42025005275137	Significant	up	2	Biological Process:proteolysis (GO:0006508),Molecular Function:peptidase activity (GO:0008233)	legumain	3.4.22.34	ko04142 Lysosome ko04612 Antigen processing and presentation	Asparaginyl peptidases	O	Posttranslational modification, protein turnover, chaperones ;	IPR001096 [Peptidase C13, legumain]	endoplasmic reticulum protein	--
XP_050686885.1	legumain-like [Eriocheir sinensis]	-	67401	64777.7	50805.3	76279	86955	122935	0.639426639221109	0.0839152534989957	-0.645149	Nonsignificant	None	2	Biological Process:proteolysis (GO:0006508),Molecular Function:peptidase activity (GO:0008233)	legumain	3.4.22.34	ko04142 Lysosome ko04612 Antigen processing and presentation	Asparaginyl peptidases	O	Posttranslational modification, protein turnover, chaperones ;	IPR001096 [Peptidase C13, legumain]	endoplasmic reticulum protein	--
XP_050686893.1	protein SGT1 homolog isoform X1 [Eriocheir sinensis]	LOC126980719	32286.564453125	72844.6	33588.4	83560.9	72639.5	65861	0.624690343770703	0.123442957960275	-0.678787	Nonsignificant	None	--	--	suppressor of G2 allele of SKP1	--	ko04621 NOD-like receptor signaling pathway	Suppressor of G2 allele of skp1	T	Signal transduction mechanisms ;	IPR007052 [CS domain] ; IPR007699[SGS domain]	--	--
XP_050686958.1	histone H1-delta-like [Eriocheir sinensis]	LOC126980725	281536	377349	303205	247411	299393	327536	1.10036085398189	0.476918623036224	0.137976720911109	Nonsignificant	None	4	Cellular Component:nucleosome (GO:0000786),Molecular Function:DNA binding (GO:0003677),Cellular Component:nucleus (GO:0005634),Biological Process:nucleosome assembly (GO:0006334)	histone H1/5	--	--	Histone H1	B	Chromatin structure and dynamics ;	IPR005818 [Linker histone H1/H5, domain H15]	nucleus protein	--
XP_050686978.1	folate receptor gamma-like isoform X1 [Eriocheir sinensis]	-	1.96921e+06	2.26555e+06	1.95147e+06	2.8966e+06	3296068	3.10886e+06	0.6650763232086	0.0025162525131379	-0.588408	Significant	down	--	--	folate receptor	--	ko01523 Antifolate resistance ko04144 Endocytosis	--	--	--	IPR018143 [Folate receptor-like]	extracell protein	--
XP_050687054.1	histone H1-delta-like [Eriocheir sinensis]	LOC126980819	197991	220055	210366	280492	332341	138823	0.836037214626224	0.551811507287906	-0.258361	Nonsignificant	None	4	Cellular Component:nucleosome (GO:0000786),Molecular Function:DNA binding (GO:0003677),Cellular Component:nucleus (GO:0005634),Biological Process:nucleosome assembly (GO:0006334)	histone H1/5	--	--	Histone H1	B	Chromatin structure and dynamics ;	IPR005818 [Linker histone H1/H5, domain H15]	nucleus protein	--
XP_050687062.1	uncharacterized protein LOC126980827 [Eriocheir sinensis]	LOC126980827	16838.5	14199.9	14343.5595703125	29153.4	18887.4	18835.1	0.678600128958571	0.112704541279157	-0.559366	Nonsignificant	None	--	--	DNA-directed RNA polymerase II subunit GRINL1A	--	--	--	--	--	--	--	--
XP_050687096.1	prolyl 4-hydroxylase subunit alpha-1-like isoform X1 [Eriocheir sinensis]	LOC126980843	173577	171104	177449	129985	101112	127597	1.45564180060995	0.00446616105147148	0.541655385714306	Nonsignificant	None	4	Molecular Function:procollagen-proline 4-dioxygenase activity (GO:0004656),Cellular Component:endoplasmic reticulum (GO:0005783),Molecular Function:oxidoreductase activity (GO:0016491),Biological Process:oxidation-reduction process (GO:0055114)	prolyl 4-hydroxylase	1.14.11.2	ko00330 Arginine and proline metabolism ko01100 Metabolic pathways	Prolyl 4-hydroxylase alpha subunit	E	Amino acid transport and metabolism ;	IPR005123 [Oxoglutarate/iron-dependent dioxygenase] ; IPR013547[Prolyl 4-hydroxylase alpha-subunit, N-terminal]	endoplasmic reticulum protein	--
XP_050687103.1	coiled-coil domain-containing protein 50-like isoform X1 [Eriocheir sinensis]	LOC126980847	65703.7	39040.1	55793.5	122429	81944.9	108816	0.512588704318274	0.023165328450868	-0.964126	Significant	down	--	--	--	--	--	--	--	--	IPR029311 [Coiled-coil domain-containing protein 50, N-terminal]	--	--
XP_050687111.1	nucleosome assembly protein 1-like 1-A isoform X1 [Eriocheir sinensis]	LOC126980851	108276	117224	84791.4	109807	104216	117931	0.934740448087699	0.52788507944854	-0.0973623	Nonsignificant	None	2	Cellular Component:nucleus (GO:0005634),Biological Process:nucleosome assembly (GO:0006334)	nucleosome assembly protein 1-like 1	--	--	Nucleosome assembly protein NAP-1	BD	Chromatin structure and dynamics ; Cell cycle control, cell division, chromosome partitioning ;	IPR002164 [Nucleosome assembly protein (NAP)]	nucleus protein	--
XP_050687113.1	nucleosome assembly protein 1-like 1 isoform X2 [Eriocheir sinensis]	LOC126980851	85564.8	84548.8	78908.5	106790	142879	54323.6	0.819172961267117	0.55028938058111	-0.28776	Nonsignificant	None	2	Cellular Component:nucleus (GO:0005634),Biological Process:nucleosome assembly (GO:0006334)	nucleosome assembly protein 1-like 1	--	--	Nucleosome assembly protein NAP-1	BD	Chromatin structure and dynamics ; Cell cycle control, cell division, chromosome partitioning ;	IPR002164 [Nucleosome assembly protein (NAP)]	nucleus protein	--
XP_050687143.1	ADP-ribose pyrophosphatase, mitochondrial-like [Eriocheir sinensis]	LOC126980862	80731.7	93673.1	93801.8	83394.9	67495.6	101328	1.06338964991829	0.644303006614004	0.0886703297013167	Nonsignificant	None	1	Molecular Function:hydrolase activity (GO:0016787)	ADP-ribose pyrophosphatase	3.6.1.13	ko00230 Purine metabolism	Transient receptor potential-related channel 7	P	Inorganic ion transport and metabolism ;	IPR000086 [NUDIX hydrolase domain]	mitochondrion protein	--
XP_050687160.1	uncharacterized protein LOC126980869 [Eriocheir sinensis]	LOC126980869	52044.8	47128.3	44837.9	79578.8	71843.7	125270	0.520473118903783	0.115278628873141	-0.942104	Nonsignificant	None	2	Biological Process:negative regulation of TOR signaling (GO:0032007),Biological Process:neurotrophin TRK receptor signaling pathway (GO:0048011)	--	--	--	--	--	--	IPR026682 [Proline-rich AKT1 substrate 1 protein]	--	--
XP_050687176.1	aspartate aminotransferase, cytoplasmic-like [Eriocheir sinensis]	LOC126980876	7729.60986328125	8298.0732421875	11454.833984375	0	4642.1787109375	5076.9365234375	1.88511789582398	0.0646424548639432	0.914654752884828	Nonsignificant	None	2	Biological Process:biosynthetic process (GO:0009058),Molecular Function:pyridoxal phosphate binding (GO:0030170)	aspartate aminotransferase, cytoplasmic	2.6.1.1	ko00220 Arginine biosynthesis ko00250 Alanine, aspartate and glutamate metabolism ko00270 Cysteine and methionine metabolism ko00330 Arginine and proline metabolism ko00350 Tyrosine metabolism ko00360 Phenylalanine metabolism ko00400 Phenylalanine, tyrosine and tryptophan biosynthesis ko01100 Metabolic pathways ko01200 Carbon metabolism ko01210 2-Oxocarboxylic acid metabolism ko01230 Biosynthesis…	Aspartate aminotransferase/Glutamic oxaloacetic transaminase AAT2/GOT1	E	Amino acid transport and metabolism ;	IPR004839 [Aminotransferase, class I/classII]	cytoplasm protein	--
XP_050687199.1	chloride intracellular channel exc-4-like isoform X1 [Eriocheir sinensis]	LOC126980881	71600.8	73735.5	80583.4	64436	55953.4	59952.6	1.25272943374959	0.0141562664948042	0.325074853017121	Nonsignificant	None	--	--	chloride intracellular channel protein 2	--	--	Intracellular Cl- channel CLIC, contains GST domain	P	Inorganic ion transport and metabolism ;	--	cytoskeleton protein	--
XP_050687232.1	uncharacterized protein LOC126980899 [Eriocheir sinensis]	LOC126980899	15225.802734375	17045.693359375	14336.8994140625	22985.205078125	21675.3	24464.5	0.674262750492082	0.00269704370569473	-0.568617	Nonsignificant	None	3	Molecular Function:phosphomannomutase activity (GO:0004615),Cellular Component:cytoplasm (GO:0005737),Biological Process:GDP-mannose biosynthetic process (GO:0009298)	phosphomannomutase	5.4.2.8	ko00051 Fructose and mannose metabolism ko00520 Amino sugar and nucleotide sugar metabolism ko01100 Metabolic pathways	Phosphomannomutase	I	Lipid transport and metabolism ;	IPR005002 [Phosphomannomutase]	cytoplasm protein	--
XP_050687346.1	DNA polymerase epsilon subunit 3-like [Eriocheir sinensis]	LOC126980932	74593.1	67984.9	59217.5	90309.4	66233.3	101855	0.780948704019972	0.17322600122364	-0.3567	Nonsignificant	None	--	--	DNA polymerase epsilon subunit 3	2.7.7.7	ko00230 Purine metabolism ko00240 Pyrimidine metabolism ko01100 Metabolic pathways ko03030 DNA replication ko03410 Base excision repair ko03420 Nucleotide excision repair ko05166 HTLV-I infection	DNA polymerase epsilon, subunit D	K	Transcription ;	--	--	--
XP_050687374.1	epithelial splicing regulatory protein 1-like isoform X8 [Eriocheir sinensis]	LOC126980954	14001.447265625	9267.36	6440.1	8234.5498046875	0	11958.810546875	0.980814344674807	0.955086903656644	-0.027948	Nonsignificant	None	1	Molecular Function:nucleic acid binding (GO:0003676)	epithelial splicing regulatory protein 1/2	--	--	RNA-binding protein Fusilli, contains RRM domain	AR	RNA processing and modification ; General function prediction only ;	IPR000504 [RNA recognition motif domain]	cytoplasm protein	--
XP_050687405.1	NEDD8-activating enzyme E1 regulatory subunit-like [Eriocheir sinensis]	LOC126980962	9843.5	5205.14599609375	7509.5380859375	0	4551.11181640625	6259.5712890625	1.39110457159701	0.334353402586109	0.476230873693168	Nonsignificant	None	1	Molecular Function:small protein activating enzyme activity (GO:0008641)	--	--	--	NEDD8-activating complex, APP-BP1/UBA5 component	O	Posttranslational modification, protein turnover, chaperones ;	IPR000594 [THIF-type NAD/FAD binding fold]	plasma membrane protein	--
XP_050687406.1	NADH-quinone oxidoreductase subunit B-like [Eriocheir sinensis]	LOC126980963	7316.98	4010.69873046875	7139.34619140625	7462.28759765625	4879.68701171875	7251.60693359375	0.942504016245156	0.795538765129739	-0.0854293	Nonsignificant	None	2	Molecular Function:iron-sulfur cluster binding (GO:0051536),Biological Process:oxidation-reduction process (GO:0055114)	--	--	ko00190 Oxidative phosphorylation ko01100 Metabolic pathways ko04723 Retrograde endocannabinoid signaling ko04932 Non-alcoholic fatty liver disease (NAFLD) ko05010 Alzheimer's disease ko05012 Parkinson's disease ko05016 Huntington's disease	NADH-ubiquinone oxidoreductase, NUFS7/PSST/20 kDa subunit	C	Energy production and conversion ;	IPR006137 [NADH:ubiquinone oxidoreductase-like, 20kDa subunit]	mitochondrion protein	--
XP_050687423.1	uncharacterized protein LOC126980969 isoform X1 [Eriocheir sinensis]	LOC126980969	18855.5	18716.4	16630.197265625	21037.8	7425.36181640625	18671.009765625	1.14995288186298	0.609702206996368	0.201574749434663	Nonsignificant	None	1	Molecular Function:cysteine-type endopeptidase inhibitor activity (GO:0004869)	cystatin-C	--	ko04970 Salivary secretion	--	--	--	IPR000010 [Cystatin domain]	cytoplasm protein	--
XP_050687453.1	profilin-like [Eriocheir sinensis]	LOC126980977	6.9201e+06	6.32801e+06	6.56056e+06	10176665	9544466	11238112	0.639830776870093	0.00207519043428985	-0.644238	Significant	down	--	--	profilin	--	ko04013 MAPK signaling pathway - fly ko04015 Rap1 signaling pathway ko04810 Regulation of actin cytoskeleton ko05131 Shigellosis ko05132 Salmonella infection	Profilin	Z	Cytoskeleton ;	IPR005455 [Profilin]	--	--
XP_050687463.1	leukocyte elastase inhibitor-like isoform X1 [Eriocheir sinensis]	LOC126980981	20099.216796875	17013.041015625	22539.330078125	13894.955078125	8625.2666015625	12580.4189453125	1.6994444211978	0.0220329103705203	0.765063180606585	Significant	up	--	--	--	--	--	Serpin	V	Defense mechanisms ;	IPR023796 [Serpin domain]	cytoplasm protein	--
XP_050687475.1	leukocyte elastase inhibitor-like isoform X5 [Eriocheir sinensis]	LOC126980982	24583.8	25822.9	40339	0	18489.845703125	21427.388671875	1.51556560586495	0.217974150396226	0.599856304914979	Nonsignificant	None	--	--	--	--	--	Serpin	V	Defense mechanisms ;	IPR023796 [Serpin domain]	cytoplasm protein	--
XP_050687482.1	L-xylulose reductase-like [Eriocheir sinensis]	LOC126980984	20363.8	16768.7	22310.6	22410.005859375	16706.3	18988.2	1.02303726190481	0.8568529046419	0.0328586930659163	Nonsignificant	None	--	--	L-xylulose reductase	1.1.1.10	ko00040 Pentose and glucuronate interconversions ko01100 Metabolic pathways	Diacetyl reductase/L-xylulose reductase	Q	Secondary metabolites biosynthesis, transport and catabolism ;	--	nucleus protein	--
XP_050687508.1	WSC domain-containing protein 1-like isoform X5 [Eriocheir sinensis]	LOC126981002	7474.1611328125	11459.2	11197.7939453125	9591.5810546875	10651.0087890625	10391.9	0.983569310422742	0.905408867430854	-0.0239014	Nonsignificant	None	1	Molecular Function:sulfotransferase activity (GO:0008146)	--	--	--	beta-1,6-N-acetylglucosaminyltransferase, contains WSC domain	GO	Carbohydrate transport and metabolism ; Posttranslational modification, protein turnover, chaperones ;	IPR000863 [Sulfotransferase domain]	--	--
XP_050687522.1	ankyrin-2-like isoform X3 [Eriocheir sinensis]	LOC126981009	117670	109024	157358	71504.2	170899	129292	1.03324498248985	0.905073252982414	0.0471823579010976	Nonsignificant	None	2	Molecular Function:protein binding (GO:0005515),Biological Process:signal transduction (GO:0007165)	ankyrin	--	ko04624 Toll and Imd signaling pathway ko05205 Proteoglycans in cancer	Ankyrin	M	Cell wall/membrane/envelope biogenesis ;	IPR000488 [Death domain] ; IPR000906[ZU5 domain] ; IPR002110[Ankyrin repeat] ; IPR020683[Ankyrin repeat-containing domain]	cytoskeleton protein	--
XP_050687602.1	27 kDa hemolymph glycoprotein-like [Eriocheir sinensis]	LOC126981018	36648.9	32547.138671875	38585.4	80869.3	80271.2	86694.3	0.434892132991792	0.0000670094416098853	-1.20127	Significant	down	--	--	--	--	--	--	--	--	IPR009832 [Protein of unknown function DUF1397]	--	--
XP_050687612.1	serine hydroxymethyltransferase, mitochondrial-like isoform X1 [Eriocheir sinensis]	LOC126981029	58055.2	56625.5	55544.4	50205.2	49098.5	47103.9	1.16268023659778	0.00240643112411326	0.217454377545697	Nonsignificant	None	1	Molecular Function:transferase activity (GO:0016740)	glycine hydroxymethyltransferase	2.1.2.1	ko00260 Glycine, serine and threonine metabolism ko00630 Glyoxylate and dicarboxylate metabolism ko00670 One carbon pool by folate ko01100 Metabolic pathways ko01200 Carbon metabolism ko01230 Biosynthesis of amino acids ko01523 Antifolate resistance	Glycine/serine hydroxymethyltransferase	E	Amino acid transport and metabolism ;	IPR001085 [Serine hydroxymethyltransferase]	mitochondrion protein	--
XP_050687623.1	NADH dehydrogenase [ubiquinone] iron-sulfur protein 4, mitochondrial-like [Eriocheir sinensis]	LOC126981033	55532.3	48028.8	62824.7	162681	118200	84897.9	0.454880454297569	0.0441957591650035	-1.13644	Significant	down	1	Biological Process:electron transport chain (GO:0022900)	NADH dehydrogenase (ubiquinone) Fe-S protein 4	--	ko00190 Oxidative phosphorylation ko01100 Metabolic pathways ko04723 Retrograde endocannabinoid signaling ko04932 Non-alcoholic fatty liver disease (NAFLD) ko05010 Alzheimer's disease ko05012 Parkinson's disease ko05016 Huntington's disease	NADH:ubiquinone oxidoreductase, NDUFS4/18 kDa subunit	C	Energy production and conversion ;	IPR006885 [NADH dehydrogenase ubiquinone Fe-S protein 4, mitochondrial]	mitochondrion protein	--
XP_050687624.1	dihydrofolate reductase-like [Eriocheir sinensis]	LOC126981034	23360.818359375	20757.5	13321.8056640625	15252.7	13766.8408203125	17330.732421875	1.23926178142744	0.309738661156759	0.309480974302405	Nonsignificant	None	4	Molecular Function:dihydrofolate reductase activity (GO:0004146),Biological Process:glycine biosynthetic process (GO:0006545),Biological Process:nucleotide biosynthetic process (GO:0009165),Biological Process:oxidation-reduction process (GO:0055114)	dihydrofolate reductase	1.5.1.3	ko00670 One carbon pool by folate ko00790 Folate biosynthesis ko01100 Metabolic pathways ko01523 Antifolate resistance	Dihydrofolate reductase	H	Coenzyme transport and metabolism ;	IPR001796 [Dihydrofolate reductase domain]	--	--
XP_050687638.1	alpha-aminoadipic semialdehyde dehydrogenase-like [Eriocheir sinensis]	LOC126981040	181511	161631	176023	192595	159599	170586	0.993086891796637	0.920709640135606	-0.0100081	Nonsignificant	None	3	Biological Process:metabolic process (GO:0008152),Molecular Function:oxidoreductase activity (GO:0016491),Biological Process:oxidation-reduction process (GO:0055114)	--	--	ko00010 Glycolysis / Gluconeogenesis ko00053 Ascorbate and aldarate metabolism ko00071 Fatty acid degradation ko00260 Glycine, serine and threonine metabolism ko00280 Valine, leucine and isoleucine degradation ko00310 Lysine degradation ko00330 Arginine and proline metabolism ko00340 Histidine metabolism ko00380 Tryptophan metabolism ko00410 beta-Alanine metabolism ko00561 Glycerolipid metabolism…	Aldehyde dehydrogenase	C	Energy production and conversion ;	IPR015590 [Aldehyde dehydrogenase domain]	cytoplasm protein	--
XP_050687699.1	glutathione S-transferase 1-like [Eriocheir sinensis]	LOC126981066	833891	867983	632859	1.06168e+06	878218	812000	0.848408421206018	0.254774104247853	-0.237169	Nonsignificant	None	1	Molecular Function:protein binding (GO:0005515)	glutathione S-transferase	2.5.1.18	ko00480 Glutathione metabolism ko00980 Metabolism of xenobiotics by cytochrome P450 ko00982 Drug metabolism - cytochrome P450 ko01524 Platinum drug resistance ko05200 Pathways in cancer ko05204 Chemical carcinogenesis ko05225 Hepatocellular carcinoma ko05418 Fluid shear stress and atherosclerosis	Glutathione S-transferase	O	Posttranslational modification, protein turnover, chaperones ;	IPR004045 [Glutathione S-transferase, N-terminal] ; IPR004046[Glutathione S-transferase, C-terminal]	cytoplasm protein	--
XP_050687706.1	enolase [Eriocheir sinensis]	LOC126981071	1.38462e+06	936048	1.21472e+06	1.50285e+06	1.0053e+06	1.50968e+06	0.87992533842663	0.490550535263443	-0.184547	Nonsignificant	None	--	--	enolase	4.2.1.11	ko00010 Glycolysis / Gluconeogenesis ko01100 Metabolic pathways ko01200 Carbon metabolism ko01230 Biosynthesis of amino acids ko03018 RNA degradation ko04066 HIF-1 signaling pathway	Enolase	G	Carbohydrate transport and metabolism ;	IPR020810 [Enolase, C-terminal TIM barrel domain] ; IPR020811[Enolase, N-terminal]	plasma membrane protein	--
XP_050687710.1	uncharacterized protein LOC126981073 isoform X1 [Eriocheir sinensis]	LOC126981073	5613.48	3139.86791992188	3775.83666992188	1854.49743652344	2545.37768554688	0	1.89841495616104	0.140206654497015	0.92479537158127	Nonsignificant	None	--	--	--	--	--	Uncharacterized conserved protein	S	Function unknown ;	IPR008547 [Protein of unknown function DUF829, TMEM53]	--	--
XP_050687730.1	hemocyanin subunit-like [Eriocheir sinensis]	-	15536037	15347749	16968402	14682240	12800976	12059834	1.21012891013718	0.0412408739820202	0.275160740152378	Nonsignificant	None	--	--	--	--	--	--	--	--	IPR000896 [Hemocyanin/hexamerin middle domain] ; IPR005203[Hemocyanin, C-terminal] ; IPR005204[Hemocyanin, N-terminal]	--	--
XP_050687739.1	tubulin alpha-2 chain-like [Eriocheir sinensis]	LOC126981090	119810	138257	177061	105296	95919.5	114049	1.38020034360024	0.0865096228031435	0.46487769724985	Nonsignificant	None	1	Molecular Function:GTPase activity (GO:0003924)	--	--	--	Alpha tubulin	Z	Cytoskeleton ;	IPR003008 [Tubulin/FtsZ, GTPase domain] ; IPR018316[Tubulin/FtsZ, 2-layer sandwich domain]	centrosome protein	--
XP_050687740.1	tubulin alpha-1 chain [Eriocheir sinensis]	LOC126981091	759770	761622	834652	1.10324e+06	524837	517713	1.09798577879313	0.753395910423214	0.134859368553039	Nonsignificant	None	1	Molecular Function:GTPase activity (GO:0003924)	tubulin alpha	--	ko04145 Phagosome ko04210 Apoptosis ko04530 Tight junction ko04540 Gap junction ko05130 Pathogenic Escherichia coli infection	Alpha tubulin	Z	Cytoskeleton ;	IPR003008 [Tubulin/FtsZ, GTPase domain] ; IPR018316[Tubulin/FtsZ, 2-layer sandwich domain]	centrosome protein	--
XP_050687742.1	hemocyanin subunit-like [Eriocheir sinensis]	-	20730506	19946196	22055892	15899778	14160291	16146202	1.35766407118203	0.00328394157885291	0.441126555582068	Nonsignificant	None	--	--	--	--	--	--	--	--	IPR000896 [Hemocyanin/hexamerin middle domain] ; IPR005203[Hemocyanin, C-terminal] ; IPR005204[Hemocyanin, N-terminal]	--	--
XP_050687753.1	hemocyanin subunit-like [Eriocheir sinensis]	-	894974	873371	942041	480573	389592	447303	2.05726852027444	0.000155764412796603	1.04073011062776	Significant	up	--	--	--	--	--	--	--	--	IPR000896 [Hemocyanin/hexamerin middle domain] ; IPR005203[Hemocyanin, C-terminal] ; IPR005204[Hemocyanin, N-terminal]	--	--
XP_050687759.1	flotillin-2-like [Eriocheir sinensis]	LOC126981102	30689.716796875	33657.7	35859.6	50600.8	71916	41077.7	0.61253287711766	0.0841354784979371	-0.707141	Nonsignificant	None	--	--	flotillin	--	ko04910 Insulin signaling pathway	Flotillins	UZ	Intracellular trafficking, secretion, and vesicular transport ; Cytoskeleton ;	IPR001107 [Band 7 domain] ; IPR031905[Flotillin, C-terminal domain]	plasma membrane protein	--
XP_050687779.1	hemocyanin subunit-like [Eriocheir sinensis]	-	1.84542e+06	1.79498e+06	1.94715e+06	799874	844752	953262	2.15080561831353	0.0000983603197407581	1.1048771453249	Significant	up	--	--	--	--	--	--	--	--	IPR000896 [Hemocyanin/hexamerin middle domain] ; IPR005203[Hemocyanin, C-terminal] ; IPR005204[Hemocyanin, N-terminal]	--	--
XP_050687788.1	60S ribosomal protein L35-like [Eriocheir sinensis]	LOC126981118	334938	363036	369149	427402	442036	468784	0.797418565544896	0.00490029767299752	-0.326591	Nonsignificant	None	4	Molecular Function:structural constituent of ribosome (GO:0003735),Cellular Component:intracellular (GO:0005622),Cellular Component:ribosome (GO:0005840),Biological Process:translation (GO:0006412)	large subunit ribosomal protein L35e	--	ko03010 Ribosome	60S ribosomal protein L35	J	Translation, ribosomal structure and biogenesis ;	IPR001854 [Ribosomal protein L29]	--	--
XP_050687792.1	intermembrane lipid transfer protein Vps13-like isoform X1 [Eriocheir sinensis]	LOC126981123	54549.4	29754.6	8914.3603515625	0	8662.99	20699.693359375	2.11648019110848	0.420601445778159	1.08166698602307	Nonsignificant	None	--	--	vacuolar protein sorting-associated protein 13A/C	--	--	Vacuolar protein sorting-associated protein	U	Intracellular trafficking, secretion, and vesicular transport ;	IPR009543 [Vacuolar protein sorting-associated protein 13, SHR-binding domain] ; IPR026854[Vacuolar protein sorting-associated protein 13, N-terminal domain] ; IPR031642[VPS13, repeated coiled region] ; IPR031645[Vacuolar protein sorting-associated protein 13, C-terminal] ; IPR031646[Vacuolar protein sorting-associated protein 13, second N-terminal domain]	--	--
XP_050687794.1	uncharacterized protein LOC126981124 isoform X1 [Eriocheir sinensis]	-	93251.3	92913.1	101716	169225	134930	237467	0.531515422621314	0.105652423706491	-0.911817	Nonsignificant	None	--	--	--	--	--	--	--	--	--	--	--
XP_050687806.1	AP-1 complex subunit sigma-2-like isoform X1 [Eriocheir sinensis]	LOC126981133	5153.96	8293.9384765625	2462.58154296875	3296.48706054688	3721.09619140625	5276.20458984375	1.29418835394964	0.537380942519722	0.372047599968777	Nonsignificant	None	--	--	AP-1 complex subunit sigma 1/2	--	ko04142 Lysosome	Clathrin adaptor complex, small subunit	U	Intracellular trafficking, secretion, and vesicular transport ;	IPR022775 [AP complex, mu/sigma subunit]	plasma membrane protein	--
XP_050687814.1	hemocyanin subunit-like [Eriocheir sinensis]	-	10312695	11041726	11528044	8965616	9493720	8339293	1.22702041958938	0.013985934821437	0.295159257961863	Nonsignificant	None	--	--	--	--	--	--	--	--	IPR000896 [Hemocyanin/hexamerin middle domain] ; IPR005203[Hemocyanin, C-terminal] ; IPR005204[Hemocyanin, N-terminal]	--	--
XP_050687869.1	uncharacterized protein LOC126981187 [Eriocheir sinensis]	LOC126981187	7532.79	7229.93	8805.86	11611.6396484375	5412.53759765625	8019.5576171875	0.941096931424789	0.804640377929592	-0.0875848	Nonsignificant	None	--	--	--	--	--	--	--	--	--	--	--
XP_050687897.1	abl interactor 2-like isoform X1 [Eriocheir sinensis]	LOC126981193	20243.111328125	19385.2	18465.552734375	30466.8	26785.384765625	36150.2	0.621973808599898	0.0131991018815207	-0.685074	Significant	down	2	Molecular Function:protein binding (GO:0005515),Cellular Component:cytoplasm (GO:0005737)	--	--	--	Abl interactor ABI-1, contains SH3 domain	TZ	Signal transduction mechanisms ; Cytoskeleton ;	IPR001452 [SH3 domain] ; IPR012849[Abl-interactor, homeo-domain homologous domain]	cytoplasm protein	--
XP_050687903.1	28S ribosomal protein S33, mitochondrial-like [Eriocheir sinensis]	LOC126981196	10854.587890625	10075.9189453125	12135.646484375	11999.232421875	0	10416.2548828125	0.983431763668677	0.860992028028326	-0.0241031	Nonsignificant	None	--	--	small subunit ribosomal protein S33	--	--	Ganglioside-induced differentiation associated protein 3	T	Signal transduction mechanisms ;	IPR013219 [Ribosomal protein S27/S33, mitochondrial]	mitochondrion protein	--
XP_050687953.1	protein canopy 4-like [Eriocheir sinensis]	LOC126981198	174607	150728	131399	366366	332264	323176	0.446987387677789	0.00048548239072058	-1.16169	Significant	down	--	--	--	--	--	Uncharacterized conserved protein	S	Function unknown ;	IPR021852 [Domain of unknown function DUF3456]	--	--
XP_050687958.1	transient receptor potential channel pyrexia-like isoform X1 [Eriocheir sinensis]	LOC126981203	14709.7	15682.9	16479.068359375	13740.5	10909.8173828125	14292.0400390625	1.20361649379243	0.0860119627868042	0.267375781931365	Nonsignificant	None	4	Molecular Function:ion channel activity (GO:0005216),Biological Process:ion transport (GO:0006811),Cellular Component:membrane (GO:0016020),Biological Process:transmembrane transport (GO:0055085)	--	--	--	Ankyrin repeat protein	R	General function prediction only ;	IPR005821 [Ion transport domain] ; IPR020683[Ankyrin repeat-containing domain]	endoplasmic reticulum protein	--
XP_050687959.1	26S proteasome regulatory subunit 4 [Eriocheir sinensis]	-	224031	210739	215765	160707	149427	164393	1.37091498291173	0.0005894436056366	0.455139105373354	Nonsignificant	None	1	Molecular Function:ATP binding (GO:0005524)	26S proteasome regulatory subunit T2	--	ko03050 Proteasome ko05165 Human papillomavirus infection ko05169 Epstein-Barr virus infection ko05203 Viral carcinogenesis	26S proteasome regulatory complex, ATPase RPT2	O	Posttranslational modification, protein turnover, chaperones ;	IPR003959 [ATPase, AAA-type, core]	mitochondrion protein	--
XP_050687983.1	AP-3 complex subunit beta-2-like isoform X1 [Eriocheir sinensis]	LOC126981218	9645.37	9788.68	8557.91	20514.7	19396	23608.064453125	0.440688430076403	0.000849872197618776	-1.18217	Significant	down	3	Biological Process:intracellular protein transport (GO:0006886),Biological Process:vesicle-mediated transport (GO:0016192),Cellular Component:membrane coat (GO:0030117)	AP-3 complex subunit beta	--	ko04142 Lysosome	Vesicle coat complex AP-3, beta subunit	U	Intracellular trafficking, secretion, and vesicular transport ;	IPR002553 [Clathrin/coatomer adaptor, adaptin-like, N-terminal] ; IPR029390[AP-3 complex subunit beta, C-terminal domain]	plasma membrane protein	--
XP_050688008.1	ubiquitin-fold modifier 1 isoform X2 [Eriocheir sinensis]	-	382118	343143	397737	484714	497557	540882	0.737284996895012	0.00475397723256988	-0.439706	Nonsignificant	None	--	--	ubiquitin-fold modifier 1	--	--	Uncharacterized conserved protein	S	Function unknown ;	IPR005375 [Ubiquitin-fold modifier 1]	nucleus protein	--
XP_050688045.1	putative cyclin-dependent serine/threonine-protein kinase DDB_G0272797/DDB_G0274007 [Eriocheir sinensis]	LOC126981230	755780	747373	638196	1.73947e+06	1.7122e+06	1.7924e+06	0.408337296937869	0.0000204835743429625	-1.29217	Significant	down	1	Molecular Function:calcium ion binding (GO:0005509)	multiple coagulation factor deficiency protein 2	--	--	Uncharacterized conserved protein	S	Function unknown ;	IPR002048 [EF-hand domain]	endoplasmic reticulum protein	--
XP_050688047.1	multiple epidermal growth factor-like domains protein 6 isoform X1 [Eriocheir sinensis]	LOC126981232	60862.1	61044.5	59187.6	99733.9	97751.9	111222	0.586620084532349	0.00858725342929817	-0.769502	Significant	down	1	Molecular Function:calcium ion binding (GO:0005509)	--	--	--	Proteins containing Ca2+-binding EGF-like domains	T	Signal transduction mechanisms ;	IPR001881 [EGF-like calcium-binding domain] ; IPR002049[Laminin EGF domain] ; IPR026823[Complement Clr-like EGF domain]	plasma membrane protein	--
XP_050688098.1	alanine--glyoxylate aminotransferase-like isoform X1 [Eriocheir sinensis]	LOC126981262	1437.64318847656	3901.17822265625	5609.7197265625	2686.48901367188	0	2310.74829101563	1.46061253050432	0.5165034999026	0.546573512529626	Nonsignificant	None	--	--	--	--	ko00250 Alanine, aspartate and glutamate metabolism ko00260 Glycine, serine and threonine metabolism ko00630 Glyoxylate and dicarboxylate metabolism ko01100 Metabolic pathways ko01200 Carbon metabolism ko04146 Peroxisome	Alanine-glyoxylate aminotransferase AGT1	R	General function prediction only ;	IPR000192 [Aminotransferase class V domain]	peroxisome protein	--
XP_050688102.1	bromodomain testis-specific protein-like isoform X1 [Eriocheir sinensis]	-	13460.751953125	0	11521.4833984375	0	12220.4521484375	10373.3994140625	1.10570945739179	0.466595631958102	0.144972344481989	Nonsignificant	None	1	Molecular Function:protein binding (GO:0005515)	--	--	--	Transcription initiation factor TFIID, subunit BDF1 and related bromodomain proteins	K	Transcription ;	IPR001487 [Bromodomain] ; IPR027353[NET domain]	nucleus protein	--
XP_050688107.1	failed axon connections-like isoform X1 [Eriocheir sinensis]	LOC126981268	543687	538124	504427	629276	576108	666829	0.847253046745552	0.0304139076022474	-0.239135	Nonsignificant	None	--	--	--	--	--	Failed axon connections (fax) protein/glutathione S-transferase-like protein	T	Signal transduction mechanisms ;	IPR012336 [Thioredoxin-like fold] ; IPR033468[Metaxin, glutathione S-transferase domain]	mitochondrion protein	--
XP_050688110.1	failed axon connections-like isoform X3 [Eriocheir sinensis]	LOC126981268	4479.15869140625	4080.88	3317.5888671875	4484.63525390625	0	4905.1044921875	0.843305753258319	0.213292955589228	-0.245872	Nonsignificant	None	--	--	--	--	--	Failed axon connections (fax) protein/glutathione S-transferase-like protein	T	Signal transduction mechanisms ;	IPR012336 [Thioredoxin-like fold] ; IPR033468[Metaxin, glutathione S-transferase domain]	mitochondrion protein	--
XP_050688111.1	L-lactate dehydrogenase-like isoform X1 [Eriocheir sinensis]	LOC126981270	96718.6	115450	131951	85912.8	107881	91939	1.20434060911406	0.183162456450489	0.268243469826446	Nonsignificant	None	2	Molecular Function:oxidoreductase activity (GO:0016491),Biological Process:oxidation-reduction process (GO:0055114)	L-lactate dehydrogenase	1.1.1.27	ko00010 Glycolysis / Gluconeogenesis ko00270 Cysteine and methionine metabolism ko00620 Pyruvate metabolism ko00640 Propanoate metabolism ko01100 Metabolic pathways ko04922 Glucagon signaling pathway	Lactate dehydrogenase	C	Energy production and conversion ;	IPR001236 [Lactate/malate dehydrogenase, N-terminal] ; IPR022383[Lactate/malate dehydrogenase, C-terminal]	cytoplasm protein	--
XP_050688112.1	L-lactate dehydrogenase-like isoform X2 [Eriocheir sinensis]	LOC126981270	32095.3	35159.2	44653.7	12400.369140625	14803.1787109375	12594.6455078125	2.81189183220521	0.0033808649174619	1.49154109791592	Significant	up	2	Molecular Function:oxidoreductase activity (GO:0016491),Biological Process:oxidation-reduction process (GO:0055114)	L-lactate dehydrogenase	1.1.1.27	ko00010 Glycolysis / Gluconeogenesis ko00270 Cysteine and methionine metabolism ko00620 Pyruvate metabolism ko00640 Propanoate metabolism ko01100 Metabolic pathways ko04922 Glucagon signaling pathway	Lactate dehydrogenase	C	Energy production and conversion ;	IPR001236 [Lactate/malate dehydrogenase, N-terminal] ; IPR022383[Lactate/malate dehydrogenase, C-terminal]	cytoplasm protein	--
XP_050688193.1	dynein beta chain, ciliary-like [Eriocheir sinensis]	LOC126981306	0	9482.5908203125	13531.8	24334.287109375	22499.486328125	21223.783203125	0.507242096526237	0.00989565782050184	-0.979254	Significant	down	5	Molecular Function:microtubule motor activity (GO:0003777),Molecular Function:ATP binding (GO:0005524),Biological Process:microtubule-based movement (GO:0007018),Molecular Function:ATPase activity (GO:0016887),Cellular Component:dynein complex (GO:0030286)	dynein heavy chain, axonemal	--	ko05016 Huntington's disease	Dyneins, heavy chain	Z	Cytoskeleton ;	IPR004273 [Dynein heavy chain domain] ; IPR011704[ATPase, dynein-related, AAA domain] ; IPR013594[Dynein heavy chain, domain-1] ; IPR013602[Dynein heavy chain, domain-2] ; IPR024317[Dynein heavy chain, P-loop containing D4 domain] ; IPR024743[Dynein heavy chain, coiled coil stalk]	cytoplasm protein	--
XP_050688198.1	acylphosphatase-2-like isoform X1 [Eriocheir sinensis]	LOC126981308	16258.7	14462.3115234375	18638.974609375	13457.9	0	21838.5	0.932295384489618	0.754785639609319	-0.101141	Nonsignificant	None	--	--	acylphosphatase	3.6.1.7	ko00620 Pyruvate metabolism	Acylphosphatase	C	Energy production and conversion ;	IPR001792 [Acylphosphatase-like domain]	--	--
XP_050688200.1	adenylosuccinate synthetase isozyme 1 A-like [Eriocheir sinensis]	LOC126981309	166408	162330	157984	194472	184862	178359	0.872741730108801	0.010944972044257	-0.196373	Nonsignificant	None	3	Molecular Function:adenylosuccinate synthase activity (GO:0004019),Molecular Function:GTP binding (GO:0005525),Biological Process:purine nucleotide biosynthetic process (GO:0006164)	adenylosuccinate synthase	6.3.4.4	ko00230 Purine metabolism ko00250 Alanine, aspartate and glutamate metabolism ko01100 Metabolic pathways	Adenylosuccinate synthase	F	Nucleotide transport and metabolism ;	IPR001114 [Adenylosuccinate synthetase]	cytoplasm protein	--
XP_050688202.1	40S ribosomal protein S12-like [Eriocheir sinensis]	LOC126981310	1.20746e+06	1.17676e+06	1.14955e+06	1.59996e+06	1.49317e+06	1.45875e+06	0.776333508444178	0.00175298778751191	-0.365252	Nonsignificant	None	--	--	small subunit ribosomal protein S12e	--	ko03010 Ribosome	40S ribosomal protein S12	J	Translation, ribosomal structure and biogenesis ;	IPR004038 [Ribosomal protein L7Ae/L30e/S12e/Gadd45]	cytoplasm protein	--
XP_050688206.1	uncharacterized protein LOC126981313 [Eriocheir sinensis]	LOC126981313	20661.9	19924.1	23074.1	24433.4	23967.072265625	21159	0.915189384532035	0.231893859540938	-0.127858	Nonsignificant	None	--	--	--	--	--	Fibrillins and related proteins containing Ca2+-binding EGF-like domains	T	Signal transduction mechanisms ;	--	--	--
XP_050688212.1	small nuclear ribonucleoprotein F-like [Eriocheir sinensis]	LOC126981315	66538	59274.4	64290.2	85184.9	78174.3	74624.6	0.798805377336688	0.0133682882593632	-0.324084	Nonsignificant	None	--	--	small nuclear ribonucleoprotein F	--	ko03040 Spliceosome	Small nuclear ribonucleoprotein (snRNP) SMF	A	RNA processing and modification ;	IPR001163 [LSM domain, eukaryotic/archaea-type]	nucleus protein	--
XP_050688279.1	poly(A)-specific ribonuclease PARN-like [Eriocheir sinensis]	-	17756.2	1698.72	4834.75	0	0	0	Inf	0	Inf	Significant	up	2	Biological Process:nuclear-transcribed mRNA poly(A) tail shortening (GO:0000289),Molecular Function:poly(A)-specific ribonuclease activity (GO:0004535)	poly(A)-specific ribonuclease	3.1.13.4	ko03018 RNA degradation	Poly(A)-specific exoribonuclease PARN	L	Replication, recombination and repair ;	IPR006941 [Ribonuclease CAF1]	nucleus protein	--
XP_050688285.1	oxidoreductase HTATIP2-like [Eriocheir sinensis]	LOC126981330	143656	147213	118703	127170	158094	134364	0.976037290893785	0.808560693744654	-0.0349918	Nonsignificant	None	--	--	oxidoreductase	1.1.1.-	--	Serine/threonine kinase TIP30/CC3	T	Signal transduction mechanisms ;	IPR016040 [NAD(P)-binding domain]	nucleus protein	--
XP_050688289.1	prefoldin subunit 1-like isoform X1 [Eriocheir sinensis]	LOC126981331	222853	208431	150846	255089	381018	247184	0.659047940828533	0.107846123599042	-0.601545	Nonsignificant	None	3	Biological Process:protein folding (GO:0006457),Cellular Component:prefoldin complex (GO:0016272),Molecular Function:unfolded protein binding (GO:0051082)	prefoldin subunit 1	--	--	Molecular chaperone Prefoldin, subunit 1	O	Posttranslational modification, protein turnover, chaperones ;	IPR002777 [Prefoldin beta-like]	--	--
XP_050688291.1	coatomer subunit gamma-2-like [Eriocheir sinensis]	LOC126981333	14266.4892578125	13697.7138671875	18300.5	7652.6728515625	9385.9951171875	10739.501953125	1.66550594086535	0.0223496201387778	0.735960500119555	Significant	up	5	Molecular Function:structural molecule activity (GO:0005198),Biological Process:intracellular protein transport (GO:0006886),Biological Process:vesicle-mediated transport (GO:0016192),Cellular Component:membrane coat (GO:0030117),Cellular Component:COPI vesicle coat (GO:0030126)	coatomer subunit gamma	--	--	Vesicle coat complex COPI, gamma subunit	U	Intracellular trafficking, secretion, and vesicular transport ;	IPR002553 [Clathrin/coatomer adaptor, adaptin-like, N-terminal] ; IPR013040[Coatomer, gamma subunit, appendage, Ig-like subdomain] ; IPR032154[Coatomer subunit gamma, C-terminal]	Golgi apparatus protein	--
XP_050688294.1	ATP-dependent 6-phosphofructokinase-like isoform X3 [Eriocheir sinensis]	LOC126981334	32590.6	66190.4	34228.5	30826.8	31693.7	27467.310546875	1.47808439055042	0.319645371835967	0.563728641847324	Nonsignificant	None	2	Molecular Function:6-phosphofructokinase activity (GO:0003872),Biological Process:glycolytic process (GO:0006096)	6-phosphofructokinase 1	2.7.1.11	ko00010 Glycolysis / Gluconeogenesis ko00030 Pentose phosphate pathway ko00051 Fructose and mannose metabolism ko00052 Galactose metabolism ko01100 Metabolic pathways ko01200 Carbon metabolism ko01230 Biosynthesis of amino acids ko03018 RNA degradation ko04152 AMPK signaling pathway ko05230 Central carbon metabolism in cancer	Pyrophosphate-dependent phosphofructo-1-kinase	G	Carbohydrate transport and metabolism ;	IPR000023 [Phosphofructokinase domain]	--	--
XP_050688295.1	actin-related protein 2/3 complex subunit 5-C-like [Eriocheir sinensis]	-	25472.955078125	23641.2	25307.7	29017.3	25861.5	24418.2	0.938519656995496	0.333460708815828	-0.0915411	Nonsignificant	None	4	Cellular Component:Arp2/3 protein complex (GO:0005885),Cellular Component:actin cytoskeleton (GO:0015629),Biological Process:regulation of actin filament polymerization (GO:0030833),Biological Process:Arp2/3 complex-mediated actin nucleation (GO:0034314)	actin related protein 2/3 complex, subunit 5	--	ko04144 Endocytosis ko04666 Fc gamma R-mediated phagocytosis ko04810 Regulation of actin cytoskeleton ko05100 Bacterial invasion of epithelial cells ko05130 Pathogenic Escherichia coli infection ko05131 Shigellosis ko05132 Salmonella infection	Actin-related protein Arp2/3 complex, subunit ARPC5	Z	Cytoskeleton ;	IPR006789 [Actin-related protein 2/3 complex subunit 5]	cytoskeleton protein	--
XP_050688298.1	TBC1 domain family member 25-like [Eriocheir sinensis]	LOC126981335	2378.20971679688	0	6286.08	0	1449.22338867188	2353.0751953125	2.27869738538989	0.34921762727819	1.18820934514497	Nonsignificant	None	--	--	--	--	--	Ypt/Rab-specific GTPase-activating protein GYP7 and related proteins	T	Signal transduction mechanisms ;	IPR000195 [Rab-GTPase-TBC domain]	centrosome protein	--
XP_050688300.1	isopentenyl-diphosphate Delta-isomerase 1-like [Eriocheir sinensis]	LOC126981337	6726.7958984375	5995.0166015625	4457.35	8683.1318359375	7983.76	10321.1865234375	0.636546166428497	0.0273800805970994	-0.651663	Significant	down	1	Molecular Function:hydrolase activity (GO:0016787)	isopentenyl-diphosphate Delta-isomerase	5.3.3.2	ko00900 Terpenoid backbone biosynthesis ko01100 Metabolic pathways	Isopentenyl pyrophosphate:dimethylallyl pyrophosphate isomerase	Q	Secondary metabolites biosynthesis, transport and catabolism ;	IPR000086 [NUDIX hydrolase domain]	peroxisome protein	--
XP_050688302.1	chromobox protein homolog 1-like isoform X1 [Eriocheir sinensis]	LOC126981338	24383.498046875	29258.2	24097.087890625	26207.9	26822.708984375	34898.1	0.884111738703422	0.356610029239291	-0.177699	Nonsignificant	None	1	Cellular Component:nucleus (GO:0005634)	chromobox protein 1	--	--	Heterochromatin-associated protein HP1 and related CHROMO domain proteins	B	Chromatin structure and dynamics ;	IPR008251 [Chromo shadow domain] ; IPR023780[Chromo domain]	nucleus protein	--
XP_050688307.1	acireductone dioxygenase-like [Eriocheir sinensis]	LOC126981340	34420.1	56305	22017.2	27835.001953125	33551.7	32335.2	1.20294497374766	0.566910405947903	0.266570650895517	Nonsignificant	None	2	Molecular Function:acireductone dioxygenase [iron(II)-requiring] activity (GO:0010309),Biological Process:oxidation-reduction process (GO:0055114)	--	--	ko00270 Cysteine and methionine metabolism ko01100 Metabolic pathways	Uncharacterized conserved protein, contains double-stranded beta-helix domain	S	Function unknown ;	IPR004313 [Acireductone dioxygenase ARD family]	plasma membrane protein	--
XP_050688315.1	U1 small nuclear ribonucleoprotein A-like isoform X1 [Eriocheir sinensis]	LOC126981345	13476.2	18094.5	13066.3330078125	23389.982421875	26558.431640625	22378.7	0.61715481199795	0.0107203138252598	-0.696296	Significant	down	1	Molecular Function:nucleic acid binding (GO:0003676)	--	--	--	Spliceosomal protein snRNP-U1A/U2B	A	RNA processing and modification ;	IPR000504 [RNA recognition motif domain]	nucleus protein	--
XP_050688318.1	vacuolar protein sorting-associated protein 26B-like isoform X1 [Eriocheir sinensis]	LOC126981347	8890.78	8257.2490234375	12354.4	138766	96764.1	126933	0.0813940403790749	0.011805089386866	-3.61893	Significant	down	--	--	vacuolar protein sorting-associated protein 26	--	ko04144 Endocytosis	Membrane coat complex Retromer, subunit VPS26	U	Intracellular trafficking, secretion, and vesicular transport ;	IPR028934 [Vacuolar protein sorting protein 26 related]	cytoplasm protein	--
XP_050688320.1	oplophorus-luciferin 2-monooxygenase non-catalytic subunit-like [Eriocheir sinensis]	LOC126981348	0	0	0	13822.7666015625	14107.505859375	8210.0068359375	#NAME?	0	#NAME?	Significant	down	1	Molecular Function:protein binding (GO:0005515)	--	--	--	FOG: Toll/interleukin receptor and related proteins containing LRR and TIR repeats	T	Signal transduction mechanisms ;	IPR001611 [Leucine-rich repeat]	plasma membrane protein	--
XP_050688323.1	ferritin subunit-like [Eriocheir sinensis]	LOC126981352	686681	673917	724450	472136	447724	409757	1.56815666836883	0.000440937719837686	0.64906970064431	Significant	up	2	Biological Process:cellular iron ion homeostasis (GO:0006879),Molecular Function:ferric iron binding (GO:0008199)	ferritin heavy chain	1.16.3.2	ko04216 Ferroptosis ko04217 Necroptosis ko04978 Mineral absorption	Ferritin	P	Inorganic ion transport and metabolism ;	IPR008331 [Ferritin/DPS protein domain]	--	--
XP_050688325.1	uncharacterized protein LOC126981353 [Eriocheir sinensis]	LOC126981353	5514418	5.78719e+06	5.02651e+06	7060562	7.10299e+06	7635785	0.749019000970832	0.00324152960495662	-0.416926	Nonsignificant	None	--	--	--	--	--	Ferritin	P	Inorganic ion transport and metabolism ;	--	--	--
XP_050688337.1	GPI ethanolamine phosphate transferase 1-like isoform X1 [Eriocheir sinensis]	LOC126981357	2818378	2.74604e+06	2.88578e+06	3751369	3.41589e+06	3.33556e+06	0.804564735186523	0.00687660284812028	-0.31372	Nonsignificant	None	4	Molecular Function:catalytic activity (GO:0003824),Cellular Component:endoplasmic reticulum membrane (GO:0005789),Biological Process:GPI anchor biosynthetic process (GO:0006506),Molecular Function:transferase activity (GO:0016740)	phosphatidylinositol glycan, class N	2.7.-.-	ko00563 Glycosylphosphatidylinositol (GPI)-anchor biosynthesis ko01100 Metabolic pathways	Glycosylphosphatidylinositol anchor synthesis protein	T	Signal transduction mechanisms ;	IPR002591 [Type I phosphodiesterase/nucleotide pyrophosphatase/phosphate transferase] ; IPR017852[GPI ethanolamine phosphate transferase 1, C-terminal]	endoplasmic reticulum protein	--
XP_050688343.1	condensin complex subunit 2-like [Eriocheir sinensis]	LOC126981364	5078.12646484375	5003.35	6579.74	5612.9267578125	1705.19	6177.84	1.23453415617832	0.519815174582154	0.303966752452657	Nonsignificant	None	2	Cellular Component:condensin complex (GO:0000796),Biological Process:mitotic chromosome condensation (GO:0007076)	condensin complex subunit 2	--		Chromosome condensation complex Condensin, subunit H	BD	Chromatin structure and dynamics ; Cell cycle control, cell division, chromosome partitioning ;	IPR022816 [Condensin complex subunit 2/barren]	nucleus protein	--
XP_050688346.1	DNA damage-binding protein 1-like [Eriocheir sinensis]	LOC126981367	3525.61499023438	5834.26	2937.01342773438	4297.61	5092.92822265625	3213.72	0.975613326734726	0.926147602329408	-0.0356186	Nonsignificant	None	2	Molecular Function:nucleic acid binding (GO:0003676),Cellular Component:nucleus (GO:0005634)	DNA damage-binding protein 1	--	ko03420 Nucleotide excision repair ko04120 Ubiquitin mediated proteolysis ko05161 Hepatitis B ko05203 Viral carcinogenesis	Damage-specific DNA binding complex, subunit DDB1	L	Replication, recombination and repair ;	IPR004871 [Cleavage/polyadenylation specificity factor, A subunit, C-terminal]	nucleus protein	--
XP_050688375.1	adhesive plaque matrix protein-like [Eriocheir sinensis]	LOC126981402	3.03359e+06	2.9749e+06	3030325	3.70649e+06	3.92968e+06	4018429	0.775558030545512	0.000774006283550732	-0.366693	Nonsignificant	None	--	--	--	--	--	--	--	--	IPR001846 [von Willebrand factor, type D domain]	extracell protein	--
XP_050688387.1	LOW QUALITY PROTEIN_ microtubule-associated protein futsch-like [Eriocheir sinensis]	LOC126981422	38356.9	38972.5	34872.4	98100.3	106100	106613	0.360995252840457	0.0000262090479373404	-1.46995	Significant	down	--	--	--	--	--	Microtubule-associated proteins	Z	Cytoskeleton ;	--	--	--
XP_050688414.1	phenoloxidase-activating factor 2-like [Eriocheir sinensis]	LOC126981431	201872	207349	222382	362834	354707	367363	0.582174709873423	0.0000298418781433838	-0.780476	Significant	down	2	Molecular Function:serine-type endopeptidase activity (GO:0004252),Biological Process:proteolysis (GO:0006508)	--	--	--	Trypsin	E	Amino acid transport and metabolism ;	IPR001254 [Serine proteases, trypsin domain]	endoplasmic reticulum protein	--
XP_050688432.1	SUMO-conjugating enzyme UBC9-B-like [Eriocheir sinensis]	LOC126981438	20410.373046875	20259.263671875	11325.169921875	58070.5	0	10108.4794921875	0.508415065365215	0.611145625299299	-0.975921	Nonsignificant	None	--	--	ubiquitin-conjugating enzyme E2 I	--	ko03013 RNA transport ko04064 NF-kappa B signaling pathway ko04120 Ubiquitin mediated proteolysis ko05206 MicroRNAs in cancer	Ubiquitin-protein ligase	O	Posttranslational modification, protein turnover, chaperones ;	IPR000608 [Ubiquitin-conjugating enzyme E2]	nucleus protein	--
XP_050688435.1	heat shock 70 kDa protein 4-like isoform X1 [Eriocheir sinensis]	LOC126981441	104388	97421	226470	741066	266948	56604	0.402284419907864	0.362826877138362	-1.31371	Nonsignificant	None	--	--	heat shock protein 110kDa	--	ko04141 Protein processing in endoplasmic reticulum	Molecular chaperones HSP105/HSP110/SSE1, HSP70 superfamily	O	Posttranslational modification, protein turnover, chaperones ;	IPR013126 [Heat shock protein 70 family]	cytoplasm protein	--
XP_050688444.1	MFS-type transporter SLC18B1-like isoform X1 [Eriocheir sinensis]	-	38428.3	39689.2	46608.7	28337.9	31731.630859375	39690.3	1.25026481077984	0.119705076318682	0.322233695477055	Nonsignificant	None	2	Cellular Component:integral component of membrane (GO:0016021),Biological Process:transmembrane transport (GO:0055085)	--	--	--	Vesicular amine transporter	U	Intracellular trafficking, secretion, and vesicular transport ;	IPR011701 [Major facilitator superfamily]	--	--
XP_050688455.1	3-hydroxyisobutyrate dehydrogenase, mitochondrial-like [Eriocheir sinensis]	LOC126981454	35729	32051.662109375	32567.966796875	50062.8	41502.7	49936.4	0.709168625011291	0.0109267518410059	-0.495799	Nonsignificant	None	3	Molecular Function:phosphogluconate dehydrogenase (decarboxylating) activity (GO:0004616),Molecular Function:NAD binding (GO:0051287),Biological Process:oxidation-reduction process (GO:0055114)	3-hydroxyisobutyrate dehydrogenase	1.1.1.31	ko00280 Valine, leucine and isoleucine degradation ko01100 Metabolic pathways	Predicted dehydrogenase	R	General function prediction only ;	IPR006115 [6-phosphogluconate dehydrogenase, NADP-binding] ; IPR029154[3-hydroxyisobutyrate dehydrogenase, NAD-binding domain]	mitochondrion protein	--
XP_050688497.1	uncharacterized protein LOC126981470 isoform X1 [Eriocheir sinensis]	-	25257.5	18873.025390625	23088.4	30449.310546875	26533.943359375	21604.3	0.855337960439707	0.298197389309205	-0.225434	Nonsignificant	None	--	--	pericentriolar material 1 protein	--	--	--	--	--	--	--	--
XP_050688503.1	uncharacterized protein LOC126981474 isoform X1 [Eriocheir sinensis]	LOC126981474	32776.5	42621.5	32241.3	55357.3	87021.4	55796	0.543153291459646	0.0518793689555029	-0.880569	Nonsignificant	None	2	Molecular Function:actin binding (GO:0003779),Biological Process:cytoskeleton organization (GO:0007010)	supervillin	--	--	Actin regulatory protein supervillin (gelsolin/villin family)	Z	Cytoskeleton ;	IPR003128 [Villin headpiece]	plasma membrane protein	--
XP_050688521.1	dynein axonemal assembly factor 10-like isoform X1 [Eriocheir sinensis]	LOC126981483	7865.75732421875	8113.6708984375	7992.5224609375	7718.5380859375	10116.2353515625	12073.6162109375	0.801512584441206	0.256473133833156	-0.319203	Nonsignificant	None	1	Molecular Function:protein binding (GO:0005515)	--	--	--	--	--	--	IPR001680 [WD40 repeat]	peroxisome protein	--
XP_050688523.1	ubiquitin recognition factor in ER-associated degradation protein 1-like [Eriocheir sinensis]	LOC126981484	35082.4	37556.8	32487.791015625	59858.3	31169.4	50125.2	0.744773449328204	0.232824751172521	-0.425126	Nonsignificant	None	1	Biological Process:ubiquitin-dependent protein catabolic process (GO:0006511)	ubiquitin fusion degradation protein 1	--	ko04141 Protein processing in endoplasmic reticulum	Ubiquitin fusion-degradation protein	O	Posttranslational modification, protein turnover, chaperones ;	IPR004854 [Ubiquitin fusion degradation protein UFD1]	--	--
XP_050688544.1	LOW QUALITY PROTEIN_ heterogeneous nuclear ribonucleoprotein Q-like [Eriocheir sinensis]	LOC126981493	37211.9	37684.4	38518.3	57145.1	46437.1	40996.8	0.784446717628044	0.159110643016514	-0.350253	Nonsignificant	None	1	Molecular Function:nucleic acid binding (GO:0003676)	--	--	--	Heterogeneous nuclear ribonucleoprotein R (RRM superfamily)	A	RNA processing and modification ;	IPR000504 [RNA recognition motif domain]	cytoplasm protein	--
XP_050688551.1	RUN and FYVE domain-containing protein 2-like isoform X1 [Eriocheir sinensis]	LOC126981501	7428.16455078125	5480.16748046875	5439.08154296875	7584.42236328125	0	9569.4716796875	0.713051451690225	0.116460831044708	-0.487922	Nonsignificant	None	1	Molecular Function:metal ion binding (GO:0046872)	--	--	--	RUN domain-containing protein	T	Signal transduction mechanisms ;	IPR000306 [FYVE zinc finger] ; IPR004012[RUN domain]	Golgi apparatus protein	--
XP_050688559.1	glutamate dehydrogenase, mitochondrial-like isoform X2 [Eriocheir sinensis]	LOC126981502	42521.1	55392.5	64876.1	38643	40911.5	39859.4	1.36324	0.153976280209815	0.447037536790589	Nonsignificant	None	3	Biological Process:cellular amino acid metabolic process (GO:0006520),Molecular Function:oxidoreductase activity (GO:0016491),Biological Process:oxidation-reduction process (GO:0055114)	glutamate dehydrogenase (NAD(P)+)	1.4.1.3	ko00220 Arginine biosynthesis ko00250 Alanine, aspartate and glutamate metabolism ko00471 D-Glutamine and D-glutamate metabolism ko00910 Nitrogen metabolism ko01100 Metabolic pathways ko01200 Carbon metabolism ko04217 Necroptosis ko04964 Proximal tubule bicarbonate reclamation	Glutamate/leucine/phenylalanine/valine dehydrogenases	E	Amino acid transport and metabolism ;	IPR006096 [Glutamate/phenylalanine/leucine/valine dehydrogenase, C-terminal] ; IPR006097[Glutamate/phenylalanine/leucine/valine dehydrogenase, dimerisation domain]	mitochondrion protein	--
XP_050688570.1	acyl carrier protein, mitochondrial-like [Eriocheir sinensis]	LOC126981506	505155	458198	499059	785391	711693	680318	0.671631619356462	0.00229186954738414	-0.574258	Nonsignificant	None	--	--	NADH dehydrogenase (ubiquinone) 1 alpha/beta subcomplex 1	--	ko00190 Oxidative phosphorylation ko01100 Metabolic pathways ko04723 Retrograde endocannabinoid signaling ko04932 Non-alcoholic fatty liver disease (NAFLD) ko05010 Alzheimer's disease ko05012 Parkinson's disease ko05016 Huntington's disease	Acyl carrier protein/NADH-ubiquinone oxidoreductase, NDUFAB1/SDAP subunit	CIQ	Energy production and conversion ; Lipid transport and metabolism ; Secondary metabolites biosynthesis, transport and catabolism ;	IPR009081 [Phosphopantetheine binding ACP domain]	mitochondrion protein	--
XP_050688573.1	poly [ADP-ribose] polymerase 2-like isoform X1 [Eriocheir sinensis]	LOC126981510	85940.8	89814.6	98649	93416.1	59322.6	91312.4	1.12437255406365	0.434281682436359	0.169120143071797	Nonsignificant	None	2	Molecular Function:NAD+ ADP-ribosyltransferase activity (GO:0003950),Biological Process:protein ADP-ribosylation (GO:0006471)	poly [ADP-ribose] polymerase	2.4.2.30	ko03410 Base excision repair ko04210 Apoptosis ko04212 Longevity regulating pathway - worm ko04214 Apoptosis - fly ko04217 Necroptosis	NAD+ ADP-ribosyltransferase Parp, required for poly-ADP ribosylation of nuclear proteins	KLO	Transcription ; Replication, recombination and repair ; Posttranslational modification, protein turnover, chaperones ;	IPR004102 [Poly(ADP-ribose) polymerase, regulatory domain] ; IPR008893[WGR domain] ; IPR012317[Poly(ADP-ribose) polymerase, catalytic domain]	nucleus protein	--
XP_050688583.1	aminopeptidase N-like isoform X1 [Eriocheir sinensis]	LOC126981512	14421.8	8771.6552734375	4156.9208984375	0	0	0	Inf	0	Inf	Significant	up	2	Molecular Function:metallopeptidase activity (GO:0008237),Molecular Function:zinc ion binding (GO:0008270)	aminopeptidase N	3.4.11.2	ko00480 Glutathione metabolism ko01100 Metabolic pathways ko04614 Renin-angiotensin system ko04640 Hematopoietic cell lineage	Puromycin-sensitive aminopeptidase and related aminopeptidases	EO	Amino acid transport and metabolism ; Posttranslational modification, protein turnover, chaperones ;	IPR014782 [Peptidase M1, membrane alanine aminopeptidase, N-terminal] ; IPR024571[ERAP1-like C-terminal domain]	endoplasmic reticulum protein	--
XP_050688665.1	glycerol-3-phosphate dehydrogenase [NAD(+)], cytoplasmic-like isoform X2 [Eriocheir sinensis]	LOC126981522	221007	189518	181602	237472	174901	189103	0.984457067785885	0.89626094209118	-0.0225998	Nonsignificant	None	5	Molecular Function:glycerol-3-phosphate dehydrogenase [NAD+] activity (GO:0004367),Biological Process:carbohydrate metabolic process (GO:0005975),Biological Process:glycerol-3-phosphate catabolic process (GO:0046168),Molecular Function:NAD binding (GO:0051287),Biological Process:oxidation-reduction process (GO:0055114)	glycerol-3-phosphate dehydrogenase (NAD+)	1.1.1.8	ko00564 Glycerophospholipid metabolism	Glycerol-3-phosphate dehydrogenase/dihydroxyacetone 3-phosphate reductase	C	Energy production and conversion ;	IPR006109 [Glycerol-3-phosphate dehydrogenase, NAD-dependent, C-terminal] ; IPR011128[Glycerol-3-phosphate dehydrogenase, NAD-dependent, N-terminal]	cytoplasm protein	--
XP_050688669.1	bone morphogenetic protein receptor type-2-like [Eriocheir sinensis]	LOC126981523	6902.7548828125	7861.99755859375	7017.38	0	0	0	Inf	0	Inf	Significant	up	3	Molecular Function:protein kinase activity (GO:0004672),Molecular Function:ATP binding (GO:0005524),Biological Process:protein phosphorylation (GO:0006468)	bone morphogenetic protein receptor type-2	2.7.11.30	ko04060 Cytokine-cytokine receptor interaction ko04350 TGF-beta signaling pathway ko04360 Axon guidance ko04390 Hippo signaling pathway ko04550 Signaling pathways regulating pluripotency of stem cells ko05206 MicroRNAs in cancer ko05418 Fluid shear stress and atherosclerosis	Transforming growth factor beta/activin receptor subfamily of serine/threonine kinases	T	Signal transduction mechanisms ;	IPR000719 [Protein kinase domain]	cytoplasm protein	--
XP_050688670.1	prolyl endopeptidase FAP-like isoform X1 [Eriocheir sinensis]	LOC126981527	10217.384765625	5392.1806640625	7762.07763671875	16394.376953125	4877.82275390625	10371.8154296875	0.738580201198504	0.487041638241992	-0.437174	Nonsignificant	None	2	Biological Process:proteolysis (GO:0006508),Molecular Function:serine-type peptidase activity (GO:0008236)	dipeptidyl-peptidase 4	3.4.14.5	ko04974 Protein digestion and absorption	Dipeptidyl aminopeptidase	O	Posttranslational modification, protein turnover, chaperones ;	IPR001375 [Peptidase S9, prolyl oligopeptidase, catalytic domain] ; IPR002469[Dipeptidylpeptidase IV, N-terminal domain]	plasma membrane protein	--
XP_050688697.1	proteasome subunit alpha type-7-like [Eriocheir sinensis]	LOC126981539	140992	131156	138803	145817	124118	128175	1.03225572989341	0.589004889940637	0.0458004267154585	Nonsignificant	None	5	Molecular Function:endopeptidase activity (GO:0004175),Molecular Function:threonine-type endopeptidase activity (GO:0004298),Cellular Component:proteasome core complex (GO:0005839),Biological Process:ubiquitin-dependent protein catabolic process (GO:0006511),Biological Process:proteolysis involved in cellular protein catabolic process (GO:0051603)	20S proteasome subunit alpha 4	3.4.25.1	ko03050 Proteasome	20S proteasome, regulatory subunit alpha type PSMA7/PRE6	O	Posttranslational modification, protein turnover, chaperones ;	IPR000426 [Proteasome alpha-subunit, N-terminal domain] ; IPR001353[Proteasome, subunit alpha/beta]	nucleus protein	--
XP_050688889.1	39S ribosomal protein L39, mitochondrial-like isoform X1 [Eriocheir sinensis]	LOC126981561	57468.1	13259.9013671875	57835.8	6222.3330078125	3659.7587890625	123953	0.960612851276203	0.968891096488857	-0.057973	Nonsignificant	None	--	--	large subunit ribosomal protein L39	--	--	Threonyl-tRNA synthetase	J	Translation, ribosomal structure and biogenesis ;	IPR004095 [TGS]	mitochondrion protein	--
XP_050688900.1	C-factor-like [Eriocheir sinensis]	LOC126981563	13424.1416015625	16851.1	18302.923828125	23284.2	18760.4	17698.212890625	0.813121979993463	0.17221624138178	-0.298456	Nonsignificant	None	--	--	--	--	--	Predicted short chain-type dehydrogenase	R	General function prediction only ;	IPR002347 [Short-chain dehydrogenase/reductase SDR]	microsome protein	--
XP_050688904.1	C-factor-like [Eriocheir sinensis]	LOC126981564	5211.21	9714.2080078125	7993.68	37309.9	28158.748046875	39779.3	0.217762878227798	0.00189286564448022	-2.19917	Significant	down	--	--	--	--	--	Predicted short chain-type dehydrogenase	R	General function prediction only ;	IPR002347 [Short-chain dehydrogenase/reductase SDR]	microsome protein	--
XP_050688972.1	ankyrin repeat domain-containing protein 13D-like [Eriocheir sinensis]	LOC126981591	24423.669921875	20848.302734375	20615	13727.1142578125	20063.5	25247.4	1.11600963501702	0.555371131781883	0.158349482661068	Nonsignificant	None	--	--	ankyrin repeat domain-containing protein 13	--	--	Ankyrin repeat protein	R	General function prediction only ;	IPR020683 [Ankyrin repeat-containing domain] ; IPR021832[Ankyrin repeat domain-containing protein 13]	cytoplasm protein	--
XP_050688976.1	isocitrate dehydrogenase [NADP] cytoplasmic-like [Eriocheir sinensis]	-	403685	377129	371669	293787	288300	270809	1.35125878908533	0.00116617179326292	0.434304001810863	Nonsignificant	None	1	Biological Process:oxidation-reduction process (GO:0055114)	isocitrate dehydrogenase	1.1.1.42	ko00020 Citrate cycle (TCA cycle) ko00480 Glutathione metabolism ko01100 Metabolic pathways ko01200 Carbon metabolism ko01210 2-Oxocarboxylic acid metabolism ko01230 Biosynthesis of amino acids ko04146 Peroxisome	NADP-dependent isocitrate dehydrogenase	C	Energy production and conversion ;	IPR024084 [Isopropylmalate dehydrogenase-like domain]	peroxisome protein	--
XP_050688996.1	valine--tRNA ligase-like isoform X1 [Eriocheir sinensis]	LOC126981597	7283.51611328125	7999.52	8469.18	19869	17809.892578125	15657	0.445332675821036	0.00145610335638946	-1.16704	Significant	down	4	Molecular Function:nucleotide binding (GO:0000166),Molecular Function:aminoacyl-tRNA ligase activity (GO:0004812),Molecular Function:ATP binding (GO:0005524),Biological Process:tRNA aminoacylation for protein translation (GO:0006418)	valyl-tRNA synthetase	6.1.1.9	ko00970 Aminoacyl-tRNA biosynthesis	Valyl-tRNA synthetase	J	Translation, ribosomal structure and biogenesis ;	IPR002300 [Aminoacyl-tRNA synthetase, class Ia] ; IPR013155[Methionyl/Valyl/Leucyl/Isoleucyl-tRNA synthetase, anticodon-binding]	cytoplasm protein	--
XP_050688999.1	retinoid-inducible serine carboxypeptidase-like isoform X1 [Eriocheir sinensis]	LOC126981599	29252.822265625	24358.4	12205	29637.498046875	23484.5	19044.2	0.91200895523818	0.738996434592978	-0.13288	Nonsignificant	None	2	Molecular Function:serine-type carboxypeptidase activity (GO:0004185),Biological Process:proteolysis (GO:0006508)	serine carboxypeptidase 1	3.4.16.-	--	Serine carboxypeptidases	O	Posttranslational modification, protein turnover, chaperones ;	IPR001563 [Peptidase S10, serine carboxypeptidase]	lysosome protein	--
XP_050689015.1	uncharacterized protein LOC126981618 isoform X1 [Eriocheir sinensis]	-	9728.3720703125	8561.9326171875	18720.212890625	27847.5	16847.783203125	17503.4	0.595037085202122	0.154825098604294	-0.748949	Nonsignificant	None	--	--	protein spaetzle	--	ko04624 Toll and Imd signaling pathway	--	--	--	IPR032104 [Spaetzle]	--	--
XP_050689049.1	E3 ubiquitin-protein ligase synoviolin B-like isoform X1 [Eriocheir sinensis]	-	15844.4	0	10021.9	7751.86474609375	7474.65576171875	9037.8662109375	1.59903064918155	0.121112226141309	0.677197591725351	Nonsignificant	None	2	Molecular Function:protein binding (GO:0005515),Molecular Function:zinc ion binding (GO:0008270)	E3 ubiquitin-protein ligase synoviolin	2.3.2.27	ko04120 Ubiquitin mediated proteolysis ko04141 Protein processing in endoplasmic reticulum	E3 ubiquitin ligase	O	Posttranslational modification, protein turnover, chaperones ;	IPR001841 [Zinc finger, RING-type]	endoplasmic reticulum protein	--
XP_050689053.1	COX assembly mitochondrial protein homolog [Eriocheir sinensis]	LOC126981669	16057.439453125	16966.9	24857.4	12443.4	20646.6	21793.4	1.05463027981306	0.817626680568378	0.0767373240843376	Nonsignificant	None	--	--	--	--	--	Uncharacterized conserved protein	S	Function unknown ;	IPR013892 [Cytochrome c oxidase biogenesis protein Cmc1-like]	--	--
XP_050689061.1	uracil phosphoribosyltransferase homolog [Eriocheir sinensis]	LOC126981677	8017.4892578125	7970.61669921875	7963.76416015625	0	0	0	Inf	0	Inf	Significant	up	--	--	uracil phosphoribosyltransferase	2.4.2.9	ko00240 Pyrimidine metabolism ko01100 Metabolic pathways	Predicted uracil phosphoribosyltransferase	R	General function prediction only ;	IPR029057 [Phosphoribosyltransferase-like]	nucleus protein	--
XP_050689064.1	translation initiation factor eIF-2B subunit gamma-like [Eriocheir sinensis]	LOC126981685	8819.38	7938.17138671875	8720.4	7453.64	6913.16162109375	5124.73779296875	1.3071288948254	0.0578023500702745	0.386401411031303	Nonsignificant	None	2	Biological Process:biosynthetic process (GO:0009058),Molecular Function:nucleotidyltransferase activity (GO:0016779)	translation initiation factor eIF-2B subunit gamma	--	ko03013 RNA transport	Translation initiation factor 2B, gamma subunit (eIF-2Bgamma/GCD1)	J	Translation, ribosomal structure and biogenesis ;	IPR005835 [Nucleotidyl transferase domain]	--	--
XP_050689079.1	N-acetylgalactosaminyltransferase 6-like isoform X1 [Eriocheir sinensis]	LOC126981697	5840.0751953125	2813.80981445313	9514.53	0	7329.8173828125	18399.837890625	0.470751592887893	0.252994012899604	-1.08696	Nonsignificant	None	--	--	polypeptide N-acetylgalactosaminyltransferase	2.4.1.41	ko00512 Mucin type O-glycan biosynthesis ko01100 Metabolic pathways	Polypeptide N-acetylgalactosaminyltransferase	O	Posttranslational modification, protein turnover, chaperones ;	IPR000772 [Ricin B, lectin domain] ; IPR001173[Glycosyltransferase 2-like]	extracell protein	--
XP_050689111.1	cytoplasmic dynein 1 light intermediate chain 2-like isoform X2 [Eriocheir sinensis]	LOC126981717	16558.9	17380.259765625	17398.880859375	39143.7	42125	39686.4	0.424438740994039	0.0000172109154751751	-1.23637	Significant	down	--	--	dynein light intermediate chain 1, cytosolic	--	ko04145 Phagosome ko04962 Vasopressin-regulated water reabsorption ko05132 Salmonella infection	Dynein light intermediate chain	N	Cell motility ;	IPR022780 [Dynein family light intermediate chain]	--	--
XP_050689116.1	succinate dehydrogenase [ubiquinone] iron-sulfur subunit, mitochondrial-like [Eriocheir sinensis]	LOC126981719	220274	202905	215135	209420	255310	238793	0.907310037482981	0.205034237056892	-0.140332	Nonsignificant	None	2	Molecular Function:electron carrier activity (GO:0009055),Molecular Function:iron-sulfur cluster binding (GO:0051536)	succinate dehydrogenase (ubiquinone) iron-sulfur subunit	1.3.5.1	ko00020 Citrate cycle (TCA cycle) ko00190 Oxidative phosphorylation ko01100 Metabolic pathways ko01200 Carbon metabolism ko04932 Non-alcoholic fatty liver disease (NAFLD) ko05010 Alzheimer's disease ko05012 Parkinson's disease ko05016 Huntington's disease	Succinate dehydrogenase, Fe-S protein subunit	C	Energy production and conversion ;	IPR025192 [Succinate dehydogenase/fumarate reductase N-terminal]	mitochondrion protein	--
XP_050689118.1	protein MIX23-like isoform X1 [Eriocheir sinensis]	LOC126981722	101133	138437	95883	240281	267624	158737	0.50319762657435	0.0354019755351845	-0.990803	Significant	down	--	--	--	--	--	Predicted component of DNA replication checkpoint response mechanism (S-M checkpoint)	RD	General function prediction only ; Cell cycle control, cell division, chromosome partitioning ;	IPR019171 [Caffeine-induced death protein 2]	--	--
XP_050689157.1	lipoamide acyltransferase component of branched-chain alpha-keto acid dehydrogenase complex, mitochondrial-like [Eriocheir sinensis]	LOC126981736	23385.849609375	31841.1	24069.044921875	43193.5	50297.7	36258.9	0.611143976756773	0.0260797873302348	-0.710416	Significant	down	1	Biological Process:metabolic process (GO:0008152)	2-oxoisovalerate dehydrogenase E2 component (dihydrolipoyl transacylase)	2.3.1.168	ko00280 Valine, leucine and isoleucine degradation ko00640 Propanoate metabolism ko01100 Metabolic pathways	Dihydrolipoamide transacylase (alpha-keto acid dehydrogenase E2 subunit)	C	Energy production and conversion ;	IPR000089 [Biotin/lipoyl attachment] ; IPR001078[2-oxoacid dehydrogenase acyltransferase, catalytic domain] ; IPR004167[E3-binding domain]	mitochondrion protein	--
XP_050689216.1	drebrin-like protein isoform X2 [Eriocheir sinensis]	LOC126981738	129315	147887	137047	189794	245068	216336	0.636133323553292	0.00938541085239785	-0.652599	Significant	down	3	Molecular Function:actin binding (GO:0003779),Molecular Function:protein binding (GO:0005515),Cellular Component:intracellular (GO:0005622)	drebrin-like protein	--	--	Drebrins and related actin binding proteins	Z	Cytoskeleton ;	IPR001452 [SH3 domain] ; IPR002108[Actin-depolymerising factor homology domain]	cytoplasm protein	--
XP_050689222.1	complement component 1 Q subcomponent-binding protein, mitochondrial-like [Eriocheir sinensis]	LOC126981743	133180	119854	159562	94847	67414.7	89329.7	1.63994574288385	0.0201830462942928	0.713648084497462	Significant	up	1	Cellular Component:mitochondrial matrix (GO:0005759)	complement component 1 Q subcomponent-binding protein, mitochondrial	--	ko05168 Herpes simplex infection	Complement component 1, Q subcomponent binding protein/mRNA splicing factor SF2, subunit P32	V	Defense mechanisms ;	IPR003428 [Mitochondrial glycoprotein]	mitochondrion protein	--
XP_050689224.1	myosin regulatory light chain 2 [Eriocheir sinensis]	LOC126981745	6425.19	5434.64	7597.61	9857.6572265625	18833.818359375	14646.3525390625	0.448971218490197	0.0405696730488873	-1.15531	Significant	down	1	Molecular Function:calcium ion binding (GO:0005509)	--	--	--	Myosin regulatory light chain, EF-Hand protein superfamily	Z	Cytoskeleton ;	IPR002048 [EF-hand domain]	centrosome protein	--
XP_050689276.1	magnesium-dependent phosphatase 1-like [Eriocheir sinensis]	LOC126981778	5624.38	6073.73681640625	4270.5	0	0	0	Inf	0	Inf	Significant	up	1	Molecular Function:phosphatase activity (GO:0016791)	--	--	--	Magnesium-dependent phosphatase	R	General function prediction only ;	IPR010036 [Magnesium-dependent phosphatase-1, eukaryotic/archaeal type]	--	--
XP_050689289.1	coiled-coil and C2 domain-containing protein 1-like isoform X1 [Eriocheir sinensis]	LOC126981785	41283	41731.3	40825.6	93536.8	89714.5	73211.5	0.482876578377158	0.0191783058934706	-1.05027	Significant	down	1	Molecular Function:protein binding (GO:0005515)	coiled-coil and C2 domain-containing protein 1	--	--	Uncharacterized conserved protein, contains DM14 and C2 domains	R	General function prediction only ;	IPR000008 [C2 domain]	cytoplasm protein	--
XP_050689292.1	cytochrome P450 9e2-like [Eriocheir sinensis]	LOC126981786	4121.71240234375	7316.12841796875	7538.49	0	0	0	Inf	0	Inf	Significant	up	3	Molecular Function:iron ion binding (GO:0005506),Molecular Function:heme binding (GO:0020037),Biological Process:oxidation-reduction process (GO:0055114)	cytochrome P450 family 6	1.14.-.-	--	Cytochrome P450 CYP3/CYP5/CYP6/CYP9 subfamilies	Q	Secondary metabolites biosynthesis, transport and catabolism ;	IPR001128 [Cytochrome P450]	microsome protein	--
XP_050689294.1	sepiapterin reductase-like isoform X1 [Eriocheir sinensis]	LOC126981787	157558	167556	140436	222689	213053	229396	0.699929389706054	0.00196391858891084	-0.514719	Nonsignificant	None	--	--	sepiapterin reductase	1.1.1.153	ko00790 Folate biosynthesis ko01100 Metabolic pathways	Predicted dehydrogenase	Q	Secondary metabolites biosynthesis, transport and catabolism ;	IPR002347 [Short-chain dehydrogenase/reductase SDR]	--	--
XP_050689296.1	uncharacterized protein LOC126981789 [Eriocheir sinensis]	LOC126981789	92457.5	112304	252317	188298	457542	187727	0.548340039636111	0.289886830007012	-0.866857	Nonsignificant	None	--	--	--	--	--	--	--	--	--	--	--
XP_050689313.1	biotin-dependent 3-methylcrotonyl-coenzyme A carboxylase beta1 subunit-like [Eriocheir sinensis]	LOC126981801	1446.88232421875	1088.90991210938	2889.3603515625	0	0	0	Inf	0	Inf	Significant	up	--	--	3-methylcrotonyl-CoA carboxylase beta subunit	6.4.1.4	ko00280 Valine, leucine and isoleucine degradation ko01100 Metabolic pathways	3-Methylcrotonyl-CoA carboxylase, non-biotin containing subunit/Acetyl-CoA carboxylase carboxyl transferase, subunit beta	EI	Amino acid transport and metabolism ; Lipid transport and metabolism ;	IPR000022 [Carboxyl transferase]	mitochondrion protein	--
XP_050689315.1	uncharacterized protein LOC126981802 isoform X1 [Eriocheir sinensis]	LOC126981802	531611	713372	762391	111359	79989.6	473355	3.01995232886711	0.0362610610588836	1.5945257762226	Significant	up	--	--	--	--	--	Gamma-interferon inducible lysosomal thiol reductase	O	Posttranslational modification, protein turnover, chaperones ;	IPR004911 [Gamma interferon inducible lysosomal thiol reductase GILT] ; IPR006869[Domain of unknown function DUF547]	lysosome protein	--
XP_050689319.1	cyanocobalamin reductase / alkylcobalamin dealkylase-like isoform X2 [Eriocheir sinensis]	-	0	4826.08	13886.8	4266.06591796875	3567.49975585938	5226.74853515625	2.14920540213751	0.467063786924308	1.10380336944987	Nonsignificant	None	--	--	methylmalonic aciduria homocystinuria type C protein	--	ko04977 Vitamin digestion and absorption	--	--	--	IPR032037 [Methylmalonic aciduria and homocystinuria type C family]	--	--
XP_050689346.1	ATP-dependent RNA helicase A protein-like isoform X1 [Eriocheir sinensis]	LOC126981818	3884.78173828125	99084.9	243756	0	7960.2783203125	83152.2	2.5369767509003	0.511574781727632	1.34311029846589	Nonsignificant	None	1	Molecular Function:helicase activity (GO:0004386)	ATP-dependent RNA helicase A	3.6.4.13	--	Dosage compensation complex, subunit MLE	K	Transcription ;	IPR001650 [Helicase, C-terminal] ; IPR007502[Helicase-associated domain] ; IPR011709[Domain of unknown function DUF1605] ; IPR014720[Double-stranded RNA-binding domain]	nucleus protein	--
XP_050689348.1	cytochrome c oxidase subunit 6C-1-like [Eriocheir sinensis]	LOC126981819	19679.3	21081.837890625	24994.1	23507.5	29894.8	19570.1	0.901097686073817	0.518587536460793	-0.150245	Nonsignificant	None	--	--	cytochrome c oxidase subunit 6c	--	ko00190 Oxidative phosphorylation ko01100 Metabolic pathways ko04260 Cardiac muscle contraction ko04932 Non-alcoholic fatty liver disease (NAFLD) ko05010 Alzheimer's disease ko05012 Parkinson's disease ko05016 Huntington's disease	--	--	--	--	mitochondrion protein	--
XP_050689362.1	succinate dehydrogenase [ubiquinone] flavoprotein subunit, mitochondrial-like [Eriocheir sinensis]	LOC126981830	123221	193348	88854.5	180898	286026	148318	0.658964501627812	0.247458558636168	-0.601727	Nonsignificant	None	2	Molecular Function:oxidoreductase activity (GO:0016491),Biological Process:oxidation-reduction process (GO:0055114)	succinate dehydrogenase (ubiquinone) flavoprotein subunit	1.3.5.1	ko00020 Citrate cycle (TCA cycle) ko00190 Oxidative phosphorylation ko01100 Metabolic pathways ko01200 Carbon metabolism ko04932 Non-alcoholic fatty liver disease (NAFLD) ko05010 Alzheimer's disease ko05012 Parkinson's disease ko05016 Huntington's disease	Succinate dehydrogenase, flavoprotein subunit	C	Energy production and conversion ;	IPR003953 [FAD-dependent oxidoreductase 2, FAD binding domain] ; IPR015939[Fumarate reductase/succinate dehydrogenase flavoprotein-like, C-terminal]	mitochondrion protein	--
XP_050689371.1	uncharacterized protein LOC126981840 isoform X1 [Eriocheir sinensis]	LOC126981840	5868.25439453125	5888.41	6314.7841796875	5222.22412109375	4494.3798828125	9243.69	0.953120739114364	0.859897502845324	-0.0692691	Nonsignificant	None	--	--	--	--	--	--	--	--	--	--	--
XP_050689394.1	ADP-ribosylation factor-like protein 8B-A [Eriocheir sinensis]	LOC126981848	19529.6	17104.302734375	17591.810546875	10561.771484375	17111.4	4904.9072265625	1.66448374058448	0.115811849763299	0.735074777661893	Nonsignificant	None	1	Molecular Function:GTP binding (GO:0005525)	ADP-ribosylation factor-like protein 8	--	--	GTP-binding ADP-ribosylation factor-like protein	R	General function prediction only ;	IPR006689 [Small GTPase superfamily, ARF/SAR type]	endosome protein	--
XP_050689403.1	cytochrome c oxidase subunit 6A, mitochondrial-like [Eriocheir sinensis]	LOC126981853	90806.6	132195	155501	268971	240943	281050	0.478532440091092	0.00353549820801459	-1.06331	Significant	down	3	Molecular Function:cytochrome-c oxidase activity (GO:0004129),Cellular Component:mitochondrial inner membrane (GO:0005743),Cellular Component:mitochondrial respiratory chain complex IV (GO:0005751)	cytochrome c oxidase subunit 6a	--	ko00190 Oxidative phosphorylation ko01100 Metabolic pathways ko04260 Cardiac muscle contraction ko04932 Non-alcoholic fatty liver disease (NAFLD) ko05010 Alzheimer's disease ko05012 Parkinson's disease ko05016 Huntington's disease	Cytochrome c oxidase, subunit VIa/COX13	C	Energy production and conversion ;	IPR001349 [Cytochrome c oxidase, subunit VIa]	mitochondrion protein	--
XP_050689410.1	nucleoplasmin-like protein ANO39 [Eriocheir sinensis]	LOC126981859	1.36523e+06	1.40115e+06	1.27419e+06	1.86241e+06	1.82069e+06	2.08121e+06	0.70096491924469	0.00298711737582677	-0.512586	Nonsignificant	None	--	--	nucleophosmin 3	--	--	--	--	--	IPR024057 [Nucleoplasmin core domain]	nucleus protein	--
XP_050689414.1	putative helicase mov-10-B.1 [Eriocheir sinensis]	LOC126981862	3521.71	3464.49145507813	6012.02	2999.12475585938	0	3.10561e+06	0.00278757385544718	0.500273729419796	-8.48677	Nonsignificant	None	--	--	helicase MOV-10	3.6.4.13	--	RNA helicase	A	RNA processing and modification ;	--	cytoplasm protein	--
XP_050689418.1	eukaryotic translation initiation factor 2 subunit 3-like [Eriocheir sinensis]	LOC126981869	7542.98291015625	11863.615234375	13006.9345703125	0	4019.56884765625	13038.7041015625	1.26677664698087	0.60831849473862	0.341162176650328	Nonsignificant	None	1	Molecular Function:GTP binding (GO:0005525)	translation initiation factor 2 subunit 3	--	ko03013 RNA transport	Translation initiation factor 2, gamma subunit (eIF-2gamma; GTPase)	J	Translation, ribosomal structure and biogenesis ;	IPR004161 [Translation elongation factor EFTu-like, domain 2] ; IPR015256[Translation initiation factor 2, gamma subunit, C-terminal]	--	--
XP_050689454.1	glutamine--fructose-6-phosphate aminotransferase [isomerizing] 2-like isoform X1 [Eriocheir sinensis]	LOC126981881	7057.4873046875	134464	2382.6923828125	375886	305184	0	0.140860922796915	0.0178377193802587	-2.82766	Significant	down	2	Biological Process:carbohydrate metabolic process (GO:0005975),Molecular Function:carbohydrate binding (GO:0030246)	glucosamine---fructose-6-phosphate aminotransferase (isomerizing)	2.6.1.16	ko00250 Alanine, aspartate and glutamate metabolism ko00520 Amino sugar and nucleotide sugar metabolism ko01100 Metabolic pathways ko04931 Insulin resistance	Glucosamine 6-phosphate synthetases, contain amidotransferase and phosphosugar isomerase domains	M	Cell wall/membrane/envelope biogenesis ;	IPR001347 [Sugar isomerase (SIS)]	--	--
XP_050689459.1	uncharacterized protein LOC126981882 isoform X1 [Eriocheir sinensis]	-	3.56608e+06	3255212	3.12986e+06	4690790	5.23055e+06	5054319	0.664488315189057	0.00122439780954512	-0.589684	Significant	down	--	--	--	--	--	Coiled-coil protein TPD52	R	General function prediction only ;	IPR007327 [Tumour protein D52]	--	--
XP_050689477.1	uncharacterized protein LOC126981882 isoform X3 [Eriocheir sinensis]	-	79388.6	785952	180974	502269	901316	480216	0.555427320462594	0.342673931995884	-0.84833	Nonsignificant	None	--	--	--	--	--	Coiled-coil protein TPD52	R	General function prediction only ;	IPR007327 [Tumour protein D52]	--	--
XP_050689496.1	pancreatic lipase-related protein 2-like [Eriocheir sinensis]	LOC126981899	20406.568359375	13405.3291015625	16431.064453125	18899.7	17024.255859375	17232.791015625	0.945185887244486	0.669544540389826	-0.08133	Nonsignificant	None	--	--	--	--	--	--	--	--	IPR013818 [Lipase/vitellogenin]	extracell protein	--
XP_050689527.1	uncharacterized protein LOC126981913 isoform X1 [Eriocheir sinensis]	-	1636.11108398438	2326.94360351563	2478.9	0	0	0	Inf	0	Inf	Significant	up	1	Molecular Function:zinc ion binding (GO:0008270)	dCMP deaminase	3.5.4.12	ko00240 Pyrimidine metabolism ko01100 Metabolic pathways	Deoxycytidylate deaminase	F	Nucleotide transport and metabolism ;	IPR002125 [Cytidine and deoxycytidylate deaminases, zinc-binding]	--	--
XP_050689530.1	uncharacterized protein LOC126981914 isoform X1 [Eriocheir sinensis]	LOC126981914	14550.634765625	0	13901.8779296875	6861.3896484375	0	4786.79443359375	2.44265651151616	0.0163232939002077	1.28845100483608	Significant	up	1	Molecular Function:protein binding (GO:0005515)	low-density lipoprotein receptor-related protein 3/10/12	--	--	Low-density lipoprotein receptors containing Ca2+-binding EGF-like domains	T	Signal transduction mechanisms ;	IPR002172 [Low-density lipoprotein (LDL) receptor class A repeat]	plasma membrane protein	--
XP_050689554.1	serine/arginine-rich splicing factor 5-like isoform X1 [Eriocheir sinensis]	LOC126981924	44240.6	42933.3	48357.2	110174	128065	68837.9	0.441359308389304	0.0813385315748841	-1.17997	Nonsignificant	None	1	Molecular Function:nucleic acid binding (GO:0003676)	splicing factor, arginine/serine-rich 4/5/6	--	ko03040 Spliceosome ko05168 Herpes simplex infection	Alternative splicing factor SRp55/B52/SRp75 (RRM superfamily)	A	RNA processing and modification ;	IPR000504 [RNA recognition motif domain]	nucleus protein	--
XP_050689577.1	F-actin-monooxygenase Mical-like isoform X1 [Eriocheir sinensis]	LOC126981936	9469.86	9099.34	11552.970703125	34309.9	30348.150390625	31813.1	0.312240125142618	0.0000901421583911723	-1.67927	Significant	down	3	Molecular Function:protein binding (GO:0005515),Molecular Function:zinc ion binding (GO:0008270),Molecular Function:FAD binding (GO:0071949)	F-actin monooxygenase	1.14.13.225	--	Regulatory protein MLP and related LIM proteins	TZ	Signal transduction mechanisms ; Cytoskeleton ;	IPR001715 [Calponin homology domain] ; IPR001781[Zinc finger, LIM-type] ; IPR002938[FAD-binding domain] ; IPR022735[Domain of unknown function DUF3585]	nucleus protein	--
XP_050689621.1	uncharacterized protein LOC126981949 [Eriocheir sinensis]	LOC126981949	44354.1	40690.2	46433.4	42338.4	29155.4	34101.3	1.24511180050744	0.108897061254186	0.316275289920674	Nonsignificant	None	1	Molecular Function:nucleic acid binding (GO:0003676)	--	--	--	FOG: Zn-finger	R	General function prediction only ;	IPR000467 [G-patch domain] ; IPR001374[R3H domain] ; IPR021859[XRN-Two Binding Domain, XTBD]	--	--
XP_050689632.1	proteoglycan 4-like isoform X1 [Eriocheir sinensis]	LOC126981953	521368	493626	452555	763936	531252	871184	0.677422237519171	0.0850719295183368	-0.561873	Nonsignificant	None	--	--	nascent polypeptide-associated complex subunit beta	--	ko04214 Apoptosis - fly	RNA polymerase II general transcription factor BTF3 and related proteins	K	Transcription ;	IPR002715 [Nascent polypeptide-associated complex NAC domain]	nucleus protein	--
XP_050689635.1	cAMP-dependent protein kinase type II regulatory subunit-like [Eriocheir sinensis]	LOC126981955	5119.39990234375	4658.7666015625	5037.82	4270.53466796875	0	2332.23364257813	1.49593726205114	0.115495408694455	0.581049671465084	Nonsignificant	None	--	--	cAMP-dependent protein kinase regulator	--	ko04910 Insulin signaling pathway	cAMP-dependent protein kinase types I and II, regulatory subunit	T	Signal transduction mechanisms ;	IPR000595 [Cyclic nucleotide-binding domain]	endoplasmic reticulum protein	--
XP_050689637.1	THO complex subunit 2-like isoform X1 [Eriocheir sinensis]	LOC126981961	7315.1	7012.57958984375	8291.3	12169.537109375	7468.49462890625	10707.8	0.745372655747812	0.1485358712814	-0.423966	Nonsignificant	None	--	--	--	--	--	KEKE-like motif-containing transcription regulator (Rlr1)/suppressor of sin4	K	Transcription ;	IPR021418 [THO complex, subunitTHOC2, C-terminal] ; IPR021726[THO complex, subunitTHOC2, N-terminal] ; IPR032302[THO complex subunit 2, N-terminal domain]	--	--
XP_050689687.1	tubulin alpha-3 chain [Eriocheir sinensis]	-	766086	1.0091e+06	734413	808190	880021	684194	1.05783060295242	0.682625109526758	0.081108618144608	Nonsignificant	None	1	Molecular Function:GTPase activity (GO:0003924)	tubulin alpha	--	ko04145 Phagosome ko04210 Apoptosis ko04530 Tight junction ko04540 Gap junction ko05130 Pathogenic Escherichia coli infection	Alpha tubulin	Z	Cytoskeleton ;	IPR003008 [Tubulin/FtsZ, GTPase domain] ; IPR018316[Tubulin/FtsZ, 2-layer sandwich domain]	centrosome protein	--
XP_050689693.1	probable enoyl-CoA hydratase isoform X2 [Eriocheir sinensis]	-	19841.466796875	13837.833984375	16848.279296875	21731.4	22666.642578125	22240.6	0.758231988300948	0.0868951009936994	-0.399289	Nonsignificant	None	2	Molecular Function:catalytic activity (GO:0003824),Biological Process:metabolic process (GO:0008152)	--	--	--	Enoyl-CoA hydratase	I	Lipid transport and metabolism ;	IPR001753 [Crotonase superfamily]	peroxisome protein	--
XP_050689706.1	protein disulfide-isomerase A5-like [Eriocheir sinensis]	-	19519.873046875	21634.8	19231.7	13042.2451171875	16301.7333984375	20586.5	1.20940861888036	0.206197906406695	0.274301765540545	Nonsignificant	None	1	Biological Process:cell redox homeostasis (GO:0045454)	protein disulfide isomerase family A, member 5	5.3.4.1	--	Thioredoxin/protein disulfide isomerase	O	Posttranslational modification, protein turnover, chaperones ;	IPR013766 [Thioredoxin domain]	endoplasmic reticulum protein	--
XP_050689733.1	uncharacterized protein LOC126982061 isoform X1 [Eriocheir sinensis]	LOC126982061	45685.9	41652.5	44587.7	52891.2	53814.4	56025.4	0.810700771012279	0.00251136084244384	-0.302759	Nonsignificant	None	1	Molecular Function:nucleic acid binding (GO:0003676)	--	--	--	--	--	--	IPR000504 [RNA recognition motif domain] ; IPR001296[Glycosyl transferase, family 1] ; IPR022701[Glycosyltransferase family 1, N-terminal]	cytoplasm protein	--
XP_050689738.1	protein dpy-30 homolog isoform X1 [Eriocheir sinensis]	LOC126982062	29809.271484375	24997.076171875	38174.3	37225.7	44659.9	69806.8	0.612955123461969	0.138105438071963	-0.706147	Nonsignificant	None	--	--	protein dpy-30	--	--	Histone H3 (Lys4) methyltransferase complex, subunit CPS25/DPY-30	K	Transcription ;	IPR007858 [Dpy-30 motif]	--	--
XP_050689755.1	adenosine 5-monophosphoramidase HINT2-like [Eriocheir sinensis]	LOC126982073	293776	337534	296376	294005	305323	299101	1.03256544379512	0.539272107283841	0.0462332222709598	Nonsignificant	None	--	--	histidine triad (HIT) family protein	--	--	Zinc-binding protein of the histidine triad (HIT) family	T	Signal transduction mechanisms ;	IPR001310 [Histidine triad (HIT) protein]	nucleus protein	--
XP_050689763.1	neuronal calcium sensor 2-like isoform X1 [Eriocheir sinensis]	LOC126982078	37570.9	57571.8	32359.1	89491.9	76383.6	92844.5	0.492817676371505	0.00887492361327407	-1.02087	Significant	down	1	Molecular Function:calcium ion binding (GO:0005509)	--	--	--	Ca2+ sensor (EF-Hand superfamily)	T	Signal transduction mechanisms ;	IPR002048 [EF-hand domain]	Golgi apparatus protein	--
XP_050689766.1	spondin-1-like isoform X1 [Eriocheir sinensis]	-	35040.1	35737.6	35894	36299.7	49157.4	34695.1	0.887803890829966	0.42977238393415	-0.171687	Nonsignificant	None	1	Molecular Function:serine-type endopeptidase inhibitor activity (GO:0004867)	--	--	--	Spondins, extracellular matrix proteins	W	Extracellular structures ;	IPR000884 [Thrombospondin type-1 (TSP1) repeat] ; IPR002223[Pancreatic trypsin inhibitor Kunitz domain] ; IPR002861[Reeler domain] ; IPR009465[Spondin, N-terminal]	plasma membrane protein	--
XP_050689772.1	neurocalcin homolog isoform X2 [Eriocheir sinensis]	LOC126982079	238262	233600	223536	275066	285815	265472	0.841527190798238	0.00394659970060492	-0.248918	Nonsignificant	None	1	Molecular Function:calcium ion binding (GO:0005509)	--	--	--	Ca2+ sensor (EF-Hand superfamily)	T	Signal transduction mechanisms ;	IPR002048 [EF-hand domain]	Golgi apparatus protein	--
XP_050689774.1	transmembrane protein 59-like [Eriocheir sinensis]	LOC126982085	542216	519825	550666	900635	815896	909499	0.614123655738548	0.000414047044248327	-0.703399	Significant	down	--	--	--	--	--	--	--	--	IPR022065 [Uncharacterised protein family, TMEM59]	--	--
XP_050689782.1	histidine-rich glycoprotein-like [Eriocheir sinensis]	LOC126982094	11298.3037109375	10861.724609375	4550.45	31766.728515625	30407	37850.1	0.267041170564941	0.00150676910312207	-1.90487	Significant	down	--	--	--	--	--	--	--	--	--	--	--
XP_050689794.1	nucleolin-like [Eriocheir sinensis]	LOC126982106	76930.9	76943.4	84375.5	98688.2	98381	105897	0.786390398026349	0.00347980355071236	-0.346682	Nonsignificant	None	--	--	--	--	--	--	--	--	--	--	--
XP_050689795.1	uncharacterized protein LOC126982107 isoform X1 [Eriocheir sinensis]	LOC126982107	19361.9	17062.8	28201.5	25178.6	42545.8	27601.1	0.677953738829848	0.185331767499485	-0.560741	Nonsignificant	None	--	--	--	--	--	--	--	--	--	--	--
XP_050689797.1	transmembrane 9 superfamily member 4-like [Eriocheir sinensis]	LOC126982108	5450.4013671875	3858.36767578125	5696.8212890625	0	0	0	Inf	0	Inf	Significant	up	1	Cellular Component:integral component of membrane (GO:0016021)	transmembrane 9 superfamily member 2/4	--	--	Endosomal membrane proteins, EMP70	U	Intracellular trafficking, secretion, and vesicular transport ;	IPR004240 [Nonaspanin (TM9SF)]	--	--
XP_050689893.1	group XIIB secretory phospholipase A2-like protein [Eriocheir sinensis]	LOC126982119	6244.2	10712.8681640625	7379.95458984375	8721.06	8535.75	13391.345703125	0.79407784840748	0.3687995948356	-0.332648	Nonsignificant	None	4	Molecular Function:phospholipase A2 activity (GO:0004623),Molecular Function:calcium ion binding (GO:0005509),Cellular Component:extracellular region (GO:0005576),Biological Process:lipid catabolic process (GO:0016042)	secretory phospholipase A2	3.1.1.4	ko00564 Glycerophospholipid metabolism ko00565 Ether lipid metabolism ko00590 Arachidonic acid metabolism ko00591 Linoleic acid metabolism ko00592 alpha-Linolenic acid metabolism ko01100 Metabolic pathways ko04014 Ras signaling pathway ko04270 Vascular smooth muscle contraction ko04972 Pancreatic secretion ko04975 Fat digestion and absorption	--	--	--	IPR010711 [Group XII secretory phospholipase A2 precursor]	extracell protein	--
XP_050689912.1	V-type proton ATPase subunit D-like [Eriocheir sinensis]	LOC126982133	4393.2763671875	4106.55224609375	5131.2607421875	0	4513.44287109375	1629.83215332031	1.47924240206267	0.288690533243198	0.564858484890418	Nonsignificant	None	--	--	V-type H+-transporting ATPase subunit D	--	ko00190 Oxidative phosphorylation ko01100 Metabolic pathways ko04145 Phagosome ko04150 mTOR signaling pathway ko04721 Synaptic vesicle cycle ko04966 Collecting duct acid secretion ko05110 Vibrio cholerae infection ko05120 Epithelial cell signaling in Helicobacter pylori infection ko05323 Rheumatoid arthritis	Vacuolar H+-ATPase V1 sector, subunit D	C	Energy production and conversion ;	IPR002699 [ATPase, V1 complex, subunit D]	--	--
XP_050689948.1	protein kinase C, brain isozyme-like isoform X1 [Eriocheir sinensis]	LOC126982141	1011.20568847656	0	2197.15942382813	4094.18310546875	0	3155.24267578125	0.442568171482332	0.116195646774823	-1.17603	Nonsignificant	None	5	Molecular Function:protein kinase activity (GO:0004672),Molecular Function:protein binding (GO:0005515),Molecular Function:ATP binding (GO:0005524),Biological Process:protein phosphorylation (GO:0006468),Biological Process:intracellular signal transduction (GO:0035556)	classical protein kinase C alpha type	2.7.11.13	ko01521 EGFR tyrosine kinase inhibitor resistance ko04010 MAPK signaling pathway ko04012 ErbB signaling pathway ko04014 Ras signaling pathway ko04015 Rap1 signaling pathway ko04020 Calcium signaling pathway ko04066 HIF-1 signaling pathway ko04070 Phosphatidylinositol signaling system ko04071 Sphingolipid signaling pathway ko04072 Phospholipase D signaling pathway ko04150 mTOR signaling pathway ko…	Serine/threonine protein kinase	T	Signal transduction mechanisms ;	IPR000008 [C2 domain] ; IPR000719[Protein kinase domain] ; IPR002219[Protein kinase C-like, phorbol ester/diacylglycerol-binding domain]	endosome protein	--
XP_050689956.1	uncharacterized protein LOC126982156 [Eriocheir sinensis]	LOC126982156	27895.1	26179.1	25519.330078125	54308.2	47418	50071.8	0.524338505067193	0.000348119801690425	-0.93143	Significant	down	--	--	--	--	--	--	--	--	--	--	--
XP_050689958.1	mitochondrial import inner membrane translocase subunit Tim10-like [Eriocheir sinensis]	LOC126982158	59357.1	22460.2	57254.6	121649	158796	159980	0.315767640779894	0.00443599113649361	-1.66306	Significant	down	--	--	mitochondrial import inner membrane translocase subunit TIM10	--	--	Mitochondrial import inner membrane translocase, subunits TIM10/TIM12	U	Intracellular trafficking, secretion, and vesicular transport ;	IPR004217 [Tim10/DDP family zinc finger]	--	--
XP_050689961.1	TIP41-like protein [Eriocheir sinensis]	LOC126982169	10686.076171875	12231.271484375	7186.3369140625	9703.22	8230.22	15107.146484375	0.91111225593096	0.722478217902983	-0.134299	Nonsignificant	None	--	--	type 2A phosphatase activator TIP41	--		Uncharacterized conserved protein	S	Function unknown ;	IPR007303 [TIP41-like protein]	--	--
XP_050689962.1	von Willebrand factor D and EGF domain-containing protein-like [Eriocheir sinensis]	LOC126982170	333052	318109	312269	411325	414599	396315	0.788250429680423	0.000498788180269264	-0.343274	Nonsignificant	None	--	--	--	--	--	Teneurin-1 and related extracellular matrix proteins, contain EGF-like repeats	TW	Signal transduction mechanisms ; Extracellular structures ;	--	--	--
XP_050689973.1	vacuolar protein sorting-associated protein 4-like [Eriocheir sinensis]	LOC126982179	169141	172676	169251	154563	144381	160931	1.11131617120971	0.0262473381011122	0.152269324147425	Nonsignificant	None	1	Molecular Function:ATP binding (GO:0005524)	vacuolar protein-sorting-associated protein 4	--	ko04144 Endocytosis ko04217 Necroptosis	AAA+-type ATPase	O	Posttranslational modification, protein turnover, chaperones ;	IPR003959 [ATPase, AAA-type, core] ; IPR007330[MIT] ; IPR015415[Vps4 oligomerisation, C-terminal]	centrosome protein	--
XP_050689984.1	ubiquitin-conjugating enzyme E2 L3 [Eriocheir sinensis]	LOC126982183	859036	789847	815322	1.34452e+06	1.10432e+06	1.29262e+06	0.658620506479583	0.00491888420604038	-0.602481	Significant	down	--	--	ubiquitin-conjugating enzyme E2 L3	2.3.2.23	ko04120 Ubiquitin mediated proteolysis ko05012 Parkinson's disease	Ubiquitin-protein ligase	O	Posttranslational modification, protein turnover, chaperones ;	IPR000608 [Ubiquitin-conjugating enzyme E2]	nucleus protein	--
XP_050689990.1	probable ATP-dependent RNA helicase DDX46 [Eriocheir sinensis]	-	5233.8	14296.2548828125	6812.55	0	19864.8	1656.61254882813	0.816013144805299	0.813372386692397	-0.293336	Nonsignificant	None	2	Molecular Function:nucleic acid binding (GO:0003676),Molecular Function:ATP binding (GO:0005524)	ATP-dependent RNA helicase DDX46/PRP5	3.6.4.13	ko03040 Spliceosome	RNA helicase	A	RNA processing and modification ;	IPR001650 [Helicase, C-terminal] ; IPR011545[DEAD/DEAH box helicase domain]	nucleus protein	--
XP_050689996.1	metallo-beta-lactamase domain-containing protein 1-like [Eriocheir sinensis]	LOC126982192	96112.4	91373.8	94269.9	63159.6	71395.9	64746.8	1.41371215226713	0.000669018004709202	0.499488401072801	Nonsignificant	None	--	--	--	--	--	Uncharacterized conserved protein	S	Function unknown ;	IPR001279 [Metallo-beta-lactamase]	--	--
XP_050690032.1	116 kDa U5 small nuclear ribonucleoprotein component-like [Eriocheir sinensis]	LOC126982199	3308.0029296875	2417.9560546875	2599.6318359375	0	0	0	Inf	0	Inf	Significant	up	1	Molecular Function:GTP binding (GO:0005525)	116 kDa U5 small nuclear ribonucleoprotein component	--	ko03040 Spliceosome	U5 snRNP-specific protein	J	Translation, ribosomal structure and biogenesis ;	IPR000640 [Translation elongation factor EFG, V domain] ; IPR004161[Translation elongation factor EFTu-like, domain 2] ; IPR005517[Translation elongation factor EFG/EF2, domain IV] ; IPR009022[Elongation factor G, III-V domain] ; IPR031950[116 kDa U5 small nuclear ribonucleoprotein component, N-terminal]	nucleus protein	--
XP_050690039.1	endoplasmic reticulum resident protein 29-like [Eriocheir sinensis]	LOC126982204	194892	182767	179408	161990	166145	154704	1.15373099470615	0.012766469309215	0.20630688269747	Nonsignificant	None	3	Cellular Component:endoplasmic reticulum (GO:0005783),Cellular Component:endoplasmic reticulum lumen (GO:0005788),Biological Process:protein secretion (GO:0009306)	endoplasmic reticulum protein 29	--	ko04141 Protein processing in endoplasmic reticulum	--	--	--	IPR011679 [Endoplasmic reticulum, protein ERp29, C-terminal] ; IPR012883[ERp29, N-terminal]	endoplasmic reticulum protein	--
XP_050690133.1	translocon-associated protein subunit beta-like [Eriocheir sinensis]	LOC126982226	167.07487487793	2021.41088867188	13669.873046875	13969.8	14188.5	0	0.375458015806478	0.172864048099026	-1.41328	Nonsignificant	None	--	--	translocon-associated protein subunit beta	--	ko04141 Protein processing in endoplasmic reticulum	Translocon-associated complex TRAP, beta subunit	U	Intracellular trafficking, secretion, and vesicular transport ;	--	endoplasmic reticulum protein	--
XP_050690139.1	ornithine aminotransferase, mitochondrial-like [Eriocheir sinensis]	LOC126982236	45702.4	40927.2	36799.6	23572.962890625	20625.2	22488.5	1.85088275386955	0.00222411680658928	0.888213509055946	Significant	up	2	Molecular Function:transaminase activity (GO:0008483),Molecular Function:pyridoxal phosphate binding (GO:0030170)	ornithine--oxo-acid transaminase	2.6.1.13	ko00330 Arginine and proline metabolism ko01100 Metabolic pathways	Ornithine aminotransferase	E	Amino acid transport and metabolism ;	IPR005814 [Aminotransferase class-III]	mitochondrion protein	--
XP_050690153.1	sodium/potassium-transporting ATPase subunit beta-like isoform X2 [Eriocheir sinensis]	LOC126982244	87487.1	90136.8	96075.7	110070	109443	112348	0.824742086504804	0.00195998570921003	-0.277985	Nonsignificant	None	3	Cellular Component:sodium:potassium-exchanging ATPase complex (GO:0005890),Biological Process:potassium ion transport (GO:0006813),Biological Process:sodium ion transport (GO:0006814)	--	--	--	Na+/K+ ATPase, beta subunit	P	Inorganic ion transport and metabolism ;	IPR000402 [Sodium/potassium-transporting ATPase subunit beta]	--	--
XP_050690156.1	zinc finger protein 706-like [Eriocheir sinensis]	LOC126982251	69975.5	48649.4	54185.8	101187	101941	102222	0.565943426115478	0.020077975895013	-0.82127	Significant	down	--	--	--	--	--	Uncharacterized conserved protein	S	Function unknown ;	IPR007513 [Uncharacterised protein family SERF]	--	--
XP_050690163.1	LOW QUALITY PROTEIN_ muscle-specific protein 300 kDa-like [Eriocheir sinensis]	-	5819.4599609375	56593.2	4361.2216796875	119989	93655.4	57041.7	0.246684046796038	0.0534129801760437	-2.01926	Nonsignificant	None	2	Molecular Function:protein binding (GO:0005515),Cellular Component:integral component of membrane (GO:0016021)	nesprin-1	--	--	Dystonin, GAS (Growth-arrest-specific protein), and related proteins	Z	Cytoskeleton ;	IPR001715 [Calponin homology domain] ; IPR002017[Spectrin repeat] ; IPR012315[KASH domain]	cytoskeleton protein	--
XP_050690223.1	39S ribosomal protein L54, mitochondrial-like [Eriocheir sinensis]	LOC126982275	12176.8955078125	19164.830078125	61624.9	70768.1	22410.8	0	0.665148019233168	0.602403706721936	-0.588253	Nonsignificant	None	--	--	large subunit ribosomal protein L54	--	--	Mitochondrial/chloroplast ribosomal protein L54/L37	J	Translation, ribosomal structure and biogenesis ;	IPR013870 [Ribosomal protein L37, mitochondrial]	--	--
XP_050690238.1	probable protein BRICK1-A [Eriocheir sinensis]	LOC126982285	34839.4	30538.876953125	30236.486328125	40370.9	32732.126953125	41415.6	0.834927184123676	0.113095436328802	-0.260278	Nonsignificant	None	--	--	chromosome 3 open reading frame 10	--	ko04810 Regulation of actin cytoskeleton	--	--	--	--	--	--
XP_050690240.1	pseudouridine-5-phosphatase-like isoform X1 [Eriocheir sinensis]	LOC126982289	49581	54748.8	51671	50779.9	50911.3	54535.9	0.99855148782918	0.970861510729383	-0.00209128	Nonsignificant	None	--	--	pseudouridine 5'-phosphatase	3.1.3.96	--	Predicted haloacid-halidohydrolase and related hydrolases	R	General function prediction only ;	IPR023214 [HAD-like domain]	--	--
XP_050690246.1	uncharacterized protein LOC126982294 [Eriocheir sinensis]	LOC126982294	25401.892578125	26475.966796875	17969.845703125	34357.5	52470	31927.4	0.588166803344111	0.0806627603872666	-0.765703	Nonsignificant	None	1	Molecular Function:protein binding (GO:0005515)	--	--	--	FOG: Leucine rich repeat	R	General function prediction only ;	IPR001611 [Leucine-rich repeat] ; IPR013098[Immunoglobulin I-set]	plasma membrane protein	--
XP_050690247.1	tetraspanin-1-like [Eriocheir sinensis]	LOC126982297	22664.853515625	23895.314453125	31387.6	11975.4	15705.0888671875	15907.958984375	1.78826665465804	0.0190347624357463	0.838561877835147	Significant	up	1	Cellular Component:integral component of membrane (GO:0016021)	CD81 antigen	--	ko04662 B cell receptor signaling pathway ko05144 Malaria ko05160 Hepatitis C	Tetraspanin family integral membrane protein	R	General function prediction only ;	IPR018499 [Tetraspanin/Peripherin]	plasma membrane protein	--
XP_050690252.1	sorting and assembly machinery component 50 homolog A-like isoform X1 [Eriocheir sinensis]	LOC126982302	2119.39575195313	1531.6611328125	2379.88354492188	0	0	0	Inf	0	Inf	Significant	up	1	Cellular Component:outer membrane (GO:0019867)	outer membrane protein insertion porin family	--	--	Predicted cell surface protein homologous to bacterial outer membrane proteins	R	General function prediction only ;	IPR000184 [Bacterial surface antigen (D15)]	--	--
XP_050690266.1	phosphoserine phosphatase-like [Eriocheir sinensis]	LOC126982310	24911.6	14922.5048828125	22235.2	21526.369140625	47494.3	39587.9	0.571495267128113	0.133029195121396	-0.807187	Nonsignificant	None	--	--	phosphoserine phosphatase	3.1.3.3	ko00260 Glycine, serine and threonine metabolism ko01100 Metabolic pathways ko01200 Carbon metabolism ko01230 Biosynthesis of amino acids	Phosphoserine phosphatase	E	Amino acid transport and metabolism ;	--	--	--
XP_050690276.1	signal peptidase complex subunit 3-like [Eriocheir sinensis]	LOC126982319	34360.9	540232	54283.9	379009	457883	398898	0.508886192106257	0.345490855530802	-0.974585	Nonsignificant	None	4	Cellular Component:signal peptidase complex (GO:0005787),Biological Process:signal peptide processing (GO:0006465),Molecular Function:peptidase activity (GO:0008233),Cellular Component:integral component of membrane (GO:0016021)	signal peptidase complex subunit 3	3.4.-.-	ko03060 Protein export	Signal peptidase complex subunit	U	Intracellular trafficking, secretion, and vesicular transport ;	IPR007653 [Signal peptidase complex subunit 3]	--	--
XP_050690277.1	60S ribosomal protein L21-like [Eriocheir sinensis]	LOC126982320	698530	702161	691489	685075	673129	677539	1.02772348248099	0.0159575232385957	0.0394521476870942	Nonsignificant	None	4	Molecular Function:structural constituent of ribosome (GO:0003735),Cellular Component:intracellular (GO:0005622),Cellular Component:ribosome (GO:0005840),Biological Process:translation (GO:0006412)	large subunit ribosomal protein L21e	--	ko03010 Ribosome	60S ribosomal protein L21	J	Translation, ribosomal structure and biogenesis ;	IPR001147 [Ribosomal protein L21e]	--	--
XP_050690287.1	C-terminal-binding protein-like isoform X4 [Eriocheir sinensis]	LOC126982330	4831.91455078125	235039	6385.78076171875	58688.4	7118.38	46207.2	2.19844537721277	0.597073432010711	1.13648368765484	Nonsignificant	None	3	Biological Process:metabolic process (GO:0008152),Molecular Function:NAD binding (GO:0051287),Biological Process:oxidation-reduction process (GO:0055114)	C-terminal binding protein	--	ko04310 Wnt signaling pathway ko04330 Notch signaling pathway ko05200 Pathways in cancer ko05220 Chronic myeloid leukemia	Transcription factor CtBP	K	Transcription ;	IPR006139 [D-isomer specific 2-hydroxyacid dehydrogenase, catalytic domain] ; IPR006140[D-isomer specific 2-hydroxyacid dehydrogenase, NAD-binding domain]	nucleus protein	--
XP_050690305.1	coatomer subunit delta-like [Eriocheir sinensis]	LOC126982338	20788.6	20967.650390625	27761.951171875	21981.7	17579.025390625	16814.947265625	1.23312346887218	0.193190079988757	0.302317259604178	Nonsignificant	None	--	--	coatomer subunit delta	--	--	Medium subunit of clathrin adaptor complex	U	Intracellular trafficking, secretion, and vesicular transport ;	IPR022775 [AP complex, mu/sigma subunit] ; IPR028565[Mu homology domain]	--	--
XP_050690319.1	uncharacterized protein LOC126982342 [Eriocheir sinensis]	LOC126982342	27188.048828125	26277.755859375	24097.787109375	34169.9	54357.8	52219.8	0.55108306586041	0.078457560773114	-0.859658	Nonsignificant	None	5	Molecular Function:DNA binding (GO:0003677),Cellular Component:nucleus (GO:0005634),Biological Process:DNA replication (GO:0006260),Biological Process:DNA repair (GO:0006281),Biological Process:DNA recombination (GO:0006310)	replication factor A3	--	ko03030 DNA replication ko03420 Nucleotide excision repair ko03430 Mismatch repair ko03440 Homologous recombination ko03460 Fanconi anemia pathway	--	--	--	IPR013970 [Replication factor A protein 3]	nucleus protein	--
XP_050690320.1	cullin-associated NEDD8-dissociated protein 1-like [Eriocheir sinensis]	LOC126982343	8093.29833984375	8706.4794921875	9585.81	5244.70361328125	8511.3017578125	5535.64	1.36772087502742	0.104535466834668	0.451773834535419	Nonsignificant	None	--	--	cullin-associated NEDD8-dissociated protein 1	--	--	TATA-binding protein-interacting protein	R	General function prediction only ;	IPR013932 [TATA-binding protein interacting (TIP20)]	--	--
XP_050690326.1	ribosomal protein S6 kinase 2 beta-like [Eriocheir sinensis]	LOC126982353	3492.9150390625	8740.5322265625	4881.1884765625	2758.09985351563	41013.5	5301.2958984375	0.348759358764407	0.479873430628722	-1.5197	Nonsignificant	None	4	Molecular Function:protein kinase activity (GO:0004672),Molecular Function:protein serine/threonine kinase activity (GO:0004674),Molecular Function:ATP binding (GO:0005524),Biological Process:protein phosphorylation (GO:0006468)	ribosomal protein S6 kinase alpha-1/2/3/6	2.7.11.1	ko04010 MAPK signaling pathway ko04114 Oocyte meiosis ko04150 mTOR signaling pathway ko04720 Long-term potentiation ko04722 Neurotrophin signaling pathway ko04914 Progesterone-mediated oocyte maturation ko04931 Insulin resistance	Ribosomal protein S6 kinase	T	Signal transduction mechanisms ;	IPR000719 [Protein kinase domain] ; IPR017892[Protein kinase, C-terminal]	plasma membrane protein	--
XP_050690341.1	uncharacterized protein LOC126982368 [Eriocheir sinensis]	-	7382.62	14737.9345703125	49845.5	62059.6	66451.4	9157.11	0.52275036175235	0.387313976385857	-0.935806	Nonsignificant	None	3	Molecular Function:scavenger receptor activity (GO:0005044),Biological Process:immune response (GO:0006955),Molecular Function:polysaccharide binding (GO:0030247)	poly(U)-specific endoribonuclease	3.1.-.-	--	Placental protein 11	R	General function prediction only ;	IPR001212 [Somatomedin B domain] ; IPR018998[Endoribonuclease XendoU]	extracell protein	--
XP_050690343.1	von Willebrand factor A domain-containing protein 5A-like isoform X1 [Eriocheir sinensis]	LOC126982374	2459.02	3534.80493164063	3030.01513671875	4354.1943359375	6221.29345703125	6049.00341796875	0.542803956230099	0.0195929214815108	-0.881497	Significant	down	--	--	--	--	--	--	--	--	IPR002035 [von Willebrand factor, type A] ; IPR013694[VIT domain]	nucleus protein	--
XP_050690412.1	EEF1A lysine methyltransferase 1-like [Eriocheir sinensis]	LOC126982404	13915.8	10704.8525390625	14239.2373046875	0	14945.7451171875	16675.7	0.819273145000806	0.170687274866696	-0.287584	Nonsignificant	None	1	Molecular Function:methyltransferase activity (GO:0008168)	--	--	--	Uncharacterized conserved protein	S	Function unknown ;	IPR019369 [Protein-lysine N-methyltransferase Efm5]	--	--
XP_050690453.1	V-type proton ATPase subunit G-like [Eriocheir sinensis]	LOC126982457	566021	611809	535042	1.06352e+06	1.04373e+06	1.11978e+06	0.530789011103089	0.0000929906090496178	-0.91379	Significant	down	--	--	V-type H+-transporting ATPase subunit G	--	ko00190 Oxidative phosphorylation ko01100 Metabolic pathways ko04145 Phagosome ko04150 mTOR signaling pathway ko04721 Synaptic vesicle cycle ko04966 Collecting duct acid secretion ko05110 Vibrio cholerae infection ko05120 Epithelial cell signaling in Helicobacter pylori infection ko05323 Rheumatoid arthritis	Vacuolar H+-ATPase V1 sector, subunit G	C	Energy production and conversion ;	--	--	--
XP_050690457.1	cation-independent mannose-6-phosphate receptor-like [Eriocheir sinensis]	LOC126982461	11428.2919921875	14001.3	19588	18396.904296875	25519.947265625	13568.8	0.783110283896401	0.380955934726726	-0.352713	Nonsignificant	None	4	Molecular Function:transporter activity (GO:0005215),Cellular Component:cytoplasm (GO:0005737),Biological Process:transport (GO:0006810),Cellular Component:integral component of membrane (GO:0016021)	insulin-like growth factor 2 receptor	--	ko04142 Lysosome ko04144 Endocytosis	Cation-independent mannose-6-phosphate receptor CI-MPR	TU	Signal transduction mechanisms ; Intracellular trafficking, secretion, and vesicular transport ;	IPR000479 [Cation-independent mannose-6-phosphate receptor]	lysosome protein	--
XP_050690460.1	60S ribosomal protein L3-like [Eriocheir sinensis]	LOC126982463	71743	74679.7	81785.8	91045.7	73946.2	79960.5	0.931644182919718	0.392474969758613	-0.102149	Nonsignificant	None	4	Molecular Function:structural constituent of ribosome (GO:0003735),Cellular Component:intracellular (GO:0005622),Cellular Component:ribosome (GO:0005840),Biological Process:translation (GO:0006412)	large subunit ribosomal protein L3e	--	ko03010 Ribosome	60S ribosomal protein L3 and related proteins	J	Translation, ribosomal structure and biogenesis ;	IPR000597 [Ribosomal protein L3]	cytoplasm protein	--
XP_050690462.1	phosphorylated adapter RNA export protein-like [Eriocheir sinensis]	LOC126982466	4398.9521484375	5423.84	2961.00561523438	9965.09	8989.49	10942.6	0.427591608112114	0.00330486306098521	-1.22569	Significant	down	--	--	phosphorylated adapter RNA export protein	--	ko03013 RNA transport	Mediator of U snRNA nuclear export PHAX	A	RNA processing and modification ;	IPR019385 [Phosphorylated adapter RNA export protein, RNA-binding domain]	nucleus protein	--
XP_050690486.1	fibulin-1-like [Eriocheir sinensis]	LOC126982474	66917.3	66351.8	69358	14139.7	13016.1591796875	11194.544921875	5.28357489496074	0.00000167507307458875	2.40151439512304	Significant	up	1	Molecular Function:calcium ion binding (GO:0005509)	fibulin 1/2	--	--	Fibrillins and related proteins containing Ca2+-binding EGF-like domains	T	Signal transduction mechanisms ;	IPR001881 [EGF-like calcium-binding domain] ; IPR026823[Complement Clr-like EGF domain]	extracell protein	--
XP_050690489.1	fibulin-2-like isoform X1 [Eriocheir sinensis]	LOC126982476	134231	120118	123354	31221.861328125	28676.646484375	30770.533203125	4.16573962795537	0.0000250563207542342	2.05857266914414	Significant	up	1	Molecular Function:calcium ion binding (GO:0005509)	fibulin 1/2	--	--	Fibrillins and related proteins containing Ca2+-binding EGF-like domains	T	Signal transduction mechanisms ;	IPR001881 [EGF-like calcium-binding domain] ; IPR026823[Complement Clr-like EGF domain]	extracell protein	--
XP_050690493.1	uncharacterized protein LOC126982479 isoform X1 [Eriocheir sinensis]	LOC126982479	57874.1	8936.14	7804.92	0	0	0	Inf	0	Inf	Significant	up	--	--	--	--	--	Predicted dehydrogenase	G	Carbohydrate transport and metabolism ;	IPR013857 [NADH:ubiquinone oxidoreductase intermediate-associated protein 30]	--	--
XP_050690502.1	protein C10-like [Eriocheir sinensis]	LOC126982485	64596.4	58450	85802	131217	92888.2	82499.8	0.681165052447431	0.127306088985814	-0.553924	Nonsignificant	None	--	--	--	--	--	--	--	--	IPR026317 [Protein C10]	--	--
XP_050690563.1	phosphatidylinositol transfer protein alpha isoform-like isoform X2 [Eriocheir sinensis]	LOC126982504	5932.80712890625	8303.04	7511.85107421875	5752.04541015625	9472.3	55373.9	0.308048820469302	0.41486659228588	-1.69877	Nonsignificant	None	2	Cellular Component:intracellular (GO:0005622),Biological Process:transport (GO:0006810)	--	--	--	Phosphatidylinositol transfer protein	IT	Lipid transport and metabolism ; Signal transduction mechanisms ;	IPR001666 [Phosphatidylinositol transfer protein]	Golgi apparatus protein	--
XP_050690566.1	phosphatidylinositol transfer protein alpha isoform-like isoform X1 [Eriocheir sinensis]	LOC126982505	0	5551.96630859375	5247.42626953125	5522.43896484375	0	5511.80322265625	0.978716290128103	0.581733053896691	-0.0310374	Nonsignificant	None	2	Cellular Component:intracellular (GO:0005622),Biological Process:transport (GO:0006810)	--	--	--	Phosphatidylinositol transfer protein	IT	Lipid transport and metabolism ; Signal transduction mechanisms ;	IPR001666 [Phosphatidylinositol transfer protein]	Golgi apparatus protein	--
XP_050690604.1	alpha-mannosidase 2x-like [Eriocheir sinensis]	LOC126982525	6251.15966796875	8413.8369140625	5818.7060546875	7994.73291015625	19403.2	7033.97119140625	0.594904811680325	0.315262853592272	-0.749269	Nonsignificant	None	5	Molecular Function:alpha-mannosidase activity (GO:0004559),Biological Process:carbohydrate metabolic process (GO:0005975),Biological Process:mannose metabolic process (GO:0006013),Molecular Function:zinc ion binding (GO:0008270),Molecular Function:mannosidase activity (GO:0015923)	alpha-mannosidase II	3.2.1.114	ko00510 N-Glycan biosynthesis ko01100 Metabolic pathways	Glycosyl hydrolase, family 38 - alpha-mannosidase	G	Carbohydrate transport and metabolism ;	IPR000602 [Glycoside hydrolase family 38, N-terminal domain] ; IPR011682[Glycosyl hydrolase family 38, C-terminal] ; IPR015341[Glycoside hydrolase family 38, central domain]	lysosome protein	--
XP_050690653.1	26S proteasome non-ATPase regulatory subunit 8-like [Eriocheir sinensis]	LOC126982547	27057.7	19606.9	16653.5	29643.349609375	28915.8	31526.568359375	0.702864959076504	0.0490376111259578	-0.508681	Nonsignificant	None	--	--	26S proteasome regulatory subunit N12	--	ko03050 Proteasome ko05169 Epstein-Barr virus infection	26S proteasome regulatory complex, subunit RPN12/PSMD8	O	Posttranslational modification, protein turnover, chaperones ;	IPR033464 [CSN8/PSMD8/EIF3K]	--	--
XP_050690673.1	isovaleryl-CoA dehydrogenase, mitochondrial-like [Eriocheir sinensis]	LOC126982563	6672.5908203125	3429.3232421875	4333.9	5807.69091796875	0	6733.68017578125	0.767370244294586	0.341730632417325	-0.382005	Nonsignificant	None	4	Molecular Function:acyl-CoA dehydrogenase activity (GO:0003995),Biological Process:metabolic process (GO:0008152),Molecular Function:flavin adenine dinucleotide binding (GO:0050660),Biological Process:oxidation-reduction process (GO:0055114)	isovaleryl-CoA dehydrogenase	1.3.8.4	ko00280 Valine, leucine and isoleucine degradation ko01100 Metabolic pathways	Isovaleryl-CoA dehydrogenase	EI	Amino acid transport and metabolism ; Lipid transport and metabolism ;	IPR006091 [Acyl-CoA oxidase/dehydrogenase, central domain] ; IPR009075[Acyl-CoA dehydrogenase/oxidase C-terminal] ; IPR013786[Acyl-CoA dehydrogenase/oxidase, N-terminal]	mitochondrion protein	--
XP_050690674.1	heat shock cognate 71 kDa protein [Eriocheir sinensis]	LOC126982565	7.00166e+06	6789787	6303265	6873333	7172660	6.40916e+06	0.98237901184066	0.712352362522096	-0.0256484	Nonsignificant	None	--	--	heat shock 70kDa protein 1/2/6/8	--	ko03040 Spliceosome ko04010 MAPK signaling pathway ko04141 Protein processing in endoplasmic reticulum ko04144 Endocytosis ko04213 Longevity regulating pathway - multiple species ko04612 Antigen processing and presentation ko04915 Estrogen signaling pathway ko05134 Legionellosis ko05145 Toxoplasmosis ko05162 Measles ko05164 Influenza A ko05169 Epstein-Barr virus infection	Molecular chaperones HSP70/HSC70, HSP70 superfamily	O	Posttranslational modification, protein turnover, chaperones ;	IPR013126 [Heat shock protein 70 family]	mitochondrion protein	--
XP_050690677.1	tubulin beta-1 chain [Eriocheir sinensis]	LOC126982567	377686	1.41461e+06	235858	284647	1.18367e+06	577419	0.991406053110408	0.990366062022724	-0.012452	Nonsignificant	None	1	Molecular Function:GTPase activity (GO:0003924)	tubulin beta	--	ko04145 Phagosome ko04540 Gap junction ko05130 Pathogenic Escherichia coli infection	Beta tubulin	Z	Cytoskeleton ;	IPR003008 [Tubulin/FtsZ, GTPase domain] ; IPR018316[Tubulin/FtsZ, 2-layer sandwich domain]	centrosome protein	--
XP_050690679.1	eukaryotic translation initiation factor 5A-like [Eriocheir sinensis]	LOC126982570	2.07859e+06	2028447	1.94602e+06	2.47526e+06	2.52505e+06	2.64407e+06	0.791831888862108	0.00110649134305037	-0.336734	Nonsignificant	None	6	Molecular Function:RNA binding (GO:0003723),Molecular Function:translation elongation factor activity (GO:0003746),Biological Process:translational frameshifting (GO:0006452),Molecular Function:ribosome binding (GO:0043022),Biological Process:positive regulation of translational elongation (GO:0045901),Biological Process:positive regulation of translational termination (GO:0045905)	translation initiation factor 5A	--	--	Translation initiation factor 5A (eIF-5A)	J	Translation, ribosomal structure and biogenesis ;	IPR020189 [Translation elongation factor, IF5A C-terminal]	nucleus protein	--
XP_050690700.1	uncharacterized protein LOC126982579 [Eriocheir sinensis]	LOC126982579	164768	155375	170954	211367	185344	206710	0.813853229838146	0.0152431997248685	-0.297159	Nonsignificant	None	--	--	--	--	--	--	--	--	--	--	--
XP_050690703.1	sorting nexin lst-4-like isoform X1 [Eriocheir sinensis]	LOC126982581	62153	90819.2	98051.6	66724.5	47978.3	67981.3	1.37408718165581	0.147986087876853	0.458473541675909	Nonsignificant	None	2	Molecular Function:protein binding (GO:0005515),Molecular Function:phosphatidylinositol binding (GO:0035091)	sorting nexin-9/18/33	--	--	Sorting nexin SNX9/SH3PX1 and related proteins	U	Intracellular trafficking, secretion, and vesicular transport ;	IPR001452 [SH3 domain] ; IPR001683[Phox homologous domain] ; IPR019497[Sorting nexin protein, WASP-binding domain]	lysosome protein	--
XP_050690704.1	sorting nexin lst-4-like isoform X2 [Eriocheir sinensis]	LOC126982581	19256.998046875	24263.060546875	15876.7587890625	21402.017578125	19976.2	25998.763671875	0.881559962496445	0.430838062465134	-0.181869	Nonsignificant	None	2	Molecular Function:protein binding (GO:0005515),Molecular Function:phosphatidylinositol binding (GO:0035091)	sorting nexin-9/18/33	--	--	Sorting nexin SNX9/SH3PX1 and related proteins	U	Intracellular trafficking, secretion, and vesicular transport ;	IPR001452 [SH3 domain] ; IPR001683[Phox homologous domain] ; IPR019497[Sorting nexin protein, WASP-binding domain]	lysosome protein	--
XP_050690802.1	4-aminobutyrate aminotransferase, mitochondrial-like [Eriocheir sinensis]	LOC126982636	6073.2275390625	5187.1650390625	6269.0048828125	8020.7216796875	6619.25	7736.14208984375	0.783397899279306	0.0406928673466998	-0.352183	Nonsignificant	None	2	Molecular Function:transaminase activity (GO:0008483),Molecular Function:pyridoxal phosphate binding (GO:0030170)	--	--	ko00250 Alanine, aspartate and glutamate metabolism ko00280 Valine, leucine and isoleucine degradation ko00410 beta-Alanine metabolism ko00640 Propanoate metabolism ko00650 Butanoate metabolism ko01100 Metabolic pathways ko04727 GABAergic synapse	4-aminobutyrate aminotransferase	E	Amino acid transport and metabolism ;	IPR005814 [Aminotransferase class-III]	mitochondrion protein	--
XP_050690804.1	calreticulin-like [Eriocheir sinensis]	LOC126982637	6.50555e+06	6385552	6518260	7328030	6.51913e+06	7644155	0.903126116512143	0.172227516656048	-0.147001	Nonsignificant	None	4	Molecular Function:calcium ion binding (GO:0005509),Cellular Component:endoplasmic reticulum (GO:0005783),Biological Process:protein folding (GO:0006457),Molecular Function:unfolded protein binding (GO:0051082)	calreticulin	--	ko04141 Protein processing in endoplasmic reticulum ko04145 Phagosome ko04612 Antigen processing and presentation ko05142 Chagas disease (American trypanosomiasis) ko05166 HTLV-I infection	Calreticulin	O	Posttranslational modification, protein turnover, chaperones ;	IPR001580 [Calreticulin/calnexin]	extracell protein	--
XP_050690817.1	hemicentin-1-like [Eriocheir sinensis]	LOC126982650	20191.076171875	23030.4	22362	21203.9	18731.232421875	24950.056640625	1.01076134924181	0.912989578798638	0.0154424028705005	Nonsignificant	None	1	Molecular Function:protein binding (GO:0005515)	echinoid	--	ko04391 Hippo signaling pathway - fly	Predicted transmembrane protein of the immunoglobulin family of cell adhesion molecules	R	General function prediction only ;	IPR003961 [Fibronectin type III] ; IPR007110[Immunoglobulin-like domain]	extracell protein	--
XP_050690875.1	NADH dehydrogenase [ubiquinone] 1 beta subcomplex subunit 4-like [Eriocheir sinensis]	LOC126982657	58089.3	51268.1	74898.9	191320	175597	137376	0.365375480476164	0.00365453869605854	-1.45255	Significant	down	2	Cellular Component:mitochondrion (GO:0005739),Molecular Function:NADH dehydrogenase (ubiquinone) activity (GO:0008137)	NADH dehydrogenase (ubiquinone) 1 beta subcomplex subunit 4	--	ko00190 Oxidative phosphorylation ko01100 Metabolic pathways ko04723 Retrograde endocannabinoid signaling ko04932 Non-alcoholic fatty liver disease (NAFLD) ko05010 Alzheimer's disease ko05012 Parkinson's disease ko05016 Huntington's disease	--	--	--	IPR009866 [NADH:ubiquinone oxidoreductase, subunit NDUFB4]	mitochondrion protein	--
XP_050690901.1	uncharacterized protein LOC126982675 [Eriocheir sinensis]	-	108111	117504	138077	150965	100359	151725	0.90234932184528	0.531175876778652	-0.148242	Nonsignificant	None	--	--	--	--	--	--	--	--	--	--	--
XP_050690903.1	uncharacterized protein LOC126982678 [Eriocheir sinensis]	LOC126982678	6267.2373046875	5825.3642578125	8799.9404296875	4779.97314453125	7265.26	5935.1728515625	1.1619619049745	0.454199266605585	0.216562770631178	Nonsignificant	None	2	Molecular Function:catalytic activity (GO:0003824),Biological Process:trehalose biosynthetic process (GO:0005992)	--	--	ko00500 Starch and sucrose metabolism ko01100 Metabolic pathways	Trehalose-6-phosphate synthase component TPS1 and related subunits	G	Carbohydrate transport and metabolism ;	IPR001830 [Glycosyl transferase, family 20] ; IPR003337[Trehalose-phosphatase]	--	--
XP_050690915.1	uncharacterized protein LOC126982680 [Eriocheir sinensis]	-	324035	324206	371784	299873	368200	371249	0.981433540241045	0.830770961067142	-0.0270375	Nonsignificant	None	--	--	--	--	--	--	--	--	--	--	--
XP_050690921.1	beta-1,3-glucan-binding protein-like [Eriocheir sinensis]	LOC126982683	70853.8	65224.9	86944.7	45393.4	50835.4	50178.2	1.52331081104517	0.0191906945472068	0.607210334343164	Significant	up	1	Biological Process:carbohydrate metabolic process (GO:0005975)	--	--	--	--	--	--	IPR000757 [Glycoside hydrolase family 16]	--	--
XP_050690922.1	alpha-tubulin N-acetyltransferase-like isoform X1 [Eriocheir sinensis]	LOC126982689	11762.6396484375	14459.2	13934.3583984375	20832.3	20355	18751.7	0.669950548060129	0.00314474793298565	-0.577873	Nonsignificant	None	3	Cellular Component:microtubule (GO:0005874),Molecular Function:tubulin N-acetyltransferase activity (GO:0019799),Biological Process:alpha-tubulin acetylation (GO:0071929)	--	--	--	Uncharacterized conserved protein	S	Function unknown ;	IPR007965 [Gcn5-related N-acetyltransferase (GNAT) domain, ATAT-type]	--	--
XP_050690953.1	lethal(2)neighbour of tid protein-like isoform X1 [Eriocheir sinensis]	LOC126982713	5936516	5.59562e+06	4.86206e+06	8.10935e+06	8.28678e+06	9508305	0.632872208948004	0.00426478369368546	-0.660014	Significant	down	2	Cellular Component:endoplasmic reticulum (GO:0005783),Cellular Component:integral component of membrane (GO:0016021)	alpha-1,3-mannosyltransferase	2.4.1.258	ko00510 N-Glycan biosynthesis ko01100 Metabolic pathways	Mannosyltransferase	G	Carbohydrate transport and metabolism ;	IPR007873 [Glycosyltransferase, ALG3]	--	--
XP_050690963.1	pyridine nucleotide-disulfide oxidoreductase domain-containing protein 2-like [Eriocheir sinensis]	LOC126982718	16570.455078125	13779.791015625	14652.2705078125	13737.935546875	13552.4	11623.7	1.15645937538725	0.129653476101168	0.209714587239338	Nonsignificant	None	2	Molecular Function:oxidoreductase activity (GO:0016491),Biological Process:oxidation-reduction process (GO:0055114)	--	--	--	Phytoene desaturase	H	Coenzyme transport and metabolism ;	IPR002937 [Amine oxidase]	--	--
XP_050690968.1	eukaryotic translation initiation factor 5-like [Eriocheir sinensis]	LOC126982719	40765	40373.2	40634.4	46977.2	70113.7	39432.9	0.777981628984183	0.336250187009155	-0.362192	Nonsignificant	None	3	Molecular Function:translation initiation factor activity (GO:0003743),Molecular Function:protein binding (GO:0005515),Biological Process:translational initiation (GO:0006413)	translation initiation factor 5	--	ko03013 RNA transport ko04214 Apoptosis - fly	Translation initiation factor 5 (eIF-5)	J	Translation, ribosomal structure and biogenesis ;	IPR002735 [Translation initiation factor IF2/IF5] ; IPR003307[W2 domain]	--	--
XP_050690971.1	tubulin beta-2 chain isoform X1 [Eriocheir sinensis]	LOC126982720	5.04e+06	4817665	4916188	3874273	4.08441e+06	3832098	1.25299983781824	0.00059982184022762	0.325386227924866	Nonsignificant	None	1	Molecular Function:GTPase activity (GO:0003924)	tubulin beta	--	ko04145 Phagosome ko04540 Gap junction ko05130 Pathogenic Escherichia coli infection	Beta tubulin	Z	Cytoskeleton ;	IPR003008 [Tubulin/FtsZ, GTPase domain] ; IPR018316[Tubulin/FtsZ, 2-layer sandwich domain]	centrosome protein	--
XP_050690974.1	RWD domain-containing protein 4-like [Eriocheir sinensis]	LOC126982723	40190.7	24603.2	25239.072265625	31277	39684.1	0	0.845843054996286	0.507220376794869	-0.241538	Nonsignificant	None	1	Molecular Function:protein binding (GO:0005515)	--	--	--	Uncharacterized conserved protein, contains RWD domain	S	Function unknown ;	IPR006575 [RWD domain]	--	--
XP_050690981.1	eukaryotic translation initiation factor 3 subunit E-A-like [Eriocheir sinensis]	LOC126982725	11246.8916015625	11861.3	18117.083984375	8986.5888671875	18100.154296875	14832.490234375	0.983446403804563	0.949807306634193	-0.0240817	Nonsignificant	None	1	Molecular Function:protein binding (GO:0005515)	translation initiation factor 3 subunit E	--	ko03013 RNA transport ko05160 Hepatitis C	Translation initiation factor 3, subunit e (eIF-3e)	J	Translation, ribosomal structure and biogenesis ;	IPR000717 [Proteasome component (PCI) domain] ; IPR019010[Eukaryotic translation initiation factor 3 subunit E, N-terminal]	cytoplasm protein	--
XP_050690982.1	pre-mRNA 3-end-processing factor FIP1-like [Eriocheir sinensis]	LOC126982726	22303.4	21620.650390625	38269.4	42270.7	41308.8	36486.8	0.68456596033542	0.0921686194140286	-0.546739	Nonsignificant	None	--	--	pre-mRNA 3'-end-processing factor FIP1	--	ko03015 mRNA surveillance pathway	Polyadenylation factor I complex, subunit FIP1	A	RNA processing and modification ;	IPR007854 [Pre-mRNA polyadenylation factor Fip1]	nucleus protein	--
XP_050690986.1	omega-amidase NIT2-like isoform X1 [Eriocheir sinensis]	LOC126982729	318418	298958	297748	201975	160401	163515	1.74013717242123	0.000971000826700085	0.799201036057706	Significant	up	1	Biological Process:nitrogen compound metabolic process (GO:0006807)	omega-amidase	3.5.1.3	ko00250 Alanine, aspartate and glutamate metabolism	Carbon-nitrogen hydrolase	E	Amino acid transport and metabolism ;	IPR003010 [Carbon-nitrogen hydrolase]	cytoplasm protein	--
XP_050691013.1	serine protease persephone-like isoform X1 [Eriocheir sinensis]	LOC126982741	47892.7	64522.8	56212.2	30514.1	53908.9	59174	1.17431277438692	0.452315566655246	0.231816716760318	Nonsignificant	None	2	Molecular Function:serine-type endopeptidase activity (GO:0004252),Biological Process:proteolysis (GO:0006508)	--	--	--	Trypsin	E	Amino acid transport and metabolism ;	IPR001254 [Serine proteases, trypsin domain] ; IPR003582[ShKT domain]	plasma membrane protein	--
XP_050691019.1	uncharacterized peptidase C1-like protein F26E4.3 [Eriocheir sinensis]	LOC126982744	318630	304815	311664	237140	212186	217693	1.40192351654958	0.000474723031629571	0.487407643710521	Nonsignificant	None	2	Biological Process:proteolysis (GO:0006508),Molecular Function:cysteine-type peptidase activity (GO:0008234)	--	--	--	Predicted cysteine proteinase TIN-ag	R	General function prediction only ;	IPR000668 [Peptidase C1A, papain C-terminal]	lysosome protein	--
XP_050691031.1	transcription initiation factor IIA subunit 1-like, partial [Eriocheir sinensis]	LOC126982750	38783.6	38345.2	35286.6	51785.7	56096.1	39462.2	0.762944893603901	0.0846803275882206	-0.390349	Nonsignificant	None	2	Cellular Component:transcription factor TFIIA complex (GO:0005672),Biological Process:transcription initiation from RNA polymerase II promoter (GO:0006367)	transcription initiation factor TFIIA large subunit	--	ko03022 Basal transcription factors ko05203 Viral carcinogenesis	RNA polymerase II transcription initiation factor TFIIA, large chain	K	Transcription ;	IPR004855 [Transcription factor IIA, alpha/beta subunit]	nucleus protein	--
XP_050691032.1	dynactin subunit 1-like isoform X1 [Eriocheir sinensis]	LOC126982751	67559.4	72132.4	59882.8	70285.5	71512.8	71395	0.936120104438642	0.331440482510408	-0.0952345	Nonsignificant	None	--	--	dynactin 1	--	ko04962 Vasopressin-regulated water reabsorption ko05016 Huntington's disease	Microtubule-associated protein dynactin DCTN1/Glued	DZ	Cell cycle control, cell division, chromosome partitioning ; Cytoskeleton ;	IPR022157 [Dynein associated protein]	cytoplasm protein	--
XP_050691038.1	26S proteasome non-ATPase regulatory subunit 4-like isoform X2 [Eriocheir sinensis]	LOC126982752	127363	126385	139028	139006	119077	126657	1.0208847474174	0.724668296349764	0.0298200026361197	Nonsignificant	None	--	--	26S proteasome regulatory subunit N10	--	ko03050 Proteasome ko05169 Epstein-Barr virus infection	26S proteasome regulatory complex, subunit RPN10/PSMD4	O	Posttranslational modification, protein turnover, chaperones ;	IPR002035 [von Willebrand factor, type A] ; IPR003903[Ubiquitin interacting motif]	--	--
XP_050691039.1	LOW QUALITY PROTEIN_ serine/threonine-protein kinase 10-like [Eriocheir sinensis]	LOC126982754	35544.6	32965.6	27270.8	39169.2	38848.9	37422.2	0.829701563111936	0.0588855646867543	-0.269336	Nonsignificant	None	4	Molecular Function:protein kinase activity (GO:0004672),Molecular Function:protein serine/threonine kinase activity (GO:0004674),Molecular Function:ATP binding (GO:0005524),Biological Process:protein phosphorylation (GO:0006468)	serine/threonine kinase 10	2.7.11.1	ko04914 Progesterone-mediated oocyte maturation	Ste20-like serine/threonine protein kinase	T	Signal transduction mechanisms ;	IPR000719 [Protein kinase domain] ; IPR022165[Polo kinase kinase]	nucleus protein	--
XP_050691044.1	neuferricin-like [Eriocheir sinensis]	LOC126982757	10800.720703125	14057.458984375	10928.3857421875	16238.8896484375	12828.443359375	9962.6982421875	0.916898200784492	0.634363747987731	-0.125167	Nonsignificant	None	--	--	--	--	--	Predicted heme/steroid binding protein	R	General function prediction only ;	IPR001199 [Cytochrome b5-like heme/steroid binding domain]	--	--
XP_050691046.1	dynactin subunit 1-like [Eriocheir sinensis]	LOC126982758	50111.4	38650.3	28380.7	30040.244140625	27309.4	49641.9	1.0948756519549	0.737779604821733	0.130767028278605	Nonsignificant	None	--	--	--	--	--	Microtubule-associated protein dynactin DCTN1/Glued	DZ	Cell cycle control, cell division, chromosome partitioning ; Cytoskeleton ;	IPR000938 [CAP Gly-rich domain]	cytoplasm protein	--
XP_050691073.1	glutamyl aminopeptidase-like [Eriocheir sinensis]	LOC126982843	6611.9736328125	6295.81201171875	4672.29	33674.6	42390.8	19564.8	0.18383385360027	0.0584578023315173	-2.44353	Nonsignificant	None	2	Molecular Function:metallopeptidase activity (GO:0008237),Molecular Function:zinc ion binding (GO:0008270)	glutamyl aminopeptidase	3.4.11.7	ko04614 Renin-angiotensin system	Puromycin-sensitive aminopeptidase and related aminopeptidases	EO	Amino acid transport and metabolism ; Posttranslational modification, protein turnover, chaperones ;	IPR014782 [Peptidase M1, membrane alanine aminopeptidase, N-terminal] ; IPR024571[ERAP1-like C-terminal domain]	endoplasmic reticulum protein	--
XP_050691093.1	vacuolar protein-sorting-associated protein 36-like [Eriocheir sinensis]	LOC126982866	17240.119140625	12595.9326171875	23452.865234375	19190.5	19052.4	12277.5	1.05480025893012	0.823930558914885	0.0769698304648646	Nonsignificant	None	2	Molecular Function:phosphatidylinositol-3-phosphate binding (GO:0032266),Molecular Function:ubiquitin binding (GO:0043130)	ESCRT-II complex subunit VPS36	--	ko04144 Endocytosis	Vacuolar sorting protein VPS36	U	Intracellular trafficking, secretion, and vesicular transport ;	IPR007286 [EAP30] ; IPR021648[Vacuolar protein sorting protein 36, GLUE domain]	--	--
XP_050691100.1	BLOC-1-related complex subunit 7-like isoform X1 [Eriocheir sinensis]	LOC126982872	13064.2626953125	11705.373046875	12889.9	14245.1279296875	19556.4	18209.5	0.724070264578272	0.0441694112639393	-0.465798	Nonsignificant	None	--	--	BLOC-1 related complex subunit 7	--	--	--	--	--	IPR032143 [BLOC-1-related complex subunit 7]	--	--
XP_050691104.1	cytochrome c-like [Eriocheir sinensis]	LOC126982874	80821	82428.9	70638.8	126772	91295.2	111923	0.70877420876449	0.0427640588988358	-0.496602	Nonsignificant	None	2	Molecular Function:electron carrier activity (GO:0009055),Molecular Function:heme binding (GO:0020037)	cytochrome c	--	ko00920 Sulfur metabolism ko01100 Metabolic pathways ko01524 Platinum drug resistance ko04115 p53 signaling pathway ko04210 Apoptosis ko04214 Apoptosis - fly ko04215 Apoptosis - multiple species ko04932 Non-alcoholic fatty liver disease (NAFLD) ko05010 Alzheimer's disease ko05012 Parkinson's disease ko05014 Amyotrophic lateral sclerosis (ALS) ko05016 Huntington's disease ko05134 Legionellosis ko0…	Cytochrome c	C	Energy production and conversion ;	IPR009056 [Cytochrome c-like domain]	mitochondrion protein	--
XP_050691116.1	LOW QUALITY PROTEIN_ calnexin-like [Eriocheir sinensis]	LOC126982881	123665	122607	139628	135754	118724	131895	0.998775269717172	0.98431670806603	-0.001768	Nonsignificant	None	4	Molecular Function:calcium ion binding (GO:0005509),Cellular Component:endoplasmic reticulum (GO:0005783),Biological Process:protein folding (GO:0006457),Molecular Function:unfolded protein binding (GO:0051082)	calnexin	--	ko04141 Protein processing in endoplasmic reticulum ko04145 Phagosome ko04612 Antigen processing and presentation ko04918 Thyroid hormone synthesis ko05166 HTLV-I infection	Calnexin	O	Posttranslational modification, protein turnover, chaperones ;	IPR001580 [Calreticulin/calnexin]	endoplasmic reticulum protein	--
XP_050691118.1	carnitine O-acetyltransferase-like isoform X1 [Eriocheir sinensis]	LOC126982883	5113.29	5740.60693359375	8313.75	6164.13525390625	11812.1	7348.47705078125	0.756874852766906	0.358243445584273	-0.401873	Nonsignificant	None	--	--	carnitine O-acetyltransferase	2.3.1.7	ko04146 Peroxisome	Carnitine O-acyltransferase CRAT	I	Lipid transport and metabolism ;	IPR000542 [Acyltransferase ChoActase/COT/CPT]	mitochondrion protein	--
XP_050691132.1	protein croquemort-like isoform X1 [Eriocheir sinensis]	LOC126982896	94034.1	90667.4	124279	75195	81511	71111.7	1.35626132926447	0.0715305535110168	0.439635188879074	Nonsignificant	None	1	Cellular Component:membrane (GO:0016020)	--	--	--	Plasma membrane glycoprotein CD36 and related membrane receptors	T	Signal transduction mechanisms ;	IPR002159 [CD36 family]	plasma membrane protein	--
XP_050691135.1	disks large-associated protein 5-like isoform X1 [Eriocheir sinensis]	LOC126982898	26967.4	20552.3	30799.724609375	24011.1	23224.9	26849.7	1.05714733359018	0.680659188017297	0.080176457730302	Nonsignificant	None	1	Biological Process:signaling (GO:0023052)	disks large-associated protein 5	--	--	SAP-90/PSD-95 associated protein-related protein (Vulcan)	T	Signal transduction mechanisms ;	IPR005026 [SAPAP family]	nucleus protein	--
XP_050691140.1	programmed cell death 6-interacting protein-like isoform X1 [Eriocheir sinensis]	LOC126982902	125603	125473	118778	130009	129138	136044	0.935887897391694	0.054162631389508	-0.0955924	Nonsignificant	None	1	Molecular Function:protein binding (GO:0005515)	programmed cell death 6-interacting protein	--	ko04144 Endocytosis	Predicted signal transduction protein	R	General function prediction only ;	IPR004328 [BRO1 domain] ; IPR025304[ALIX V-shaped domain]	--	--
XP_050691147.1	U5 small nuclear ribonucleoprotein 200 kDa helicase-like [Eriocheir sinensis]	LOC126982912	3460.4716796875	28454.4	2482.91870117188	6378.61	7373.14697265625	9975.14	1.44973774758586	0.717179885250606	0.535791945428905	Nonsignificant	None	2	Molecular Function:nucleic acid binding (GO:0003676),Molecular Function:ATP binding (GO:0005524)	pre-mRNA-splicing helicase BRR2	3.6.4.13	ko03040 Spliceosome	RNA helicase BRR2, DEAD-box superfamily	A	RNA processing and modification ;	IPR001650 [Helicase, C-terminal] ; IPR004179[Sec63 domain] ; IPR011545[DEAD/DEAH box helicase domain]	nucleus protein	--
XP_050691156.1	protein no-on-transient A-like [Eriocheir sinensis]	LOC126982918	59077.1	60093.4	56771.9	50597.7	44221.1	47318	1.23783761619663	0.005692726182954	0.307822069258668	Nonsignificant	None	1	Molecular Function:nucleic acid binding (GO:0003676)	splicing factor, proline- and glutamine-rich	--	--	RNA-binding protein p54nrb (RRM superfamily)	A	RNA processing and modification ;	IPR000504 [RNA recognition motif domain] ; IPR012975[NOPS]	cytoplasm protein	--
XP_050691159.1	prolow-density lipoprotein receptor-related protein 1-like isoform X2 [Eriocheir sinensis]	LOC126982920	20618.783203125	22513.5	20319.4	30452.462890625	21001.1	33146.5	0.750020391207833	0.133000201966089	-0.414998	Nonsignificant	None	1	Molecular Function:protein binding (GO:0005515)	low-density lipoprotein receptor-related protein 1 (alpha-2-macroglobulin receptor)	--	ko04979 Cholesterol metabolism ko05010 Alzheimer's disease ko05144 Malaria	Low-density lipoprotein receptors containing Ca2+-binding EGF-like domains	T	Signal transduction mechanisms ;	IPR000033 [LDLR class B repeat] ; IPR002172[Low-density lipoprotein (LDL) receptor class A repeat]	plasma membrane protein	--
XP_050691166.1	neprilysin-1-like [Eriocheir sinensis]	LOC126982932	20959.1	19816.123046875	22747.1	17620.529296875	16422.275390625	18416.298828125	1.21089121470032	0.0232443417470275	0.276069260521913	Nonsignificant	None	2	Molecular Function:metalloendopeptidase activity (GO:0004222),Biological Process:proteolysis (GO:0006508)	endothelin-converting enzyme	3.4.24.71	--	M13 family peptidase	E	Amino acid transport and metabolism ;	IPR008753 [Peptidase M13, N-terminal domain] ; IPR018497[Peptidase M13, C-terminal domain]	plasma membrane protein	--
XP_050691175.1	uncharacterized protein LOC126982941 isoform X1 [Eriocheir sinensis]	LOC126982941	85168.3	8791.4150390625	7850.0087890625	0	11157.1	4056.56	4.46133017039967	0.485402385535611	2.15747392183301	Nonsignificant	None	2	Molecular Function:catalytic activity (GO:0003824),Biological Process:nucleoside metabolic process (GO:0009116)	--	--	--	--	--	--	IPR000845 [Nucleoside phosphorylase domain]	--	--
XP_050691227.1	neo-calmodulin-like [Eriocheir sinensis]	LOC126982944	167089	150344	159751	204896	186783	207826	0.795963959305463	0.00754824425151031	-0.329225	Nonsignificant	None	1	Molecular Function:calcium ion binding (GO:0005509)	--	--	--	Calmodulin and related proteins (EF-Hand superfamily)	T	Signal transduction mechanisms ;	IPR002048 [EF-hand domain]	plasma membrane protein	--
XP_050691230.1	eukaryotic translation initiation factor 4 gamma 3-like isoform X1 [Eriocheir sinensis]	LOC126982949	40258.4	103732	74146.4	171112	216267	211703	0.364118334215803	0.00549474713605055	-1.45752	Significant	down	2	Molecular Function:RNA binding (GO:0003723),Molecular Function:protein binding (GO:0005515)	translation initiation factor 4G	--	ko03013 RNA transport ko05416 Viral myocarditis	Translation initiation factor 4F, ribosome/mRNA-bridging subunit (eIF-4G)	J	Translation, ribosomal structure and biogenesis ;	IPR003307 [W2 domain] ; IPR003890[MIF4G-like, type 3] ; IPR003891[Initiation factor eIF-4 gamma, MA3]	cytoplasm protein	--
XP_050691247.1	phenoloxidase-activating factor 1-like [Eriocheir sinensis]	LOC126982952	28807.7	19670.4	11978.837890625	27630.1	23830.2	7513.45166015625	1.02514888501017	0.952848353713383	0.0358334512599144	Nonsignificant	None	2	Molecular Function:serine-type endopeptidase activity (GO:0004252),Biological Process:proteolysis (GO:0006508)	--	--	--	Trypsin	E	Amino acid transport and metabolism ;	IPR001254 [Serine proteases, trypsin domain] ; IPR022700[Proteinase, regulatory CLIP domain]	endoplasmic reticulum protein	--
XP_050691260.1	ATPase family AAA domain-containing protein 3-like [Eriocheir sinensis]	LOC126982959	11984.4	9173.39	10637.7001953125	12807.318359375	15552.9462890625	17429.291015625	0.694382023909698	0.0409785089893353	-0.526198	Nonsignificant	None	1	Molecular Function:ATP binding (GO:0005524)	ATPase family AAA domain-containing protein 3A/B	--	--	AAA+-type ATPase	O	Posttranslational modification, protein turnover, chaperones ;	IPR003959 [ATPase, AAA-type, core] ; IPR021911[ATPase family AAA domain-containing protein 3, domain of unknown function DUF3523]	centrosome protein	--
XP_050691261.1	ester hydrolase C11orf54 homolog [Eriocheir sinensis]	LOC126982960	83797.1	81851	71177.6	74319.8	58782.4	57115.5	1.24502520838181	0.0824084714753155	0.31617495324858	Nonsignificant	None	1	Cellular Component:nucleus (GO:0005634)	--	--	--	Uncharacterized conserved protein	S	Function unknown ;	IPR015021 [Domain of unknown function DUF1907]	nucleus protein	--
XP_050691285.1	ribosome quality control complex subunit NEMF-like [Eriocheir sinensis]	LOC126982969	16132.888671875	9941.4013671875	19869.087890625	10402.4541015625	0	14698	1.22025185665488	0.545348143711785	0.287178946843054	Nonsignificant	None	--	--	--	--	--	Predicted RNA-binding protein	R	General function prediction only ;	IPR008532 [Domain of unknown function DUF814] ; IPR021846[Domain of unknown function DUF3441]	--	--
XP_050691290.1	pseudouridylate synthase 7 homolog isoform X2 [Eriocheir sinensis]	LOC126982970	24409.244140625	39412.8	27155.7	40110.3	33652.4	22969.4	0.940513463210438	0.791906724797955	-0.0884795	Nonsignificant	None	4	Biological Process:pseudouridine synthesis (GO:0001522),Molecular Function:RNA binding (GO:0003723),Biological Process:RNA modification (GO:0009451),Molecular Function:pseudouridine synthase activity (GO:0009982)	tRNA pseudouridine13 synthase	5.4.99.27	--	Uncharacterized conserved protein	S	Function unknown ;	IPR001656 [Pseudouridine synthase, TruD]	--	--
XP_050691292.1	46 kDa FK506-binding nuclear protein-like isoform X1 [Eriocheir sinensis]	LOC126982971	21794.009765625	49120.5	35778.9	26201.6	14992.470703125	35178.8	1.39700741277748	0.36132580269325	0.482339675972094	Nonsignificant	None	--	--	FK506-binding nuclear protein	5.2.1.8	--	FKBP-type peptidyl-prolyl cis-trans isomerase	O	Posttranslational modification, protein turnover, chaperones ;	IPR001179 [FKBP-type peptidyl-prolyl cis-trans isomerase domain]	nucleus protein	--
XP_050691305.1	pseudouridylate synthase 7 homolog isoform X1 [Eriocheir sinensis]	LOC126982977	32029.490234375	33410.7	36965.6	27965.732421875	16181.189453125	7730.85	1.97398260138069	0.0495980100903934	0.981109273982553	Significant	up	4	Biological Process:pseudouridine synthesis (GO:0001522),Molecular Function:RNA binding (GO:0003723),Biological Process:RNA modification (GO:0009451),Molecular Function:pseudouridine synthase activity (GO:0009982)	tRNA pseudouridine13 synthase	5.4.99.27	--	Uncharacterized conserved protein	S	Function unknown ;	IPR001656 [Pseudouridine synthase, TruD]	--	--
XP_050691335.1	sphingosine kinase 1-like [Eriocheir sinensis]	LOC126982987	7061.49	10660.712890625	7015.57	92986.9	63517.9	7949.2666015625	0.150423554806473	0.2024536806265	-2.7329	Nonsignificant	None	1	Molecular Function:kinase activity (GO:0016301)	sphingosine kinase	2.7.1.91	ko00600 Sphingolipid metabolism ko01100 Metabolic pathways ko04020 Calcium signaling pathway ko04071 Sphingolipid signaling pathway ko04072 Phospholipase D signaling pathway ko04370 VEGF signaling pathway ko04371 Apelin signaling pathway ko04666 Fc gamma R-mediated phagocytosis ko05152 Tuberculosis	Sphingosine kinase, involved in sphingolipid metabolism	IT	Lipid transport and metabolism ; Signal transduction mechanisms ;	IPR001206 [Diacylglycerol kinase, catalytic domain]	mitochondrion protein	--
XP_050691342.1	protein GPR107-like [Eriocheir sinensis]	LOC126982993	14800.1	16403.1	12491.6630859375	16814.7	16258.5	16523.912109375	0.880995558077962	0.223480581507024	-0.182793	Nonsignificant	None	1	Cellular Component:integral component of membrane (GO:0016021)	--	--	--	G protein-coupled seven transmembrane receptor	T	Signal transduction mechanisms ;	IPR009637 [Lung seven transmembrane receptor-like]	--	--
XP_050691355.1	ATP-binding cassette sub-family F member 3-like [Eriocheir sinensis]	LOC126983001	30754.6	13432.9	14889.615234375	62832.7	53610.8	42707.8	0.371200982025433	0.0142559409071637	-1.42973	Significant	down	2	Molecular Function:ATP binding (GO:0005524),Molecular Function:ATPase activity (GO:0016887)	ATP-binding cassette, subfamily F, member 3	--	--	ATPase component of ABC transporters with duplicated ATPase domains/Translation elongation factor EF-3b	EJ	Amino acid transport and metabolism ; Translation, ribosomal structure and biogenesis ;	IPR003439 [ABC transporter-like] ; IPR032781[ABC-transporter extension domain]	endoplasmic reticulum protein	--
XP_050691370.1	astakine-like [Eriocheir sinensis]	LOC126983006	55670	31775.6	19913.6	0	44160.3	87743.4	0.542613680897413	0.249368582600607	-0.882003	Nonsignificant	None	--	--	--	--	--	--	--	--	IPR023569 [Prokineticin domain]	--	--
XP_050691412.1	ER membrane protein complex subunit 1-like [Eriocheir sinensis]	LOC126983028	0	6331.2958984375	1095.62646484375	3570.75415039063	0	3598.1669921875	1.03598884902929	0.968654357930842	0.0510084745141139	Nonsignificant	None	--	--	--	--	--	Uncharacterized conserved protein	S	Function unknown ;	IPR011678 [Domain of unknown function DUF1620]	--	--
XP_050691425.1	superoxide dismutase [Cu-Zn]-like isoform X1 [Eriocheir sinensis]	LOC126983035	134511	107693	82714.5	331136	326305	313565	0.33462079484514	0.00016973071282576	-1.5794	Significant	down	3	Biological Process:superoxide metabolic process (GO:0006801),Molecular Function:metal ion binding (GO:0046872),Biological Process:oxidation-reduction process (GO:0055114)	superoxide dismutase, Cu-Zn family	1.15.1.1	ko04146 Peroxisome ko04213 Longevity regulating pathway - multiple species ko05014 Amyotrophic lateral sclerosis (ALS) ko05016 Huntington's disease ko05020 Prion diseases	Cu2+/Zn2+ superoxide dismutase SOD1	P	Inorganic ion transport and metabolism ;	IPR001424 [Superoxide dismutase, copper/zinc binding domain]	cytoplasm protein	--
XP_050691452.1	uncharacterized protein LOC126983048 isoform X1 [Eriocheir sinensis]	LOC126983048	75340.1	68367.6	77662.3	111826	89738	105910	0.719961678756076	0.0160749140388228	-0.474008	Nonsignificant	None	--	--	--	--	--	--	--	--	IPR013162 [CD80-like, immunoglobulin C2-set]	plasma membrane protein	--
XP_050691467.1	exportin-1-like isoform X1 [Eriocheir sinensis]	LOC126983054	1649.30529785156	1866.14001464844	3194.50805664063	0	0	0	Inf	0	Inf	Significant	up	2	Biological Process:intracellular protein transport (GO:0006886),Molecular Function:Ran GTPase binding (GO:0008536)	exportin-1	--	ko03008 Ribosome biogenesis in eukaryotes ko03013 RNA transport ko04013 MAPK signaling pathway - fly ko05164 Influenza A ko05166 HTLV-I infection ko05169 Epstein-Barr virus infection	Nuclear transport receptor CRM1/MSN5 (importin beta superfamily)	YU	Nuclear structure ; Intracellular trafficking, secretion, and vesicular transport ;	IPR001494 [Importin-beta, N-terminal domain] ; IPR013598[Exportin-1/Importin-beta-like] ; IPR014877[CRM1 C-terminal domain]	nucleus protein	--
XP_050691501.1	failed axon connections homolog [Eriocheir sinensis]	LOC126983064	21457.173828125	12344.2431640625	5245.62158203125	19365.115234375	283110	0	0.0860610169494444	0.48489045918624	-3.5385	Nonsignificant	None	--	--	--	--	--	Failed axon connections (fax) protein/glutathione S-transferase-like protein	T	Signal transduction mechanisms ;	IPR012336 [Thioredoxin-like fold] ; IPR033468[Metaxin, glutathione S-transferase domain]	mitochondrion protein	--
XP_050691503.1	failed axon connections homolog [Eriocheir sinensis]	LOC126983065	3398.3173828125	3794.1376953125	4857.39	6799.08251953125	0	6708.01	0.594741648215408	0.016657702810246	-0.749665	Significant	down	--	--	--	--	--	Failed axon connections (fax) protein/glutathione S-transferase-like protein	T	Signal transduction mechanisms ;	IPR012336 [Thioredoxin-like fold] ; IPR033468[Metaxin, glutathione S-transferase domain]	mitochondrion protein	--
XP_050691510.1	ras-related protein Rab-1A [Eriocheir sinensis]	LOC126983071	25771.486328125	30112.6	43501.7	20058.470703125	107323	18719.2	0.680254762100926	0.628850998047322	-0.555853	Nonsignificant	None	2	Molecular Function:GTP binding (GO:0005525),Biological Process:small GTPase mediated signal transduction (GO:0007264)	Ras-related protein Rab-1A	--	ko05134 Legionellosis	GTPase Rab1/YPT1, small G protein superfamily, and related GTP-binding proteins	TU	Signal transduction mechanisms ; Intracellular trafficking, secretion, and vesicular transport ;	IPR001806 [Small GTPase superfamily]	endoplasmic reticulum protein	--
XP_050691513.1	exosome component 10-like [Eriocheir sinensis]	LOC126983073	550720	1.71797e+06	1.16526e+06	627738	3509690	1.29655e+06	0.631939896239685	0.514722318805717	-0.662141	Nonsignificant	None	6	Cellular Component:nuclear exosome (RNase complex) (GO:0000176),Molecular Function:nucleic acid binding (GO:0003676),Cellular Component:intracellular (GO:0005622),Biological Process:nucleobase-containing compound metabolic process (GO:0006139),Biological Process:RNA processing (GO:0006396),Molecular Function:3'-5' exonuclease activity (GO:0008408)	exosome complex exonuclease RRP6	3.1.13.-	ko03018 RNA degradation	Exosome 3'-5' exoribonuclease complex, subunit PM/SCL-100 (Rrp6)	J	Translation, ribosomal structure and biogenesis ;	IPR002121 [HRDC domain] ; IPR002562[3'-5' exonuclease domain] ; IPR012588[Exosome-associated factor Rrp6, N-terminal]	nucleus protein	--
XP_050691551.1	coiled-coil domain-containing protein 86-like [Eriocheir sinensis]	LOC126983092	16554.751953125	15024.9716796875	10862.841796875	16829.2	13551.1	21329.8	0.820778131562646	0.335482913608111	-0.284936	Nonsignificant	None	--	--	rRNA-processing protein CGR1	--	--	Predicted coiled-coil protein	R	General function prediction only ;	IPR005579 [Cgr1-like]	--	--
XP_050691563.1	ER membrane protein complex subunit 7 homolog [Eriocheir sinensis]	LOC126983107	14285.2646484375	13557.279296875	15474.693359375	28404.908203125	9123.08	17916.6	0.781270190337341	0.544159039688288	-0.356107	Nonsignificant	None	--	--	--	--	--	Predicted membrane protein	S	Function unknown ;	IPR019008 [Domain of unknown function DUF2012]	--	--
XP_050691625.1	ubiquitin-conjugating enzyme E2 G2 [Eriocheir sinensis]	LOC126983172	100183	98669.7	95877.5	122251	108125	139485	0.796868763491137	0.107214729028341	-0.327586	Nonsignificant	None	--	--	ubiquitin-conjugating enzyme E2 G2	2.3.2.23	ko04120 Ubiquitin mediated proteolysis ko04141 Protein processing in endoplasmic reticulum ko05012 Parkinson's disease	Ubiquitin-protein ligase	O	Posttranslational modification, protein turnover, chaperones ;	IPR000608 [Ubiquitin-conjugating enzyme E2]	nucleus protein	--
XP_050691705.1	FACT complex subunit spt16-like isoform X1 [Eriocheir sinensis]	LOC126983179	5208.3447265625	62420.7	0	0	205486	7069.56	0.318170741124681	0.555465774077479	-1.65213	Nonsignificant	None	--	--	--	--	--	Global transcriptional regulator, cell division control protein	E	Amino acid transport and metabolism ;	IPR000994 [Peptidase M24] ; IPR013719[Domain of unknown function DUF1747] ; IPR013953[FACT complex subunit Spt16p/Cdc68p] ; IPR029148[FACT complex subunit Spt16, N-terminal lobe domain]	nucleus protein	--
XP_050691713.1	inosine-5-monophosphate dehydrogenase 1b-like isoform X1 [Eriocheir sinensis]	LOC126983183	9718.48	10109.7470703125	8610.86	7490.0927734375	378510	8937.55	0.0720089766847211	0.426619794328514	-3.79568	Nonsignificant	None	2	Molecular Function:catalytic activity (GO:0003824),Biological Process:oxidation-reduction process (GO:0055114)	IMP dehydrogenase	1.1.1.205	ko00230 Purine metabolism ko00983 Drug metabolism - other enzymes ko01100 Metabolic pathways	IMP dehydrogenase/GMP reductase	F	Nucleotide transport and metabolism ;	IPR000644 [CBS domain] ; IPR001093[IMP dehydrogenase/GMP reductase]	--	--
XP_050691728.1	uncharacterized protein LOC126983195 [Eriocheir sinensis]	LOC126983195	109572	118909	112333	144359	127042	155129	0.799041367709204	0.0297095254373078	-0.323658	Nonsignificant	None	3	Molecular Function:catalytic activity (GO:0003824),Molecular Function:calcium ion binding (GO:0005509),Biological Process:metabolic process (GO:0008152)	--	--	--	Pyrazinamidase/nicotinamidase PNC1	V	Defense mechanisms ;	IPR000868 [Isochorismatase-like] ; IPR002048[EF-hand domain]	--	--
XP_050691730.1	glutamine amidotransferase-like class 1 domain-containing protein 3, mitochondrial [Eriocheir sinensis]	LOC126983199	1.52309e+06	1.54965e+06	1.44225e+06	1836754	1.81563e+06	2.26955e+06	0.762417395252457	0.0363003706959336	-0.391347	Nonsignificant	None	--	--	--	--	--	--	--	--	--	--	--
XP_050691777.1	PHD finger-like domain-containing protein 5A [Eriocheir sinensis]	LOC126983208	24595.6	24736.810546875	82238.4	73711.1	33147.6	78294.6	0.710604996274834	0.497430115619117	-0.49288	Nonsignificant	None	--	--	PHD finger-like domain-containing protein 5A	--	ko03040 Spliceosome	Uncharacterized conserved protein, contains CXXC motifs	S	Function unknown ;	IPR005345 [PHF5-like]	--	--
XP_050691789.1	rab GDP dissociation inhibitor beta-like [Eriocheir sinensis]	LOC126983212	305933	301877	382798	214853	239794	223812	1.4600855007687	0.0189534882875402	0.546052853984244	Nonsignificant	None	2	Molecular Function:GDP-dissociation inhibitor activity (GO:0005092),Biological Process:small GTPase mediated signal transduction (GO:0007264)	Rab GDP dissociation inhibitor	--	--	RAB proteins geranylgeranyltransferase component A (RAB escort protein)	O	Posttranslational modification, protein turnover, chaperones ;	IPR018203 [GDP dissociation inhibitor]	--	--
XP_050691818.1	protein DEK-like isoform X1 [Eriocheir sinensis]	LOC126983230	8691.36	9395.21	15260.8173828125	18927.7	18753.9	25493.603515625	0.527855571904285	0.0308502693199896	-0.921785	Significant	down	--	--	protein DEK	--	--	Chromatin-associated protein Dek and related proteins, contains SAP DNA binding domain	B	Chromatin structure and dynamics ;	IPR014876 [DEK, C-terminal]	--	--
XP_050691828.1	uncharacterized protein LOC126983233 [Eriocheir sinensis]	LOC126983233	15523.5107421875	16735.666015625	21654.654296875	12962.607421875	17076.802734375	19332.7	1.0919905723829	0.597594043613088	0.126960400914222	Nonsignificant	None	--	--	--	--	--	--	--	--	--	--	--
XP_050691835.1	NPC intracellular cholesterol transporter 1-like [Eriocheir sinensis]	LOC126983241	11325	11464.1	12212.669921875	8765.13	12783.2978515625	8987.62	1.14624589356607	0.326569209129828	0.196916565364512	Nonsignificant	None	1	Cellular Component:integral component of membrane (GO:0016021)	Niemann-Pick C1 protein	--	ko04142 Lysosome ko04979 Cholesterol metabolism	Cholesterol transport protein (Niemann-Pick C disease protein)	I	Lipid transport and metabolism ;	IPR000731 [Sterol-sensing domain] ; IPR003392[Protein patched/dispatched] ; IPR032190[Niemann-Pick C1, N-terminal]	lysosome protein	--
XP_050691838.1	26S proteasome non-ATPase regulatory subunit 6-like isoform X1 [Eriocheir sinensis]	LOC126983247	11373.4	11402.400390625	18282.259765625	9786.3017578125	18061.4	13757.138671875	0.986858897554796	0.958797318185656	-0.0190843	Nonsignificant	None	1	Molecular Function:protein binding (GO:0005515)	26S proteasome regulatory subunit N7	--	ko03050 Proteasome ko05169 Epstein-Barr virus infection	26S proteasome regulatory complex, subunit RPN7/PSMD6	O	Posttranslational modification, protein turnover, chaperones ;	IPR000717 [Proteasome component (PCI) domain] ; IPR019585[26S proteasome regulatory subunit Rpn7/COP9 signalosome complex subunit 1]	nucleus protein	--
XP_050691840.1	ethylmalonyl-CoA/methylmalonyl-CoA epimerase-like [Eriocheir sinensis]	LOC126983248	57600.8	53124	60352.7	98490.4	96318	114758	0.55263617671788	0.00172529795713512	-0.855598	Significant	down	--	--	methylmalonyl-CoA/ethylmalonyl-CoA epimerase	5.1.99.1	ko00280 Valine, leucine and isoleucine degradation ko00630 Glyoxylate and dicarboxylate metabolism ko00640 Propanoate metabolism ko01100 Metabolic pathways ko01200 Carbon metabolism	Glyoxalase	G	Carbohydrate transport and metabolism ;	--	--	--
XP_050691846.1	probable actin-related protein 2/3 complex subunit 2 isoform X1 [Eriocheir sinensis]	LOC126983251	9090.89	6185.69384765625	6769.05	4746.42	3855.75463867188	0	1.70853243393431	0.0835586032391454	0.772757635435923	Nonsignificant	None	4	Cellular Component:Arp2/3 protein complex (GO:0005885),Cellular Component:actin cytoskeleton (GO:0015629),Biological Process:regulation of actin filament polymerization (GO:0030833),Biological Process:Arp2/3 complex-mediated actin nucleation (GO:0034314)	actin related protein 2/3 complex, subunit 2	--	ko04144 Endocytosis ko04666 Fc gamma R-mediated phagocytosis ko04810 Regulation of actin cytoskeleton ko05100 Bacterial invasion of epithelial cells ko05130 Pathogenic Escherichia coli infection ko05131 Shigellosis ko05132 Salmonella infection	Actin-related protein Arp2/3 complex, subunit ARPC2	Z	Cytoskeleton ;	IPR007188 [Actin-related protein 2/3 complex subunit 2]	cytoskeleton protein	--
XP_050691848.1	uncharacterized protein LOC126983254 isoform X1 [Eriocheir sinensis]	LOC126983254	71937.4	68690	58630.9	65051.2	65911.6	75316.4	0.965964371926405	0.674949312382388	-0.0499581	Nonsignificant	None	1	Molecular Function:nucleic acid binding (GO:0003676)	tudor domain-containing protein 1/4/6/7	--	--	Transcriptional coactivator p100	K	Transcription ;	IPR000504 [RNA recognition motif domain] ; IPR002893[Zinc finger, MYND-type] ; IPR002999[Tudor domain]	nucleus protein	--
XP_050691853.1	E3 ubiquitin-protein ligase Nedd-4-like isoform X1 [Eriocheir sinensis]	LOC126983256	42562.6	32380.4	37192.7	31414.9	43036	32467.751953125	1.04879470652965	0.732008989210229	0.0687323091289308	Nonsignificant	None	2	Molecular Function:ubiquitin-protein transferase activity (GO:0004842),Molecular Function:protein binding (GO:0005515)	E3 ubiquitin-protein ligase NEDD4	2.3.2.26	ko04120 Ubiquitin mediated proteolysis ko04144 Endocytosis ko04530 Tight junction ko05169 Epstein-Barr virus infection	Ubiquitin protein ligase RSP5/NEDD4	O	Posttranslational modification, protein turnover, chaperones ;	IPR000008 [C2 domain] ; IPR000569[HECT domain] ; IPR001202[WW domain]	cytoplasm protein	--
XP_050691871.1	protein spaetzle 3-like [Eriocheir sinensis]	LOC126983268	23287.7	18773.779296875	22627.9	0	0	0	Inf	0	Inf	Significant	up	--	--	--	--	--	--	--	--	IPR032104 [Spaetzle]	--	--
XP_050691879.1	arasin 2-like isoform X1 [Eriocheir sinensis]	LOC126983276	19287.9	32205.7	33700.6	68081	72098.7	95026.8	0.36221010270295	0.00637893360106379	-1.4651	Significant	down	--	--	--	--	--	--	--	--	--	--	--
XP_050691894.1	probable serine--tRNA ligase, cytoplasmic isoform X1 [Eriocheir sinensis]	LOC126983283	33371	24592.9	27653.294921875	20527.9	30993.2	14977.4	1.28750427126606	0.299732092819539	0.364577218411693	Nonsignificant	None	4	Molecular Function:nucleotide binding (GO:0000166),Molecular Function:aminoacyl-tRNA ligase activity (GO:0004812),Molecular Function:ATP binding (GO:0005524),Biological Process:tRNA aminoacylation for protein translation (GO:0006418)	seryl-tRNA synthetase	6.1.1.11	ko00970 Aminoacyl-tRNA biosynthesis	Seryl-tRNA synthetase	J	Translation, ribosomal structure and biogenesis ;	IPR002314 [Aminoacyl-tRNA synthetase, class II (G/ P/ S/T)] ; IPR015866[Serine-tRNA synthetase, type1, N-terminal]	cytoplasm protein	--
XP_050691896.1	ubiquitin carboxyl-terminal hydrolase 14-like [Eriocheir sinensis]	LOC126983284	23784.544921875	23669.4	28034.244140625	29568.958984375	23347.9	18642.197265625	1.0549077318914	0.725394555903564	0.0771168183030598	Nonsignificant	None	2	Biological Process:protein deubiquitination (GO:0016579),Molecular Function:thiol-dependent ubiquitinyl hydrolase activity (GO:0036459)	ubiquitin carboxyl-terminal hydrolase 14	3.4.19.12	--	Ubiquitin-specific protease	O	Posttranslational modification, protein turnover, chaperones ;	IPR001394 [Peptidase C19, ubiquitin carboxyl-terminal hydrolase]	nucleus protein	--
XP_050691903.1	ADAMTS-like protein 4 [Eriocheir sinensis]	LOC126983292	69621	59969.9	76350.4	0	0	0	Inf	0	Inf	Significant	up	3	Molecular Function:metalloendopeptidase activity (GO:0004222),Molecular Function:peptidase activity (GO:0008233),Cellular Component:extracellular matrix (GO:0031012)	--	--	--	Serine proteinase inhibitor (KU family) with thrombospondin repeats	O	Posttranslational modification, protein turnover, chaperones ;	IPR000884 [Thrombospondin type-1 (TSP1) repeat] ; IPR010294[ADAM-TS Spacer 1] ; IPR010909[PLAC]	extracell protein	--
XP_050691933.1	PEST proteolytic signal-containing nuclear protein-like isoform X1 [Eriocheir sinensis]	LOC126983306	15109.0986328125	15392.9248046875	16750.943359375	33534	33034.2	36023.9	0.460590899956236	0.0000626582657943749	-1.11844	Significant	down	1	Biological Process:protein ubiquitination (GO:0016567)	--	--	--	--	--	--	IPR029169 [PEST proteolytic signal-containing nuclear protein]	--	--
XP_050691936.1	hydroxysteroid dehydrogenase-like protein 2 isoform X1 [Eriocheir sinensis]	-	53058.6	48872	45893.4	53030.7	49200.1	44798.5	1.00540522632383	0.937185450005257	0.00777709362062365	Nonsignificant	None	--	--	--	--	--	Reductases with broad range of substrate specificities	R	General function prediction only ;	IPR002347 [Short-chain dehydrogenase/reductase SDR] ; IPR003033[SCP2 sterol-binding domain]	peroxisome protein	--
XP_050691939.1	leucine--tRNA ligase, cytoplasmic-like isoform X1 [Eriocheir sinensis]	LOC126983308	14238.669921875	14055.275390625	17730.3	15447.2802734375	4601.36669921875	10293	1.51686671078553	0.193953336613747	0.601094319509061	Nonsignificant	None	4	Molecular Function:nucleotide binding (GO:0000166),Molecular Function:aminoacyl-tRNA ligase activity (GO:0004812),Molecular Function:ATP binding (GO:0005524),Biological Process:tRNA aminoacylation for protein translation (GO:0006418)	leucyl-tRNA synthetase	6.1.1.4	ko00970 Aminoacyl-tRNA biosynthesis	Leucyl-tRNA synthetase	J	Translation, ribosomal structure and biogenesis ;	IPR002300 [Aminoacyl-tRNA synthetase, class Ia] ; IPR013155[Methionyl/Valyl/Leucyl/Isoleucyl-tRNA synthetase, anticodon-binding]	--	--
XP_050691962.1	39S ribosomal protein L32, mitochondrial-like [Eriocheir sinensis]	LOC126983315	6173.74	5991.29931640625	5781.79	14205.951171875	9963.48	13423.3	0.477401695796638	0.036538739815773	-1.06672	Significant	down	3	Molecular Function:structural constituent of ribosome (GO:0003735),Biological Process:translation (GO:0006412),Cellular Component:large ribosomal subunit (GO:0015934)	large subunit ribosomal protein L32	--	ko03010 Ribosome	Mitochondrial ribosomal protein L32	J	Translation, ribosomal structure and biogenesis ;	IPR002677 [Ribosomal protein L32p]	mitochondrion protein	--
XP_050691990.1	splicing factor 3A subunit 3-like [Eriocheir sinensis]	LOC126983330	4743.11767578125	3904.37	6053.7	2465.78002929688	0	3204.66918945313	1.72839757698503	0.0940984025487042	0.789435113548886	Nonsignificant	None	--	--	splicing factor 3A subunit 3	--	ko03040 Spliceosome	Splicing factor 3a, subunit 3	A	RNA processing and modification ;	IPR021966 [Splicing factor SF3a60 binding domain] ; IPR024598[Domain of unknown function DUF3449] ; IPR031774[SF3A3 domain]	nucleus protein	--
XP_050692010.1	protein obstructor-E-like [Eriocheir sinensis]	LOC126983336	161980	191090	129594	293996	344416	305047	0.511590208626836	0.00280572948210884	-0.966939	Significant	down	3	Cellular Component:extracellular region (GO:0005576),Biological Process:chitin metabolic process (GO:0006030),Molecular Function:chitin binding (GO:0008061)	--	--	--	--	--	--	IPR002557 [Chitin binding domain]	--	--
XP_050692017.1	uncharacterized protein LOC126983344 isoform X1 [Eriocheir sinensis]	LOC126983344	11643.1474609375	18790.3	12988.3583984375	31993.619140625	9264.1572265625	24709.3	0.658235333574112	0.346541207639168	-0.603325	Nonsignificant	None	--	--	--	--	--	--	--	--	--	--	--
XP_050692061.1	LIM and senescent cell antigen-like-containing domain protein 1 isoform X1 [Eriocheir sinensis]	LOC126983369	19866.2	25575.3	18775.1	15253.166015625	54899.1	13023.509765625	0.772058429517111	0.689380239376901	-0.373218	Nonsignificant	None	1	Molecular Function:zinc ion binding (GO:0008270)	--	--	--	Focal adhesion protein PINCH-1, contains LIM domains	TZ	Signal transduction mechanisms ; Cytoskeleton ;	IPR001781 [Zinc finger, LIM-type]	cytoskeleton protein	--
XP_050692097.1	malignant T-cell-amplified sequence 1-like [Eriocheir sinensis]	-	94362.9	88670.9	81777.9	116336	94761	100752	0.84916777374551	0.101091827863808	-0.235878	Nonsignificant	None	1	Molecular Function:RNA binding (GO:0003723)	PUA domain protein	--	--	Predicted RNA-binding protein with PUA domain	J	Translation, ribosomal structure and biogenesis ;	IPR002478 [PUA domain]	--	--
XP_050692106.1	glutamyl-tRNA(Gln) amidotransferase subunit C, mitochondrial-like [Eriocheir sinensis]	LOC126983448	41397.1	34990.8	37115.4	104716	68723.9	96162.7	0.421001134248324	0.0091561326175072	-1.2481	Significant	down	1	Biological Process:regulation of translational fidelity (GO:0006450)	--	--	ko00970 Aminoacyl-tRNA biosynthesis ko01100 Metabolic pathways	Mitochondrial DNA polymerase accessory subunit	L	Replication, recombination and repair ;	IPR003837 [Glu-tRNAGln amidotransferase C subunit]	--	--
XP_050692115.1	oxygen-dependent coproporphyrinogen-III oxidase-like [Eriocheir sinensis]	LOC126983459	7603.87353515625	6037.3955078125	3604.5830078125	5591.08740234375	3092.52905273438	3175.31201171875	1.45425044927684	0.275582264738283	0.540275749872835	Nonsignificant	None	3	Molecular Function:coproporphyrinogen oxidase activity (GO:0004109),Biological Process:porphyrin-containing compound biosynthetic process (GO:0006779),Biological Process:oxidation-reduction process (GO:0055114)	coproporphyrinogen III oxidase	1.3.3.3	ko00860 Porphyrin and chlorophyll metabolism ko01100 Metabolic pathways	Coproporphyrinogen III oxidase CPO/HEM13	H	Coenzyme transport and metabolism ;	IPR001260 [Coproporphyrinogen III oxidase, aerobic]	mitochondrion protein	--
XP_050692184.1	arylsulfatase A-like [Eriocheir sinensis]	LOC126983484	15264.568359375	13939.189453125	24553.4	2948.6865234375	23511.919921875	7853.88	1.56660243332346	0.409525671162928	0.647639104350731	Nonsignificant	None	2	Biological Process:metabolic process (GO:0008152),Molecular Function:sulfuric ester hydrolase activity (GO:0008484)	arylsulfatase A	3.1.6.8	ko00600 Sphingolipid metabolism ko04142 Lysosome	Sulfatase	R	General function prediction only ;	IPR000917 [Sulfatase, N-terminal]	endoplasmic reticulum protein	--
XP_050692185.1	3-ketoacyl-CoA thiolase, mitochondrial-like [Eriocheir sinensis]	LOC126983485	394592	392972	407845	341590	330081	407830	1.10737184752664	0.192537499924529	0.147139750125262	Nonsignificant	None	1	Biological Process:metabolic process (GO:0008152)	acetyl-CoA acyltransferase 2	2.3.1.16	ko00062 Fatty acid elongation ko00071 Fatty acid degradation ko00280 Valine, leucine and isoleucine degradation ko01100 Metabolic pathways ko01212 Fatty acid metabolism	Acetyl-CoA acetyltransferase	I	Lipid transport and metabolism ;	IPR020616 [Thiolase, N-terminal] ; IPR020617[Thiolase, C-terminal]	cytoplasm protein	--
XP_050692194.1	bax inhibitor 1-like [Eriocheir sinensis]	LOC126983494	1258.49792480469	4633.42	6971.68017578125	0	0	0	Inf	0	Inf	Significant	up	--	--	Bax inhibitor 1	--	--	Bax-mediated apoptosis inhibitor TEGT/BI-1	V	Defense mechanisms ;	IPR006214 [Bax inhibitor 1-related]	--	--
XP_050692210.1	aminoacyl tRNA synthase complex-interacting multifunctional protein 1-like [Eriocheir sinensis]	LOC126983505	481432	560333	502170	524730	599032	612414	0.88927310447312	0.150339091407241	-0.169302	Nonsignificant	None	1	Molecular Function:tRNA binding (GO:0000049)	aminoacyl tRNA synthase complex-interacting multifunctional protein 1	--	--	tRNA-binding protein	J	Translation, ribosomal structure and biogenesis ;	IPR002547 [tRNA-binding domain]	cytoplasm protein	--
XP_050692211.1	spermidine synthase-like isoform X1 [Eriocheir sinensis]	LOC126983506	37841.3	50630.2	44946.4	33122.7	44113.4	35562.1	1.18280163562285	0.239569719415579	0.242208143585542	Nonsignificant	None	--	--	spermidine synthase	2.5.1.16	ko00270 Cysteine and methionine metabolism ko00330 Arginine and proline metabolism ko00410 beta-Alanine metabolism ko00480 Glutathione metabolism ko01100 Metabolic pathways	Spermidine synthase	E	Amino acid transport and metabolism ;	--	--	--
XP_050692224.1	septin-2-like isoform X1 [Eriocheir sinensis]	LOC126983512	51769.1	52029.5	57507	63162.4	59402.1	47192.4	0.9502148396067	0.614826811255688	-0.0736744	Nonsignificant	None	1	Molecular Function:GTP binding (GO:0005525)	septin 6/8/11	--	ko05100 Bacterial invasion of epithelial cells	Septins (P-loop GTPases)	D	Cell cycle control, cell division, chromosome partitioning ;	IPR030379 [Septin-type guanine nucleotide-binding (G) domain]	nucleus protein	--
XP_050692235.1	LOW QUALITY PROTEIN_ uncharacterized protein LOC126983520 [Eriocheir sinensis]	LOC126983520	4843.73	0	492.581481933594	7890.78	8106.65478515625	3753.82	0.405263398653127	0.207442021593489	-1.30307	Nonsignificant	None	--	--	--	--	--	--	--	--	--	--	zf-C2H2
XP_050692243.1	anti-lipopolysaccharide factor-like [Eriocheir sinensis]	LOC126983523	275499	219630	221492	507303	407445	472623	0.516531800115331	0.00293213185674967	-0.953071	Significant	down	--	--	--	--	--	--	--	--	IPR024509 [Anti-lipopolysaccharide factor/Scygonadin]	--	--
XP_050692252.1	uncharacterized protein LOC126983534 [Eriocheir sinensis]	LOC126983534	70344.5	44139.8	73976.4	117682	159461	91100.9	0.511781365314358	0.0527972065846591	-0.9664	Nonsignificant	None	--	--	--	--	--	--	--	--	--	--	--
XP_050692257.1	survival motor neuron protein-like [Eriocheir sinensis]	-	22570.369140625	15453.001953125	24670.3	12039.4	23835.025390625	30652.767578125	0.942376509243072	0.84457211234133	-0.0856245	Nonsignificant	None	4	Molecular Function:RNA binding (GO:0003723),Cellular Component:nucleus (GO:0005634),Cellular Component:cytoplasm (GO:0005737),Biological Process:mRNA processing (GO:0006397)	survival motor neuron protein	--	ko03013 RNA transport	mRNA splicing protein SMN (survival motor neuron)	A	RNA processing and modification ;	IPR010304 [Survival motor neuron]	nucleus protein	--
XP_050692260.1	neuralized-like protein 2 isoform X1 [Eriocheir sinensis]	LOC126983538	0	8649.4	7198.60302734375	9913.4130859375	8694.58	8207.85	0.886491178274212	0.318025206153795	-0.173822	Nonsignificant	None	1	Biological Process:intracellular signal transduction (GO:0035556)	neuralized-like protein 2	--	--	Notch signaling protein Neuralized, Nuez domain	T	Signal transduction mechanisms ;	IPR001496 [SOCS box domain] ; IPR006573[Neuralized homology repeat (NHR) domain]	--	--
XP_050692268.1	transcriptional repressor protein YY1-like [Eriocheir sinensis]	LOC126983544	0	3529.40405273438	2916.15380859375	2372.45581054688	0	3919.83666992188	1.02435763775049	0.93502680363539	0.0347194967135828	Nonsignificant	None	1	Molecular Function:metal ion binding (GO:0046872)	transcription factor YY	--	--	FOG: Zn-finger	R	General function prediction only ;	IPR007087 [Zinc finger, C2H2]	nucleus protein	zf-C2H2
XP_050692270.1	coatomer subunit zeta-1-like isoform X1 [Eriocheir sinensis]	LOC126983545	12388.677734375	13150.8	0	7722.8701171875	18454.087890625	13786.2216796875	0.958613441435446	0.899619438615312	-0.0609789	Nonsignificant	None	--	--	coatomer subunit zeta	--	--	Vesicle coat complex COPI, zeta subunit	U	Intracellular trafficking, secretion, and vesicular transport ;	IPR022775 [AP complex, mu/sigma subunit]	--	--
XP_050692325.1	ras suppressor protein 1-like [Eriocheir sinensis]	LOC126983568	127049	102751	111992	126779	118787	113942	0.950722380608078	0.501846355723947	-0.072904	Nonsignificant	None	1	Molecular Function:protein binding (GO:0005515)	--	--	--	Ras suppressor protein (contains leucine-rich repeats)	T	Signal transduction mechanisms ;	IPR001611 [Leucine-rich repeat]	cytoplasm protein	--
XP_050692339.1	uncharacterized protein LOC126983558 isoform X1 [Eriocheir sinensis]	-	20110.1	16425.783203125	15209.6337890625	26122.396484375	31802.5	27024.498046875	0.609132941329243	0.00853309078717516	-0.715171	Significant	down	2	Molecular Function:GTP binding (GO:0005525),Biological Process:small GTPase mediated signal transduction (GO:0007264)	Ras-related C3 botulinum toxin substrate 1	--	ko04010 MAPK signaling pathway ko04013 MAPK signaling pathway - fly ko04014 Ras signaling pathway ko04015 Rap1 signaling pathway ko04024 cAMP signaling pathway ko04062 Chemokine signaling pathway ko04071 Sphingolipid signaling pathway ko04145 Phagosome ko04151 PI3K-Akt signaling pathway ko04310 Wnt signaling pathway ko04360 Axon guidance ko04370 VEGF signaling pathway ko04380 Osteoclast different…	Ras-related small GTPase, Rho type	R	General function prediction only ;	IPR001806 [Small GTPase superfamily]	plasma membrane protein	--
XP_050692349.1	copine-8-like isoform X4 [Eriocheir sinensis]	LOC126983586	17039.6	16362.8	21123.908203125	15744.5	18351.8	15006.955078125	1.1104412546945	0.372138816217071	0.151133072486264	Nonsignificant	None	1	Molecular Function:protein binding (GO:0005515)	--	--	--	Copine	T	Signal transduction mechanisms ;	IPR000008 [C2 domain] ; IPR010734[Copine]	--	--
XP_050692360.1	activating signal cointegrator 1-like [Eriocheir sinensis]	LOC126983594	75323.2	82469.9	43765	105098	121060	74348.4	0.670727733781042	0.143279314103917	-0.576201	Nonsignificant	None	2	Cellular Component:nucleus (GO:0005634),Molecular Function:zinc ion binding (GO:0008270)	--	--	--	Activating signal cointegrator 1	K	Transcription ;	IPR007374 [ASCH domain] ; IPR009349[Zinc finger, C2HC5-type]	nucleus protein	--
XP_050692411.1	thioredoxin-dependent peroxide reductase, mitochondrial-like [Eriocheir sinensis]	LOC126983619	2.89033e+06	2811374	2.68561e+06	2.75491e+06	2.48435e+06	2.4631e+06	1.08892737923885	0.109393114440307	0.122907743673326	Nonsignificant	None	3	Molecular Function:antioxidant activity (GO:0016209),Molecular Function:oxidoreductase activity (GO:0016491),Biological Process:oxidation-reduction process (GO:0055114)	peroxiredoxin 3	1.11.1.15	--	Alkyl hydroperoxide reductase, thiol specific antioxidant and related enzymes	O	Posttranslational modification, protein turnover, chaperones ;	IPR000866 [Alkyl hydroperoxide reductase subunit C/ Thiol specific antioxidant]	mitochondrion protein	--
XP_050692433.1	iron-sulfur cluster assembly 1 homolog, mitochondrial-like [Eriocheir sinensis]	LOC126983625	27326.4	27239.2	26174.6	53414.4	58450.8	39450.6	0.533587164073308	0.0531373144792682	-0.906204	Nonsignificant	None	--	--	iron-sulfur cluster assembly 1	--	--	Fe-S cluster biosynthesis protein ISA1 (contains a HesB-like domain)	P	Inorganic ion transport and metabolism ;	IPR000361 [FeS cluster biogenesis]	mitochondrion protein	--
XP_050692435.1	serine/threonine-protein kinase WNK1-like isoform X1 [Eriocheir sinensis]	LOC126983627	19874.998046875	17233.916015625	0	26014.138671875	18993.525390625	27492.076171875	0.76777338668805	0.209560014229827	-0.381248	Nonsignificant	None	4	Molecular Function:protein kinase activity (GO:0004672),Molecular Function:protein serine/threonine kinase activity (GO:0004674),Molecular Function:ATP binding (GO:0005524),Biological Process:protein phosphorylation (GO:0006468)	WNK lysine deficient protein kinase	2.7.11.1	--	Serine/threonine protein kinase	R	General function prediction only ;	IPR000719 [Protein kinase domain] ; IPR024678[Serine/threonine-protein kinase OSR1/WNK, CCT domain]	cytoplasm protein	--
XP_050692495.1	uncharacterized protein LOC126983643 isoform X1 [Eriocheir sinensis]	-	1.60288e+06	1.44874e+06	1.58383e+06	2791797	2.87871e+06	2.86183e+06	0.543279728578664	0.0000195248741674045	-0.880233	Significant	down	2	Molecular Function:serine-type endopeptidase activity (GO:0004252),Biological Process:proteolysis (GO:0006508)	--	--	--	Trypsin	E	Amino acid transport and metabolism ;	IPR001254 [Serine proteases, trypsin domain]	plasma membrane protein	--
XP_050692523.1	methylosome protein 50-like isoform X1 [Eriocheir sinensis]	LOC126983644	85025.1	85930.9	83365.6	104871	92393.1	95215.3	0.869536502771989	0.0298724579372719	-0.201682	Nonsignificant	None	1	Molecular Function:protein binding (GO:0005515)	methylosome protein 50	--	--	Polyadenylation factor I complex, subunit PFS2	A	RNA processing and modification ;	IPR001680 [WD40 repeat]	nucleus protein	--
XP_050692538.1	proteasome activator complex subunit 3-like [Eriocheir sinensis]	-	26510.294921875	12956.0107421875	33258.9	69757.5	25158.357421875	49154.8	0.504788680638249	0.169350881853953	-0.986249	Nonsignificant	None	1	Cellular Component:proteasome activator complex (GO:0008537)	proteasome activator subunit 3 (PA28 gamma)	--	ko03050 Proteasome ko04612 Antigen processing and presentation ko05160 Hepatitis C	Proteasome activator subunit	O	Posttranslational modification, protein turnover, chaperones ;	IPR003185 [Proteasome activator pa28, N-terminal domain] ; IPR003186[Proteasome activator pa28, C-terminal domain]	--	--
XP_050692542.1	toll-interacting protein-like isoform X1 [Eriocheir sinensis]	LOC126983651	15588.658203125	13770.7841796875	16532.408203125	25545.693359375	20923.744140625	18059.603515625	0.711181351274464	0.0557918078257666	-0.491711	Nonsignificant	None	1	Molecular Function:protein binding (GO:0005515)	toll-interacting protein	--	ko04620 Toll-like receptor signaling pathway	--	--	--	IPR000008 [C2 domain] ; IPR003892[Ubiquitin system component Cue]	--	--
XP_050692550.1	28S ribosomal protein S34, mitochondrial-like [Eriocheir sinensis]	LOC126983654	14547.8	15962.5	9785.6357421875	14866.951171875	16533.3	18528.978515625	0.807061094711174	0.209146199454889	-0.30925	Nonsignificant	None	2	Molecular Function:structural constituent of ribosome (GO:0003735),Cellular Component:mitochondrion (GO:0005739)	--	--	--	--	--	--	IPR032053 [Mitochondrial 28S ribosomal protein S34]	mitochondrion protein	--
XP_050692553.1	chitinase-3-like protein 1 [Eriocheir sinensis]	LOC126983661	161150	65522	75059.5	134748	107267	141660	0.78642597229396	0.44372782919891	-0.346617	Nonsignificant	None	4	Cellular Component:extracellular region (GO:0005576),Biological Process:carbohydrate metabolic process (GO:0005975),Biological Process:chitin metabolic process (GO:0006030),Molecular Function:chitin binding (GO:0008061)	chitinase	3.2.1.14	ko00520 Amino sugar and nucleotide sugar metabolism ko01100 Metabolic pathways	Chitinase	G	Carbohydrate transport and metabolism ;	IPR001223 [Glycoside hydrolase family 18, catalytic domain] ; IPR002557[Chitin binding domain]	lysosome protein	--
XP_050692556.1	dehydrogenase/reductase SDR family member 12-like [Eriocheir sinensis]	LOC126983664	4184.44677734375	1080.31555175781	3304.70776367188	2024.29833984375	0	5029.4951171875	0.80991598303098	0.709460234564533	-0.304156	Nonsignificant	None	--	--	dehydrogenase/reductase SDR family member 12	1.1.-.-	--	Dehydrogenases with different specificities (related to short-chain alcohol dehydrogenases)	Q	Secondary metabolites biosynthesis, transport and catabolism ;	IPR002347 [Short-chain dehydrogenase/reductase SDR]	--	--
XP_050692655.1	tubulin beta chain-like [Eriocheir sinensis]	LOC126983676	320392	292301	322196	314146	322273	303717	0.994418888133383	0.882101200913102	-0.00807439	Nonsignificant	None	1	Molecular Function:GTPase activity (GO:0003924)	tubulin beta	--	ko04145 Phagosome ko04540 Gap junction ko05130 Pathogenic Escherichia coli infection	Beta tubulin	Z	Cytoskeleton ;	IPR003008 [Tubulin/FtsZ, GTPase domain] ; IPR018316[Tubulin/FtsZ, 2-layer sandwich domain]	centrosome protein	--
XP_050692669.1	WAS/WASL-interacting protein family member 2-like isoform X1 [Eriocheir sinensis]	LOC126983685	36842.8	19629.720703125	32475.3	28967.7	30933.361328125	31633.2	0.971743918092791	0.883546576905674	-0.0413519	Nonsignificant	None	--	--	crystallin, alpha B	--	ko04141 Protein processing in endoplasmic reticulum ko04213 Longevity regulating pathway - multiple species	Alpha crystallins	O	Posttranslational modification, protein turnover, chaperones ;	IPR002068 [Alpha crystallin/Hsp20 domain]	nucleus protein	--
XP_050692675.1	alpha-(1,3)-fucosyltransferase C-like isoform X1 [Eriocheir sinensis]	LOC126983689	5190.3564453125	4553.0517578125	4300.34130859375	0	2811.20263671875	3226.9365234375	1.55056043362818	0.0213887150033628	0.632789756583607	Significant	up	3	Biological Process:protein glycosylation (GO:0006486),Molecular Function:fucosyltransferase activity (GO:0008417),Cellular Component:membrane (GO:0016020)	alpha-1,3-fucosyltransferase	2.4.1.-	ko01100 Metabolic pathways	Fucosyltransferase	GE	Carbohydrate transport and metabolism ; Amino acid transport and metabolism ;	IPR001503 [Glycosyl transferase family 10] ; IPR031481[Fucosyltransferase, N-terminal]	Golgi apparatus protein	--
XP_050692682.1	heat shock protein 67B1-like isoform X1 [Eriocheir sinensis]	LOC126983694	213408	185050	188997	229663	244214	256791	0.803996402432468	0.0156900068105625	-0.314739	Nonsignificant	None	--	--	crystallin, alpha B	--	ko04141 Protein processing in endoplasmic reticulum ko04213 Longevity regulating pathway - multiple species	Alpha crystallins	O	Posttranslational modification, protein turnover, chaperones ;	IPR002068 [Alpha crystallin/Hsp20 domain]	nucleus protein	--
XP_050692688.1	far upstream element-binding protein 2-like isoform X1 [Eriocheir sinensis]	LOC126983697	410405	405795	355113	748449	765152	536292	0.571402028222397	0.0180609265535744	-0.807422	Significant	down	1	Molecular Function:RNA binding (GO:0003723)	far upstream element-binding protein	--	--	K-homology type RNA binding proteins	A	RNA processing and modification ;	IPR004088 [K Homology domain, type 1] ; IPR015096[Domain of unknown function DUF1897]	nucleus protein	--
XP_050692725.1	protein BCCIP homolog [Eriocheir sinensis]	LOC126983713	54125.3	57189.4	47930.8	51182.8	48583.6	49110.7	1.06964414726021	0.289979747015484	0.0971309159057245	Nonsignificant	None	--	--	protein BCP1	--	--	Isoamyl acetate-hydrolyzing esterase and related enzymes	R	General function prediction only ;	IPR025602 [BCP1 family]	nucleus protein	--
XP_050692726.1	dynein light chain 1, cytoplasmic isoform X1 [Eriocheir sinensis]	LOC126983714	57697.8	64363.5	56525.5	2957.48291015625	4146.9365234375	4815.7958984375	14.9818461375746	0.0000242995893879323	3.90514350569453	Significant	up	2	Biological Process:microtubule-based process (GO:0007017),Cellular Component:dynein complex (GO:0030286)	dynein light chain LC8-type	--	ko04962 Vasopressin-regulated water reabsorption	Dynein light chain type 1	Z	Cytoskeleton ;	IPR001372 [Dynein light chain, type 1/2]	cytoplasm protein	--
XP_050692728.1	cytochrome b-c1 complex subunit 7-like [Eriocheir sinensis]	LOC126983715	343912	325121	355803	505779	473763	453882	0.714957457728005	0.00148870681573513	-0.484071	Nonsignificant	None	1	Cellular Component:mitochondrial respiratory chain complex III (GO:0005750)	ubiquinol-cytochrome c reductase subunit 7	--	ko00190 Oxidative phosphorylation ko01100 Metabolic pathways ko04260 Cardiac muscle contraction ko04932 Non-alcoholic fatty liver disease (NAFLD) ko05010 Alzheimer's disease ko05012 Parkinson's disease ko05016 Huntington's disease	Ubiquinol cytochrome c reductase, subunit QCR7	C	Energy production and conversion ;	IPR003197 [Cytochrome b-c1 complex subunit 7]	mitochondrion protein	--
XP_050692735.1	troponin I-like isoform X2 [Eriocheir sinensis]	LOC126983727	6025.5947265625	6591.6552734375	6469.78	50036.6	45728.1	62449.3	0.120640579780493	0.0114087083134448	-3.05121	Significant	down	1	Cellular Component:troponin complex (GO:0005861)	--	--	--	Troponin I	Z	Cytoskeleton ;	IPR001978 [Troponin]	--	--
XP_050692753.1	uncharacterized protein LOC126983733 [Eriocheir sinensis]	LOC126983733	10479.9	9446.9013671875	13533.5	11772.3	13195.7646484375	8043.13916015625	1.01360422455311	0.942962067914665	0.0194944425443156	Nonsignificant	None	--	--	--	--	--	--	--	--	--	--	--
XP_050692776.1	tubulin alpha-3 chain-like [Eriocheir sinensis]	LOC126983744	927979	865126	933364	654762	486839	672854	1.50263706803296	0.00855618109120194	0.587496597160789	Significant	up	1	Molecular Function:GTPase activity (GO:0003924)	tubulin alpha	--	ko04145 Phagosome ko04210 Apoptosis ko04530 Tight junction ko04540 Gap junction ko05130 Pathogenic Escherichia coli infection	Alpha tubulin	Z	Cytoskeleton ;	IPR003008 [Tubulin/FtsZ, GTPase domain] ; IPR018316[Tubulin/FtsZ, 2-layer sandwich domain]	centrosome protein	--
XP_050692806.1	aminoacylase-1-like isoform X1 [Eriocheir sinensis]	LOC126983771	98832.1	93894.4	43141.5	85615.1	41107.3	100231	1.03927814331024	0.911670281758357	0.0555818161983832	Nonsignificant	None	2	Biological Process:metabolic process (GO:0008152),Molecular Function:hydrolase activity (GO:0016787)	aminoacylase	3.5.1.14	ko00220 Arginine biosynthesis ko01100 Metabolic pathways ko01210 2-Oxocarboxylic acid metabolism ko01230 Biosynthesis of amino acids	Aminoacylase ACY1 and related metalloexopeptidases	E	Amino acid transport and metabolism ;	IPR002933 [Peptidase M20] ; IPR011650[Peptidase M20, dimerisation domain]	cytoplasm protein	--
XP_050692829.1	eIF5-mimic protein 2-like isoform X1 [Eriocheir sinensis]	LOC126983780	9723	9886.51	14549.791015625	7557.5849609375	7296.72	6130.22412109375	1.62783231258907	0.0555527862882614	0.702952091338646	Nonsignificant	None	1	Molecular Function:protein binding (GO:0005515)	--	--	--	Predicted translation factor, contains W2 domain	J	Translation, ribosomal structure and biogenesis ;	IPR003307 [W2 domain]	--	--
XP_050692841.1	60S ribosomal protein L32-like [Eriocheir sinensis]	LOC126983782	812724	861234	844948	800869	776384	810991	1.05471082430102	0.0682891767308314	0.076847501744251	Nonsignificant	None	4	Molecular Function:structural constituent of ribosome (GO:0003735),Cellular Component:intracellular (GO:0005622),Cellular Component:ribosome (GO:0005840),Biological Process:translation (GO:0006412)	large subunit ribosomal protein L32e	--	ko03010 Ribosome	60S ribosomal protein L32	J	Translation, ribosomal structure and biogenesis ;	IPR001515 [Ribosomal protein L32e]	--	--
XP_050692902.1	acetyl-CoA acetyltransferase, mitochondrial-like [Eriocheir sinensis]	LOC126983811	34311.4	34720.3	37587.2	31723.7	27021.8	31885.259765625	1.17640996330342	0.0484834640289997	0.234390907926163	Nonsignificant	None	1	Biological Process:metabolic process (GO:0008152)	acetyl-CoA C-acetyltransferase	2.3.1.9	ko00071 Fatty acid degradation ko00072 Synthesis and degradation of ketone bodies ko00280 Valine, leucine and isoleucine degradation ko00310 Lysine degradation ko00380 Tryptophan metabolism ko00620 Pyruvate metabolism ko00630 Glyoxylate and dicarboxylate metabolism ko00640 Propanoate metabolism ko00650 Butanoate metabolism ko00900 Terpenoid backbone biosynthesis ko01100 Metabolic pathways ko01200…	Acetyl-CoA acetyltransferase	I	Lipid transport and metabolism ;	IPR008554 [Glutaredoxin-like] ; IPR020616[Thiolase, N-terminal] ; IPR020617[Thiolase, C-terminal]	cytoplasm protein	--
XP_050692916.1	prolyl 3-hydroxylase 1-like [Eriocheir sinensis]	LOC126983829	34740.9	33375.1	29326.255859375	66925.4	16416.9	11985.4	1.02218251315313	0.971791952530555	0.0316528159547213	Nonsignificant	None	2	Molecular Function:oxidoreductase activity (GO:0016491),Biological Process:oxidation-reduction process (GO:0055114)	leucine proline-enriched proteoglycan (leprecan)	--	--	Membrane-associated proteoglycan Leprecan	S	Function unknown ;	IPR005123 [Oxoglutarate/iron-dependent dioxygenase]	Golgi apparatus protein	--
XP_050692927.1	fibrillin-1-like [Eriocheir sinensis]	LOC126983838	44703.9	47477.8	41288.2	27679.8	30490.908203125	25688.908203125	1.59158678020023	0.00188113534118516	0.670465821096555	Significant	up	1	Molecular Function:calcium ion binding (GO:0005509)	--	--	--	Fibrillins and related proteins containing Ca2+-binding EGF-like domains	T	Signal transduction mechanisms ;	IPR000436 [Sushi/SCR/CCP domain] ; IPR001881[EGF-like calcium-binding domain] ; IPR003410[HYR domain] ; IPR026823[Complement Clr-like EGF domain]	extracell protein	--
XP_050692956.1	alanine aminotransferase 1-like [Eriocheir sinensis]	-	91214.8	82195.6	89052.7	74286.4	71624.5	72833.1	1.19986459625705	0.00670833824632076	0.262871608058471	Nonsignificant	None	2	Biological Process:biosynthetic process (GO:0009058),Molecular Function:pyridoxal phosphate binding (GO:0030170)	alanine transaminase	2.6.1.2	ko00220 Arginine biosynthesis ko00250 Alanine, aspartate and glutamate metabolism ko01100 Metabolic pathways ko01200 Carbon metabolism ko01210 2-Oxocarboxylic acid metabolism ko01230 Biosynthesis of amino acids	Alanine aminotransferase	E	Amino acid transport and metabolism ;	IPR004839 [Aminotransferase, class I/classII]	cytoplasm protein	--
XP_050692984.1	myosin light chain 1 isoform X1 [Eriocheir sinensis]	LOC126983874	0	11041.1748046875	10797.2	39390.8	31069.970703125	11528.037109375	0.399536647064457	0.18522352716657	-1.3236	Nonsignificant	None	--	--	--	--	--	Myosin essential light chain, EF-Hand protein superfamily	Z	Cytoskeleton ;	--	centrosome protein	--
XP_050692995.1	2,5-phosphodiesterase 12-like [Eriocheir sinensis]	LOC126983882	48193.9	53647.5	26795.5	23168.9	29925.6	48312.8	1.26851700409634	0.460075727985034	0.343142858433021	Nonsignificant	None	--	--	--	--	--	Glucose-repressible alcohol dehydrogenase transcriptional effector CCR4 and related proteins	K	Transcription ;	IPR005135 [Endonuclease/exonuclease/phosphatase]	--	--
XP_050692996.1	protein-L-isoaspartate O-methyltransferase domain-containing protein 1-like [Eriocheir sinensis]	LOC126983883	16445.759765625	9563.43	12451.044921875	15033.0478515625	9208.42	24002.1	0.797210392757787	0.52950136908265	-0.326968	Nonsignificant	None	--	--	--	--	--	Protein-L-isoaspartate(D-aspartate) O-methyltransferase	O	Posttranslational modification, protein turnover, chaperones ;	--	cytoplasm protein	--
XP_050693014.1	carotenoid isomerooxygenase-like [Eriocheir sinensis]	LOC126983888	38154.6	37883.8	35891	57481	47494.4	49741.5	0.723446432447405	0.0101122868529535	-0.467042	Nonsignificant	None	1	Biological Process:oxidation-reduction process (GO:0055114)	--	--	--	Beta, beta-carotene 15,15'-dioxygenase and related enzymes	Q	Secondary metabolites biosynthesis, transport and catabolism ;	IPR004294 [Carotenoid oxygenase]	--	--
XP_050693020.1	mitochondrial import inner membrane translocase subunit TIM14-like [Eriocheir sinensis]	LOC126983891	25255.607421875	0	21014.7	47999.4	41409.7	0	0.517511957412058	0.0314505999305788	-0.950336	Significant	down	--	--	DnaJ homolog subfamily C member 19	--	--	Molecular chaperone (DnaJ superfamily)	O	Posttranslational modification, protein turnover, chaperones ;	IPR001623 [DnaJ domain]	--	--
XP_050693024.1	protein disulfide-isomerase A4-like [Eriocheir sinensis]	-	1.66015e+06	1.61804e+06	1.6781e+06	1487105	1438660	1406129	1.14414064610076	0.00212830705164519	0.194264409598838	Nonsignificant	None	1	Biological Process:cell redox homeostasis (GO:0045454)	protein disulfide-isomerase A4	5.3.4.1	ko04141 Protein processing in endoplasmic reticulum ko04918 Thyroid hormone synthesis ko05110 Vibrio cholerae infection	Protein disulfide isomerase (prolyl 4-hydroxylase beta subunit)	O	Posttranslational modification, protein turnover, chaperones ;	IPR013766 [Thioredoxin domain]	endoplasmic reticulum protein	--
XP_050693046.1	guanidinobutyrase-like isoform X1 [Eriocheir sinensis]	LOC126983900	6912.42529296875	17041.5	5300.2744140625	7279.46	4494.47	4372.6025390625	1.81179234262304	0.313771464147392	0.857417611324691	Nonsignificant	None	1	Molecular Function:metal ion binding (GO:0046872)	--	--	--	Arginase family protein	E	Amino acid transport and metabolism ;	IPR006035 [Ureohydrolase]	cytoplasm protein	--
XP_050693070.1	uncharacterized protein LOC126983907 isoform X1 [Eriocheir sinensis]	LOC126983907	30378.646484375	31327.1	31645.736328125	0	0	0	Inf	0	Inf	Significant	up	--	--	--	--	--	--	--	--	--	--	--
XP_050693094.1	histone H2A.V [Eriocheir sinensis]	LOC126983920	12565390	12339056	11972336	19495872	18560282	15745339	0.685423023483754	0.0350695057103781	-0.544933	Nonsignificant	None	1	Molecular Function:DNA binding (GO:0003677)	histone H2A	--	ko04217 Necroptosis ko05034 Alcoholism ko05322 Systemic lupus erythematosus	Histone 2A	B	Chromatin structure and dynamics ;	IPR007125 [Histone H2A/H2B/H3] ; IPR032454[Histone H2A, C-terminal domain]	nucleus protein	--
XP_050693096.1	WD repeat-containing protein 37-like [Eriocheir sinensis]	LOC126983921	19736.673828125	37635.2	45307.6	0	12188.0283203125	22499.6	1.9734116333669	0.206497456679803	0.980691918796442	Nonsignificant	None	1	Molecular Function:protein binding (GO:0005515)	--	--	--	WD40 repeat-containing protein	S	Function unknown ;	IPR001680 [WD40 repeat]	nucleus protein	--
XP_050693110.1	ADP/ATP translocase 3-like [Eriocheir sinensis]	LOC126983928	243160	266361	311093	207700	289361	235399	1.1203533140934	0.399366388165341	0.163953771665677	Nonsignificant	None	--	--	solute carrier family 25 (mitochondrial adenine nucleotide translocator), member 4/5/6/31	--	ko04020 Calcium signaling pathway ko04022 cGMP-PKG signaling pathway ko04217 Necroptosis ko04218 Cellular senescence ko05012 Parkinson's disease ko05016 Huntington's disease ko05166 HTLV-I infection	Mitochondrial ADP/ATP carrier proteins	C	Energy production and conversion ;	IPR018108 [Mitochondrial substrate/solute carrier]	mitochondrion protein	--
XP_050693133.1	hemolymph clottable protein-like [Eriocheir sinensis]	LOC126983940	1.38883e+06	1.26026e+06	1.26188e+06	1.96503e+06	1.79877e+06	1.91274e+06	0.688970687052089	0.000823852252051006	-0.537485	Nonsignificant	None	2	Molecular Function:lipid transporter activity (GO:0005319),Biological Process:lipid transport (GO:0006869)	--	--	--	--	--	--	IPR001747 [Lipid transport protein, N-terminal] ; IPR001846[von Willebrand factor, type D domain]	--	--
XP_050693139.1	probable glucosamine 6-phosphate N-acetyltransferase isoform X1 [Eriocheir sinensis]	LOC126983943	2533.2451171875	0	1576.22	0	3867.60766601563	3139.73803710938	0.586451132057012	0.137516178757059	-0.769917	Nonsignificant	None	1	Molecular Function:N-acetyltransferase activity (GO:0008080)	glucosamine-phosphate N-acetyltransferase	2.3.1.4	ko00520 Amino sugar and nucleotide sugar metabolism	Glucosamine-phosphate N-acetyltransferase	M	Cell wall/membrane/envelope biogenesis ;	IPR000182 [GNAT domain]	--	--
XP_050693144.1	glutathione S-transferase Mu 2-like isoform X3 [Eriocheir sinensis]	LOC126983944	4325.79345703125	9436.9072265625	11823.5	18227.3	27844.076171875	14493.287109375	0.42246153966714	0.0624847037390894	-1.24311	Nonsignificant	None	1	Molecular Function:protein binding (GO:0005515)	glutathione S-transferase	2.5.1.18	ko00480 Glutathione metabolism ko00980 Metabolism of xenobiotics by cytochrome P450 ko00982 Drug metabolism - cytochrome P450 ko01524 Platinum drug resistance ko05200 Pathways in cancer ko05204 Chemical carcinogenesis ko05225 Hepatocellular carcinoma ko05418 Fluid shear stress and atherosclerosis	Glutathione S-transferase	O	Posttranslational modification, protein turnover, chaperones ;	IPR004045 [Glutathione S-transferase, N-terminal] ; IPR004046[Glutathione S-transferase, C-terminal]	cytoplasm protein	--
XP_050693147.1	glutathione S-transferase Mu 4-like isoform X5 [Eriocheir sinensis]	LOC126983944	98300.9	48840.6	0	79546.9	87746.1	142064	0.713456322241055	0.415087903749457	-0.487103	Nonsignificant	None	1	Molecular Function:protein binding (GO:0005515)	glutathione S-transferase	2.5.1.18	ko00480 Glutathione metabolism ko00980 Metabolism of xenobiotics by cytochrome P450 ko00982 Drug metabolism - cytochrome P450 ko01524 Platinum drug resistance ko05200 Pathways in cancer ko05204 Chemical carcinogenesis ko05225 Hepatocellular carcinoma ko05418 Fluid shear stress and atherosclerosis	Glutathione S-transferase	O	Posttranslational modification, protein turnover, chaperones ;	IPR004045 [Glutathione S-transferase, N-terminal] ; IPR004046[Glutathione S-transferase, C-terminal]	cytoplasm protein	--
XP_050693153.1	glutathione S-transferase Mu 4-like isoform X1 [Eriocheir sinensis]	LOC126983945	7.86022e+06	7.51922e+06	7017625	9200981	8392721	8498692	0.858375433085979	0.0250045539777722	-0.220319	Nonsignificant	None	1	Molecular Function:protein binding (GO:0005515)	glutathione S-transferase	2.5.1.18	ko00480 Glutathione metabolism ko00980 Metabolism of xenobiotics by cytochrome P450 ko00982 Drug metabolism - cytochrome P450 ko01524 Platinum drug resistance ko05200 Pathways in cancer ko05204 Chemical carcinogenesis ko05225 Hepatocellular carcinoma ko05418 Fluid shear stress and atherosclerosis	Glutathione S-transferase	O	Posttranslational modification, protein turnover, chaperones ;	IPR004045 [Glutathione S-transferase, N-terminal] ; IPR004046[Glutathione S-transferase, C-terminal]	cytoplasm protein	--
XP_050693154.1	glutathione S-transferase Mu 4-like isoform X2 [Eriocheir sinensis]	LOC126983945	154500	145549	148059	62815.7	60531.1	63030	2.40431161114163	0.00000616995253935846	1.26562388885892	Significant	up	1	Molecular Function:protein binding (GO:0005515)	glutathione S-transferase	2.5.1.18	ko00480 Glutathione metabolism ko00980 Metabolism of xenobiotics by cytochrome P450 ko00982 Drug metabolism - cytochrome P450 ko01524 Platinum drug resistance ko05200 Pathways in cancer ko05204 Chemical carcinogenesis ko05225 Hepatocellular carcinoma ko05418 Fluid shear stress and atherosclerosis	Glutathione S-transferase	O	Posttranslational modification, protein turnover, chaperones ;	IPR004045 [Glutathione S-transferase, N-terminal] ; IPR004046[Glutathione S-transferase, C-terminal]	cytoplasm protein	--
XP_050693191.1	uncharacterized protein LOC126983964 isoform X1 [Eriocheir sinensis]	LOC126983964	22370.841796875	29855.880859375	28955.6	48556	27870.7	0	0.708149627415726	0.271126969613954	-0.497874	Nonsignificant	None	--	--	prune homolog 2	--	--	--	--	--	IPR001251 [CRAL-TRIO lipid binding domain] ; IPR022181[Bcl2-/adenovirus E1B 19kDa-interacting protein 2]	cytoplasm protein	--
XP_050693197.1	glutathione S-transferase Mu 2-like isoform X1 [Eriocheir sinensis]	LOC126983966	167136	156700	242476	122928	132764	124038	1.49135410580885	0.146253668490005	0.576622850538668	Nonsignificant	None	1	Molecular Function:protein binding (GO:0005515)	glutathione S-transferase	2.5.1.18	ko00480 Glutathione metabolism ko00980 Metabolism of xenobiotics by cytochrome P450 ko00982 Drug metabolism - cytochrome P450 ko01524 Platinum drug resistance ko05200 Pathways in cancer ko05204 Chemical carcinogenesis ko05225 Hepatocellular carcinoma ko05418 Fluid shear stress and atherosclerosis	Glutathione S-transferase	O	Posttranslational modification, protein turnover, chaperones ;	IPR004045 [Glutathione S-transferase, N-terminal] ; IPR004046[Glutathione S-transferase, C-terminal]	cytoplasm protein	--
XP_050693238.1	uncharacterized protein LOC126983987 [Eriocheir sinensis]	LOC126983987	104898	93580.9	94646.5	172071	158653	175412	0.579145052075527	0.000345417574824473	-0.788003	Significant	down	--	--	--	--	--	--	--	--	--	--	--
XP_050693254.1	uncharacterized protein LOC126983995 [Eriocheir sinensis]	LOC126983995	344701	336572	349250	221540	186793	248290	1.56943004423081	0.00237234076451709	0.650240723669585	Significant	up	2	Molecular Function:actin binding (GO:0003779),Biological Process:cytoskeleton organization (GO:0007010)	adenylyl cyclase-associated protein	--	--	Adenylate cyclase-associated protein (CAP/Srv2p)	ZT	Cytoskeleton ; Signal transduction mechanisms ;	IPR013912 [Adenylate cyclase-associated CAP, C-terminal] ; IPR013992[Adenylate cyclase-associated CAP, N-terminal]	--	--
XP_050693255.1	DNA-directed RNA polymerases I, II, and III subunit RPABC2-like [Eriocheir sinensis]	LOC126983996	47212.7	39952.2	63597.6	60391.5	59528.8	53821.4	0.867739334698506	0.352714556207029	-0.204666	Nonsignificant	None	2	Molecular Function:DNA binding (GO:0003677),Molecular Function:DNA-directed 5'-3' RNA polymerase activity (GO:0003899)	DNA-directed RNA polymerases I, II, and III subunit RPABC2	--	ko00230 Purine metabolism ko00240 Pyrimidine metabolism ko01100 Metabolic pathways ko03020 RNA polymerase ko04623 Cytosolic DNA-sensing pathway ko05016 Huntington's disease ko05169 Epstein-Barr virus infection	RNA polymerase subunit K	K	Transcription ;	IPR006110 [RNA polymerase, subunit omega/K/RPB6]	nucleus protein	--
XP_050693354.1	medium-chain specific acyl-CoA dehydrogenase, mitochondrial-like [Eriocheir sinensis]	LOC126984036	13317.115234375	14310.4599609375	38934.6	29795.052734375	18632.888671875	35746.9	0.790760527822532	0.580115274394126	-0.338687	Nonsignificant	None	4	Molecular Function:acyl-CoA dehydrogenase activity (GO:0003995),Biological Process:metabolic process (GO:0008152),Molecular Function:flavin adenine dinucleotide binding (GO:0050660),Biological Process:oxidation-reduction process (GO:0055114)	acyl-CoA dehydrogenase	1.3.8.7	ko00071 Fatty acid degradation ko00280 Valine, leucine and isoleucine degradation ko00410 beta-Alanine metabolism ko00640 Propanoate metabolism ko01100 Metabolic pathways ko01200 Carbon metabolism ko01212 Fatty acid metabolism ko03320 PPAR signaling pathway	Medium-chain acyl-CoA dehydrogenase	I	Lipid transport and metabolism ;	IPR006091 [Acyl-CoA oxidase/dehydrogenase, central domain] ; IPR009075[Acyl-CoA dehydrogenase/oxidase C-terminal] ; IPR013786[Acyl-CoA dehydrogenase/oxidase, N-terminal]	mitochondrion protein	--
XP_050693383.1	probable ATP-dependent RNA helicase vasa-like isoform X1 [Eriocheir sinensis]	LOC126984051	196279	187742	201600	396250	406924	374460	0.497285845901719	0.0000449322953423712	-1.00785	Significant	down	3	Molecular Function:nucleic acid binding (GO:0003676),Molecular Function:ATP binding (GO:0005524),Molecular Function:zinc ion binding (GO:0008270)	probable ATP-dependent RNA helicase DDX4	3.6.4.13	--	ATP-dependent RNA helicase	A	RNA processing and modification ;	IPR001650 [Helicase, C-terminal] ; IPR001878[Zinc finger, CCHC-type] ; IPR011545[DEAD/DEAH box helicase domain]	nucleus protein	--
XP_050693398.1	small nuclear ribonucleoprotein Sm D3-like [Eriocheir sinensis]	LOC126984059	209237	173329	197935	229037	205789	174608	0.952524877477178	0.638441760601097	-0.0701713	Nonsignificant	None	--	--	small nuclear ribonucleoprotein D3	--	ko03040 Spliceosome ko05322 Systemic lupus erythematosus	Small nuclear ribonucleoprotein Sm D3	A	RNA processing and modification ;	IPR001163 [LSM domain, eukaryotic/archaea-type]	nucleus protein	--
XP_050693399.1	2-oxoglutarate dehydrogenase complex component E1-like isoform X1 [Eriocheir sinensis]	LOC126984060	4641.89208984375	4244.3623046875	4253.5830078125	6428.59814453125	5520.63330078125	4211.0732421875	0.813093419736536	0.200083980679192	-0.298507	Nonsignificant	None	1	Biological Process:metabolic process (GO:0008152)	2-oxoglutarate dehydrogenase E1 component	1.2.4.2	ko00020 Citrate cycle (TCA cycle) ko00310 Lysine degradation ko00380 Tryptophan metabolism ko01100 Metabolic pathways ko01200 Carbon metabolism	2-oxoglutarate dehydrogenase, E1 subunit	G	Carbohydrate transport and metabolism ;	IPR001017 [Dehydrogenase, E1 component] ; IPR005475[Transketolase-like, pyrimidine-binding domain] ; IPR031717[Multifunctional 2-oxoglutarate metabolism enzyme, C-terminal] ; IPR032106[2-oxoglutarate dehydrogenase E1 component, N-terminal domain]	mitochondrion protein	--
XP_050693434.1	CAAX prenyl protease 1 homolog [Eriocheir sinensis]	-	22098.857421875	24642	38209.4	13900.9599609375	23437.666015625	15088.2529296875	1.62035632068206	0.136560431864754	0.696311100489538	Nonsignificant	None	2	Molecular Function:metalloendopeptidase activity (GO:0004222),Biological Process:proteolysis (GO:0006508)	STE24 endopeptidase	3.4.24.84	ko00900 Terpenoid backbone biosynthesis	Metalloprotease	R	General function prediction only ;	IPR001915 [Peptidase M48] ; IPR032456[CAAX prenyl protease 1, N-terminal]	--	--
XP_050693453.1	uncharacterized protein LOC126984107 [Eriocheir sinensis]	LOC126984107	8950374	8877138	7913139	14068966	14020324	15268806	0.593675769341901	0.000370838280730517	-0.752253	Significant	down	--	--	--	--	--	--	--	--	--	--	--
XP_050693454.1	uncharacterized protein LOC126984110 [Eriocheir sinensis]	LOC126984110	9718426	10559349	10200903	22253340	22710154	29577438	0.408885120996341	0.024042773530937	-1.29023	Significant	down	--	--	--	--	--	--	--	--	--	--	--
XP_050693464.1	collagen alpha-2(IV) chain-like [Eriocheir sinensis]	LOC126984122	870997	980953	909360	1.22936e+06	1.18169e+06	1.49818e+06	0.706356890902955	0.0209901011677765	-0.501531	Nonsignificant	None	2	Molecular Function:extracellular matrix structural constituent (GO:0005201),Cellular Component:collagen trimer (GO:0005581)	collagen, type IV, alpha	--	ko04151 PI3K-Akt signaling pathway ko04510 Focal adhesion ko04512 ECM-receptor interaction ko04926 Relaxin signaling pathway ko04933 AGE-RAGE signaling pathway in diabetic complications ko04974 Protein digestion and absorption ko05146 Amoebiasis ko05165 Human papillomavirus infection ko05200 Pathways in cancer ko05222 Small cell lung cancer	Collagens (type IV and type XIII), and related proteins	W	Extracellular structures ;	IPR001442 [Collagen IV, non-collagenous] ; IPR008160[Collagen triple helix repeat]	extracell protein	--
XP_050693486.1	FYVE and coiled-coil domain-containing protein 1-like isoform X1 [Eriocheir sinensis]	LOC126984150	130053	124871	111436	224197	204968	219960	0.564389223698182	0.0003042670155424	-0.825238	Significant	down	1	Molecular Function:metal ion binding (GO:0046872)	FYVE and coiled-coil domain-containing protein 1	--	--	FYVE finger containing protein	R	General function prediction only ;	IPR000306 [FYVE zinc finger] ; IPR004012[RUN domain]	cytoplasm protein	--
XP_050693510.1	nucleolar protein 58-like [Eriocheir sinensis]	LOC126984157	4790.69384765625	11217.908203125	8273.08	0	2562.41	54178	0.285295718343625	0.575756038916148	-1.80947	Nonsignificant	None	--	--	nucleolar protein 58	--	ko03008 Ribosome biogenesis in eukaryotes	Ribosome biogenesis protein - Nop58p/Nop5p	AJ	RNA processing and modification ; Translation, ribosomal structure and biogenesis ;	IPR002687 [Nop domain] ; IPR012974[NOP5, N-terminal]	nucleus protein	--
XP_050693523.1	uncharacterized protein LOC126984160 [Eriocheir sinensis]	LOC126984160	111966	103864	134797	118836	130597	135483	0.910921061428573	0.33740311864289	-0.134602	Nonsignificant	None	--	--	--	--	--	--	--	--	--	--	--
XP_050693525.1	phosphatidylinositol 5-phosphate 4-kinase type-2 alpha-like isoform X1 [Eriocheir sinensis]	LOC126984161	10718	6126.02	4123.66	7785.07177734375	9707.7490234375	1500.8994140625	1.10392757022206	0.844963439679103	0.142645518574997	Nonsignificant	None	2	Molecular Function:phosphatidylinositol phosphate kinase activity (GO:0016307),Biological Process:phosphatidylinositol metabolic process (GO:0046488)	1-phosphatidylinositol-5-phosphate 4-kinase	2.7.1.149	ko00562 Inositol phosphate metabolism ko04070 Phosphatidylinositol signaling system ko04810 Regulation of actin cytoskeleton	Phosphatidylinositol-4-phosphate 5-kinase	T	Signal transduction mechanisms ;	IPR002498 [Phosphatidylinositol-4-phosphate 5-kinase, core]	plasma membrane protein	--
XP_050693544.1	dnaJ homolog subfamily C member 13-like isoform X1 [Eriocheir sinensis]	LOC126984171	17193.669921875	1802.4267578125	977.278259277344	2842.73	10566.1689453125	477.331604003906	1.43835824947597	0.755730523941081	0.524423050166783	Nonsignificant	None	--	--	DnaJ homolog subfamily C member 13	--	--	Endocytosis protein RME-8, contains DnaJ domain	UO	Intracellular trafficking, secretion, and vesicular transport ; Posttranslational modification, protein turnover, chaperones ;	IPR001623 [DnaJ domain] ; IPR025640[Domain of unknown function DUF4339]	mitochondrion protein	--
XP_050693604.1	hepatoma-derived growth factor-related protein 2-like isoform X1 [Eriocheir sinensis]	LOC126984180	45065.5	44988.9	42358.9	55381.8	56529.4	69162.6	0.731266907869534	0.022724956624308	-0.45153	Nonsignificant	None	--	--	hepatoma-derived growth factor	--	--	Transcription coactivator	K	Transcription ;	IPR000313 [PWWP domain] ; IPR021567[Lens epithelium-derived growth factor (LEDGF)]	cytoplasm protein	--
XP_050693616.1	glutathione synthetase-like isoform X2 [Eriocheir sinensis]	LOC126984184	17883.9	20412.599609375	21015.4	13932.9	15751.3	13625.4	1.36948487846464	0.0102332045590669	0.453633336226191	Nonsignificant	None	3	Molecular Function:glutathione synthase activity (GO:0004363),Molecular Function:ATP binding (GO:0005524),Biological Process:glutathione biosynthetic process (GO:0006750)	glutathione synthase	6.3.2.3	ko00270 Cysteine and methionine metabolism ko00480 Glutathione metabolism ko01100 Metabolic pathways ko04216 Ferroptosis	Glutathione synthetase	Q	Secondary metabolites biosynthesis, transport and catabolism ;	IPR004887 [Glutathione synthase, substrate-binding, eukaryotic] ; IPR005615[Glutathione synthase]	--	--
XP_050693619.1	ubiquitin-conjugating enzyme E2 G1-like [Eriocheir sinensis]	LOC126984186	266398	203455	277186	329551	322192	362815	0.736319636881528	0.0270825130134074	-0.441596	Nonsignificant	None	--	--	ubiquitin-conjugating enzyme E2 G1	2.3.2.23	ko04120 Ubiquitin mediated proteolysis ko04141 Protein processing in endoplasmic reticulum ko05012 Parkinson's disease	Ubiquitin-protein ligase	O	Posttranslational modification, protein turnover, chaperones ;	IPR000608 [Ubiquitin-conjugating enzyme E2]	nucleus protein	--
XP_050693633.1	sperm-associated antigen 7 homolog [Eriocheir sinensis]	LOC126984189	10765.2177734375	14670.6123046875	8725.5654296875	12706.2548828125	10476.673828125	12879.126953125	0.947294736219264	0.756521793247405	-0.0781147	Nonsignificant	None	1	Molecular Function:nucleic acid binding (GO:0003676)	--	--	--	--	--	--	IPR001374 [R3H domain]	--	--
XP_050693645.1	thyroid receptor-interacting protein 11-like isoform X1 [Eriocheir sinensis]	LOC126984194	73683	66127.9	71290.2	97494.4	83528.7	106665	0.733785143280593	0.0227052113713455	-0.44657	Nonsignificant	None	--	--	--	--	--	--	--	--	--	Golgi apparatus protein	--
XP_050693655.1	synaptic vesicle membrane protein VAT-1 homolog-like [Eriocheir sinensis]	LOC126984196	295774	296177	385264	224640	235362	234882	1.40629852988132	0.0851813545162677	0.49190288307531	Nonsignificant	None	1	Biological Process:oxidation-reduction process (GO:0055114)	--	--	--	Zinc-binding oxidoreductase	CR	Energy production and conversion ; General function prediction only ;	IPR013154 [Alcohol dehydrogenase, N-terminal]	cytoplasm protein	--
XP_050693657.1	secretory carrier-associated membrane protein 1-like isoform X1 [Eriocheir sinensis]	LOC126984197	39123.2	49658.1	41711.6	46350.6	16177.4619140625	41583.5	1.25339627741557	0.424014867019509	0.325842613443799	Nonsignificant	None	2	Biological Process:protein transport (GO:0015031),Cellular Component:integral component of membrane (GO:0016021)	secretory carrier-associated membrane protein	--	--	Secretory carrier membrane protein	U	Intracellular trafficking, secretion, and vesicular transport ;	IPR007273 [SCAMP]	--	--
XP_050693663.1	uncharacterized protein LOC126984199 [Eriocheir sinensis]	LOC126984199	20905.396484375	19902.9	10744.056640625	16615.6	25930.521484375	15236.3	0.892182031198215	0.679030648484187	-0.16459	Nonsignificant	None	--	--	--	--	--	--	--	--	--	--	--
XP_050693666.1	coatomer subunit beta-like isoform X1 [Eriocheir sinensis]	LOC126984202	45424.4	43447.3	52138.2	49662.5	55154.3	52725.4	0.895061217343793	0.147364814230049	-0.159942	Nonsignificant	None	5	Molecular Function:structural molecule activity (GO:0005198),Molecular Function:protein binding (GO:0005515),Biological Process:intracellular protein transport (GO:0006886),Biological Process:vesicle-mediated transport (GO:0016192),Cellular Component:membrane coat (GO:0030117)	coatomer subunit beta'	--	--	Vesicle coat complex COPI, beta' subunit	U	Intracellular trafficking, secretion, and vesicular transport ;	IPR001680 [WD40 repeat] ; IPR006692[Coatomer, WD associated region]	nucleus protein	--
XP_050693675.1	arfaptin-2-like isoform X1 [Eriocheir sinensis]	LOC126984204	1568.33056640625	2526.35595703125	3176.6376953125	0	0	0	Inf	0	Inf	Significant	up	1	Molecular Function:protein domain specific binding (GO:0019904)	arfaptin	--	--	Arfaptin and related proteins	T	Signal transduction mechanisms ;	IPR010504 [Arfaptin homology (AH) domain]	synapse protein	--
XP_050693684.1	apoptosis-inducing factor 3-like isoform X1 [Eriocheir sinensis]	LOC126984205	101050	92602.8	114322	89019.1	75697.3	77501.5	1.27147784633546	0.0443890172295102	0.346506325370211	Nonsignificant	None	2	Molecular Function:oxidoreductase activity (GO:0016491),Biological Process:oxidation-reduction process (GO:0055114)	--	--	--	Monodehydroascorbate/ferredoxin reductase	R	General function prediction only ;	IPR017941 [Rieske [2Fe-2S] iron-sulphur domain] ; IPR023753[FAD/NAD(P)-binding domain]	nucleus protein	--
XP_050693699.1	U8 snoRNA-decapping enzyme-like isoform X1 [Eriocheir sinensis]	LOC126984212	6597.79541015625	11275.982421875	5960.85302734375	0	15797.0908203125	13973.8505859375	0.533733673027691	0.0549531362181908	-0.905808	Nonsignificant	None	1	Molecular Function:hydrolase activity (GO:0016787)	--	--	ko00230 Purine metabolism ko03018 RNA degradation	--	--	--	IPR000086 [NUDIX hydrolase domain]	--	--
XP_050693704.1	calbindin-32-like [Eriocheir sinensis]	LOC126984216	61021.2	19661	29469.7	36574.3	48609.2	27784.4	0.97507279363627	0.949257972938957	-0.0364182	Nonsignificant	None	1	Molecular Function:calcium ion binding (GO:0005509)	--	--	--	Calmodulin and related proteins (EF-Hand superfamily)	T	Signal transduction mechanisms ;	IPR002048 [EF-hand domain]	Golgi apparatus protein	--
XP_050693709.1	alpha-1,3/1,6-mannosyltransferase ALG2-like [Eriocheir sinensis]	LOC126984222	21693.521484375	4118.59423828125	4516.95947265625	0	4316.66259765625	4263.57	2.35650645736027	0.420892175987082	1.23664963466915	Nonsignificant	None	--	--	--	--	ko00510 N-Glycan biosynthesis ko01100 Metabolic pathways	Glycosyltransferase	M	Cell wall/membrane/envelope biogenesis ;	IPR001296 [Glycosyl transferase, family 1] ; IPR028098[Glycosyltransferase subfamily 4-like, N-terminal domain]	--	--
XP_050693732.1	collagen alpha-1(IV) chain-like [Eriocheir sinensis]	LOC126984226	1.2819e+06	1229008	1.2208e+06	1507509	1.49756e+06	1687949	0.795160841388521	0.00777458145180754	-0.330681	Nonsignificant	None	2	Molecular Function:extracellular matrix structural constituent (GO:0005201),Cellular Component:collagen trimer (GO:0005581)	collagen, type IV, alpha	--	ko04151 PI3K-Akt signaling pathway ko04510 Focal adhesion ko04512 ECM-receptor interaction ko04926 Relaxin signaling pathway ko04933 AGE-RAGE signaling pathway in diabetic complications ko04974 Protein digestion and absorption ko05146 Amoebiasis ko05165 Human papillomavirus infection ko05200 Pathways in cancer ko05222 Small cell lung cancer	Collagens (type IV and type XIII), and related proteins	W	Extracellular structures ;	IPR001442 [Collagen IV, non-collagenous] ; IPR008160[Collagen triple helix repeat]	extracell protein	--
XP_050693733.1	dihydrolipoyllysine-residue succinyltransferase component of 2-oxoglutarate dehydrogenase complex, mitochondrial-like [Eriocheir sinensis]	LOC126984228	100828	82920.8	91598.9	150024	143443	148299	0.623289907021025	0.000556353952005633	-0.682025	Significant	down	1	Biological Process:metabolic process (GO:0008152)	2-oxoglutarate dehydrogenase E2 component (dihydrolipoamide succinyltransferase)	2.3.1.61	ko00020 Citrate cycle (TCA cycle) ko00310 Lysine degradation ko01100 Metabolic pathways ko01200 Carbon metabolism	Dihydrolipoamide succinyltransferase (2-oxoglutarate dehydrogenase, E2 subunit)	C	Energy production and conversion ;	IPR000089 [Biotin/lipoyl attachment] ; IPR001078[2-oxoacid dehydrogenase acyltransferase, catalytic domain]	mitochondrion protein	--
XP_050693746.1	plastin-2-like [Eriocheir sinensis]	LOC126984233	130876	118726	135083	97507.6	84652.2	98486.5	1.37071214622077	0.00636961681041294	0.454925632515877	Nonsignificant	None	2	Molecular Function:calcium ion binding (GO:0005509),Molecular Function:protein binding (GO:0005515)	--	--	--	Ca2+-binding actin-bundling protein (fimbrin/plastin), EF-Hand protein superfamily	Z	Cytoskeleton ;	IPR001715 [Calponin homology domain] ; IPR002048[EF-hand domain]	cytoskeleton protein	--
XP_050693757.1	chitooligosaccharidolytic beta-N-acetylglucosaminidase-like [Eriocheir sinensis]	LOC126984238	1894.03454589844	1734.95617675781	4140.89794921875	2846.07	0	1966.7314453125	1.07627985479007	0.87295888353735	0.1060532569115	Nonsignificant	None	1	Biological Process:carbohydrate metabolic process (GO:0005975)	hexosaminidase	3.2.1.52	ko00511 Other glycan degradation ko00520 Amino sugar and nucleotide sugar metabolism ko00531 Glycosaminoglycan degradation ko00603 Glycosphingolipid biosynthesis - globo and isoglobo series ko00604 Glycosphingolipid biosynthesis - ganglio series ko01100 Metabolic pathways ko04142 Lysosome	Beta-N-acetylhexosaminidase	G	Carbohydrate transport and metabolism ;	IPR015883 [Glycoside hydrolase family 20, catalytic domain] ; IPR029019[Beta-hexosaminidase, eukaryotic type, N-terminal]	lysosome protein	--
XP_050693781.1	mucin-12-like isoform X1 [Eriocheir sinensis]	LOC126984250	19366.3	15427.8740234375	20403.427734375	24580.7	15292.5322265625	19415.501953125	0.930996214812461	0.681286877357834	-0.103153	Nonsignificant	None	--	--	--	--	--	--	--	--	--	--	--
XP_050693842.1	uncharacterized protein LOC126984265 [Eriocheir sinensis]	LOC126984265	14623392	15307896	14029377	31112078	27391884	31185222	0.490144552993146	0.000307893370153714	-1.02872	Significant	down	--	--	--	--	--	--	--	--	--	--	--
XP_050693843.1	uncharacterized protein LOC126984266 [Eriocheir sinensis]	LOC126984266	70845080	68524192	68627608	121486512	122808008	111414608	0.584738663214738	0.00017979783733938	-0.774136	Significant	down	--	--	--	--	--	--	--	--	--	--	--
XP_050693844.1	uncharacterized protein LOC126984268 [Eriocheir sinensis]	LOC126984268	11604334	10445165	10733428	8131306	6209799	7.43726e+06	1.50529799908978	0.00516006922293437	0.590049121038853	Significant	up	--	--	--	--	--	--	--	--	--	--	--
XP_050693845.1	uncharacterized protein LOC126984269 isoform X1 [Eriocheir sinensis]	LOC126984269	2.65955e+06	2.82494e+06	2679195	4989720	9526601	4.47538e+06	0.429855592965759	0.153322965290357	-1.21808	Nonsignificant	None	--	--	--	--	--	--	--	--	--	--	--
XP_050693848.1	uncharacterized protein LOC126984270 [Eriocheir sinensis]	LOC126984270	796456	143253	84314.1	190040	139521	338761	1.53223282523327	0.64164154039307	0.615635533743409	Nonsignificant	None	--	--	--	--	--	--	--	--	--	--	--
XP_050693849.1	uncharacterized protein LOC126984271 [Eriocheir sinensis]	LOC126984271	4041590	3.75844e+06	3.68896e+06	13073907	13580691	13432194	0.286603066167031	0.000000850493785799195	-1.80287	Significant	down	--	--	--	--	--	--	--	--	--	--	--
XP_050693852.1	uncharacterized protein LOC126984274 isoform X1 [Eriocheir sinensis]	LOC126984274	5.47057e+06	5060863	5620289	13044409	13524564	12317057	0.415360439211717	0.0000408511725812936	-1.26756	Significant	down	--	--	--	--	--	--	--	--	--	--	--
XP_050693857.1	uncharacterized protein LOC126984276 [Eriocheir sinensis]	LOC126984276	13151457	13062364	11178474	23040110	21080126	26900026	0.526501789024659	0.00357480913218337	-0.92549	Significant	down	--	--	--	--	--	--	--	--	--	--	--
XP_050693858.1	uncharacterized protein LOC126984277 [Eriocheir sinensis]	LOC126984277	5222904	4.85176e+06	5.13168e+06	10542727	6.64231e+06	10953375	0.540412505502931	0.087350300257945	-0.887867	Nonsignificant	None	--	--	--	--	--	--	--	--	--	--	--
XP_050693865.1	deoxyhypusine hydroxylase-like [Eriocheir sinensis]	LOC126984284	147480	141626	129500	189507	176174	175338	0.773735641858938	0.00433151712789485	-0.370087	Nonsignificant	None	--	--	deoxyhypusine monooxygenase	1.14.99.29	--	HEAT repeat-containing protein	R	General function prediction only ;	--	--	--
XP_050693897.1	serine/threonine-protein kinase mig-15-like [Eriocheir sinensis]	LOC126984328	7532.5224609375	6902.9	6300.3720703125	3721.29174804688	4722.98681640625	7157.9	1.32903207089594	0.188475876064344	0.410375918733178	Nonsignificant	None	3	Molecular Function:protein kinase activity (GO:0004672),Molecular Function:ATP binding (GO:0005524),Biological Process:protein phosphorylation (GO:0006468)	TRAF2 and NCK interacting kinase	2.7.11.1	ko04013 MAPK signaling pathway - fly	Traf2- and Nck-interacting kinase and related germinal center kinase (GCK) family protein kinases	T	Signal transduction mechanisms ;	IPR000719 [Protein kinase domain] ; IPR001180[Citron homology (CNH) domain]	nucleus protein	--
XP_050693900.1	basic proline-rich protein-like [Eriocheir sinensis]	LOC126984332	15682.6806640625	12545.9208984375	15712.5537109375	32109.1	27191.1	0	0.493997429257651	0.00714193401421513	-1.01742	Significant	down	--	--	--	--	--	--	--	--	--	--	--
XP_050693902.1	uncharacterized protein LOC126984334, partial [Eriocheir sinensis]	LOC126984334	0	0	0	116803	90279.3	141906	#NAME?	0	#NAME?	Significant	down	1	Molecular Function:structural constituent of cuticle (GO:0042302)	--	--	--	--	--	--	IPR000618 [Insect cuticle protein]	--	--
XP_050693965.1	pyruvate kinase-like isoform X2 [Eriocheir sinensis]	LOC126984377	416856	419589	486104	414776	416808	432239	1.04646810683631	0.448147880988547	0.0655283433086285	Nonsignificant	None	4	Molecular Function:magnesium ion binding (GO:0000287),Molecular Function:pyruvate kinase activity (GO:0004743),Biological Process:glycolytic process (GO:0006096),Molecular Function:potassium ion binding (GO:0030955)	pyruvate kinase	2.7.1.40	ko00010 Glycolysis / Gluconeogenesis ko00230 Purine metabolism ko00620 Pyruvate metabolism ko01100 Metabolic pathways ko01200 Carbon metabolism ko01230 Biosynthesis of amino acids ko04922 Glucagon signaling pathway ko04930 Type II diabetes mellitus ko05165 Human papillomavirus infection ko05203 Viral carcinogenesis ko05230 Central carbon metabolism in cancer	Pyruvate kinase	G	Carbohydrate transport and metabolism ;	IPR015793 [Pyruvate kinase, barrel] ; IPR015795[Pyruvate kinase, C-terminal]	--	--
XP_050693971.1	protein HBS1-like [Eriocheir sinensis]	LOC126984381	28430.5	14735.2568359375	12117.568359375	62642	58735.6	36532.5	0.350093615357886	0.0233236271821057	-1.51419	Significant	down	--	--	elongation factor 1 alpha-like protein	--	ko03015 mRNA surveillance pathway ko05134 Legionellosis	Elongation factor 1 alpha	J	Translation, ribosomal structure and biogenesis ;	IPR004160 [Translation elongation factor EFTu/EF1A, C-terminal] ; IPR015033[HBS1-like protein, N-terminal]	mitochondrion protein	--
XP_050693972.1	alpha-aspartyl dipeptidase-like [Eriocheir sinensis]	LOC126984383	47770.6	45277.7	54028.1	57314.2	50539.5	47583.3	0.946211856425425	0.512518658011761	-0.0797649	Nonsignificant	None	2	Biological Process:proteolysis (GO:0006508),Molecular Function:serine-type peptidase activity (GO:0008236)	dipeptidase E	3.4.13.21	--	--	--	--	IPR005320 [Peptidase S51]	--	--
XP_050693973.1	ribosome biogenesis protein WDR12 homolog [Eriocheir sinensis]	LOC126984384	3316.82934570313	0	2587.43212890625	2032.20886230469	0	1497.77355957031	1.67260364754826	0.119579027128265	0.742095614257294	Nonsignificant	None	1	Molecular Function:protein binding (GO:0005515)	ribosome biogenesis protein YTM1	--	--	Microtubule binding protein YTM1 (contains WD40 repeats)	Z	Cytoskeleton ;	IPR001680 [WD40 repeat] ; IPR012972[NLE]	nucleus protein	--
XP_050693980.1	protein couch potato-like isoform X2 [Eriocheir sinensis]	LOC126984389	35479.3	35828	34376.7	51150	32479.478515625	50709.2	0.786698273459531	0.260318065866656	-0.346118	Nonsignificant	None	1	Molecular Function:nucleic acid binding (GO:0003676)	--	--	--	RNA binding protein (contains RRM repeats)	R	General function prediction only ;	IPR000504 [RNA recognition motif domain]	--	--
XP_050693984.1	DDRGK domain-containing protein 1-like [Eriocheir sinensis]	LOC126984393	10759.177734375	36744.8	6395.4365234375	29541	15071.5537109375	12070.998046875	0.950883817729418	0.936246729531115	-0.072659	Nonsignificant	None	--	--	--	--	--	Uncharacterized conserved protein	S	Function unknown ;	IPR019153 [DDRGK domain containing protein]	--	--
XP_050693994.1	dynamin-like [Eriocheir sinensis]	LOC126984408	5344.7021484375	4853.35400390625	4684.8115234375	31445.5	15314.4091796875	7698.27	0.27328991219841	0.200101878802884	-1.8715	Nonsignificant	None	2	Molecular Function:GTPase activity (GO:0003924),Molecular Function:GTP binding (GO:0005525)	dynamin GTPase	3.6.5.5	ko04072 Phospholipase D signaling pathway ko04144 Endocytosis ko04721 Synaptic vesicle cycle ko04961 Endocrine and other factor-regulated calcium reabsorption ko05100 Bacterial invasion of epithelial cells	Vacuolar sorting protein VPS1, dynamin, and related proteins	UR	Intracellular trafficking, secretion, and vesicular transport ; General function prediction only ;	IPR000375 [Dynamin central domain] ; IPR001849[Pleckstrin homology domain] ; IPR003130[Dynamin GTPase effector] ; IPR022812[Dynamin superfamily]	cytoskeleton protein	--
XP_050693998.1	probable pyruvate dehydrogenase E1 component subunit alpha, mitochondrial isoform X1 [Eriocheir sinensis]	LOC126984427	17726.8	16059.591796875	16277.529296875	24603.3	25678.076171875	23053.9	0.682672131014377	0.00110184531903666	-0.550735	Nonsignificant	None	1	Biological Process:metabolic process (GO:0008152)	pyruvate dehydrogenase E1 component alpha subunit	1.2.4.1	ko00010 Glycolysis / Gluconeogenesis ko00020 Citrate cycle (TCA cycle) ko00620 Pyruvate metabolism ko01100 Metabolic pathways ko01200 Carbon metabolism ko04066 HIF-1 signaling pathway ko04922 Glucagon signaling pathway ko05230 Central carbon metabolism in cancer	Pyruvate dehydrogenase E1, alpha subunit	C	Energy production and conversion ;	IPR001017 [Dehydrogenase, E1 component]	mitochondrion protein	--
XP_050694012.1	vacuolar protein-sorting-associated protein 25-like isoform X1 [Eriocheir sinensis]	LOC126984435	28454.6	3159.83374023438	22352.888671875	2506.97705078125	3462.06030273438	2072.7509765625	6.71086055156528	0.181977706273452	2.74649777892486	Nonsignificant	None	--	--	ESCRT-II complex subunit VPS25	--	ko04144 Endocytosis	Uncharacterized conserved protein	S	Function unknown ;	IPR008570 [ESCRT-II complex, vps25 subunit]	nucleus protein	--
XP_050694026.1	piwi-like protein Siwi [Eriocheir sinensis]	LOC126984442	66167.4	68256.3	92050.2	39168.4	58949.1	53509.5	1.49362518910761	0.0704645760205727	0.578818163082618	Nonsignificant	None	2	Molecular Function:nucleic acid binding (GO:0003676),Molecular Function:protein binding (GO:0005515)	aubergine	--	ko04320 Dorso-ventral axis formation	Germ-line stem cell division protein Hiwi/Piwi; negative developmental regulator	D	Cell cycle control, cell division, chromosome partitioning ;	IPR003100 [PAZ domain] ; IPR003165[Piwi domain]	--	--
XP_050694115.1	estradiol 17-beta-dehydrogenase 11-like [Eriocheir sinensis]	LOC126984458	6517.3720703125	3316.42138671875	10789.4	2420.27490234375	0	4564.28	1.96845142366118	0.328709065550942	0.977061110918175	Nonsignificant	None	--	--	--	--	--	Hydroxysteroid 17-beta dehydrogenase 11	Q	Secondary metabolites biosynthesis, transport and catabolism ;	IPR002347 [Short-chain dehydrogenase/reductase SDR]	peroxisome protein	--
XP_050694151.1	uncharacterized protein LOC126984470 isoform X1 [Eriocheir sinensis]	LOC126984470	15878.494140625	11172.6142578125	13390.4	12792.853515625	44849.5	20268.1	0.519076776520505	0.325575255359216	-0.94598	Nonsignificant	None	--	--	--	--	--	--	--	--	IPR008580 [PPPDE putative peptidase domain]	--	--
XP_050694166.1	coiled-coil-helix-coiled-coil-helix domain-containing protein 2-like [Eriocheir sinensis]	LOC126984486	303348	296265	278276	645923	652389	708285	0.437501898036262	0.0000587581498557034	-1.19264	Significant	down	--	--	--	--	--	Uncharacterized conserved protein	S	Function unknown ;	IPR010625 [CHCH]	--	--
XP_050694194.1	40S ribosomal protein S7-like [Eriocheir sinensis]	LOC126984512	316545	362416	333294	363639	396077	225726	1.02721013535429	0.876373421969763	0.0387313425351118	Nonsignificant	None	4	Molecular Function:structural constituent of ribosome (GO:0003735),Cellular Component:intracellular (GO:0005622),Cellular Component:ribosome (GO:0005840),Biological Process:translation (GO:0006412)	small subunit ribosomal protein S7e	--	ko03010 Ribosome	40S ribosomal protein S7	J	Translation, ribosomal structure and biogenesis ;	IPR000554 [Ribosomal protein S7e]	--	--
XP_050694206.1	LOW QUALITY PROTEIN_ heterogeneous nuclear ribonucleoprotein A1, A2/B1 homolog [Eriocheir sinensis]	LOC126984531	1.5779e+06	1.70828e+06	1014226	1.45729e+06	1612204	1.60114e+06	0.920733195925157	0.602765277892085	-0.119145	Nonsignificant	None	1	Molecular Function:nucleic acid binding (GO:0003676)	heterogeneous nuclear ribonucleoprotein A1/A3	--	ko03040 Spliceosome	FOG: RRM domain	R	General function prediction only ;	IPR000504 [RNA recognition motif domain]	cytoplasm protein	--
XP_050694208.1	integrin alpha-PS4-like [Eriocheir sinensis]	LOC126984537	3813.82055664063	3613.2060546875	3321.01196289063	14848	7160.1689453125	6453.97314453125	0.377626089803884	0.158816690123542	-1.40497	Nonsignificant	None	--	--	--	--	--	Vitronectin receptor, alpha subunit	W	Extracellular structures ;	IPR013517 [FG-GAP repeat] ; IPR013649[Integrin alpha-2]	extracell protein	--
XP_050694209.1	thioredoxin reductase 1, cytoplasmic-like [Eriocheir sinensis]	LOC126984538	146058	134171	144298	132041	118458	137494	1.09416465542746	0.146165803740743	0.129829858508967	Nonsignificant	None	5	Molecular Function:electron carrier activity (GO:0009055),Molecular Function:protein disulfide oxidoreductase activity (GO:0015035),Molecular Function:oxidoreductase activity (GO:0016491),Biological Process:cell redox homeostasis (GO:0045454),Biological Process:oxidation-reduction process (GO:0055114)	thioredoxin reductase (NADPH)	1.8.1.9	ko00450 Selenocompound metabolism ko05200 Pathways in cancer ko05225 Hepatocellular carcinoma	Thioredoxin reductase	O	Posttranslational modification, protein turnover, chaperones ;	IPR002109 [Glutaredoxin] ; IPR004099[Pyridine nucleotide-disulphide oxidoreductase, dimerisation domain] ; IPR023753[FAD/NAD(P)-binding domain]	cytoplasm protein	--
XP_050694215.1	uncharacterized protein LOC126984540 [Eriocheir sinensis]	-	187287	182990	253897	165198	146926	133611	1.40032480741617	0.0737989509950527	0.48576150124049	Nonsignificant	None	5	Molecular Function:electron carrier activity (GO:0009055),Molecular Function:oxidoreductase activity (GO:0016491),Molecular Function:metal ion binding (GO:0046872),Molecular Function:iron-sulfur cluster binding (GO:0051536),Biological Process:oxidation-reduction process (GO:0055114)	--	--	ko00230 Purine metabolism ko00232 Caffeine metabolism ko00983 Drug metabolism - other enzymes ko01100 Metabolic pathways ko04146 Peroxisome	Xanthine dehydrogenase	F	Nucleotide transport and metabolism ;	IPR000674 [Aldehyde oxidase/xanthine dehydrogenase, a/b hammerhead] ; IPR001041[2Fe-2S ferredoxin-type iron-sulfur binding domain] ; IPR002346[Molybdopterin dehydrogenase, FAD-binding] ; IPR002888[[2Fe-2S]-binding] ; IPR005107[CO dehydrogenase flavoprotein, C-terminal] ; IPR008274[Aldehyde oxidase/xanthine dehydrogenase, molybdopterin binding]	peroxisome protein	--
XP_050694239.1	40S ribosomal protein S20-like [Eriocheir sinensis]	LOC126984560	2367394	2225605	2.08019e+06	2668407	2.76607e+06	2.82026e+06	0.808407127808212	0.00497784790851008	-0.306846	Nonsignificant	None	--	--	small subunit ribosomal protein S20e	--	ko03010 Ribosome	40S ribosomal protein S20	J	Translation, ribosomal structure and biogenesis ;	IPR027486 [Ribosomal protein S10 domain]	--	--
XP_050694240.1	splicing factor 3B subunit 1-like [Eriocheir sinensis]	LOC126984561	55757.3	319188	46910.4	71106.9	65460.1	76848.6	1.97668464990542	0.51811783182833	0.98308272928352	Nonsignificant	None	--	--	splicing factor 3B subunit 1	--	ko03040 Spliceosome	Splicing factor 3b, subunit 1	A	RNA processing and modification ;	IPR015016 [Splicing factor 3B subunit 1]	nucleus protein	--
XP_050694284.1	putative inorganic phosphate cotransporter isoform X1 [Eriocheir sinensis]	LOC126984586	226340	13796.197265625	1163.14489746094	0	0	0	Inf	0	Inf	Significant	up	2	Cellular Component:integral component of membrane (GO:0016021),Biological Process:transmembrane transport (GO:0055085)	MFS transporter, ACS family, solute carrier family 17 (sodium-dependent inorganic phosphate cotransporter), member 5	--	ko04142 Lysosome	Permease of the major facilitator superfamily	G	Carbohydrate transport and metabolism ;	IPR011701 [Major facilitator superfamily]	endoplasmic reticulum protein	--
XP_050694293.1	C3 and PZP-like alpha-2-macroglobulin domain-containing protein 8 isoform X1 [Eriocheir sinensis]	-	4556227	4411417	4.06049e+06	4.121e+06	3.18336e+06	3.89709e+06	1.16307457427523	0.128690556971173	0.217943602819561	Nonsignificant	None	--	--	--	--	--	--	--	--	IPR022041 [Farnesoic acid O-methyl transferase]	--	--
XP_050694363.1	protein Hook homolog 3-like isoform X1 [Eriocheir sinensis]	LOC126984615	4397.06884765625	3914.3076171875	5770.91	5556.96044921875	6886.4345703125	6415.4111328125	0.74672195865477	0.0788951435982718	-0.421357	Nonsignificant	None	--	--	protein HOOK3	--	--	--	--	--	IPR008636 [Hook-related protein family]	Golgi apparatus protein	--
XP_050694365.1	aldehyde dehydrogenase, dimeric NADP-preferring-like [Eriocheir sinensis]	LOC126984620	62781.3	64520.6	54052.8	26660	20350.7	25628.1	2.49666253198214	0.000663143594764385	1.32000082873972	Significant	up	3	Biological Process:metabolic process (GO:0008152),Molecular Function:oxidoreductase activity (GO:0016491),Biological Process:oxidation-reduction process (GO:0055114)	--	--	--	Aldehyde dehydrogenase	C	Energy production and conversion ;	IPR015590 [Aldehyde dehydrogenase domain]	cytoplasm protein	--
XP_050694454.1	bifunctional 3-phosphoadenosine 5-phosphosulfate synthase-like isoform X1 [Eriocheir sinensis]	LOC126984639	30709.880859375	28412.1	30016.576171875	79827.6	119202	28301.2	0.392109023994991	0.222117159798002	-1.35067	Nonsignificant	None	1	Molecular Function:sulfate adenylyltransferase (ATP) activity (GO:0004781)	--	--	ko00230 Purine metabolism ko00261 Monobactam biosynthesis ko00450 Selenocompound metabolism ko00920 Sulfur metabolism ko01100 Metabolic pathways	Bifunctional ATP sulfurylase/adenosine 5'-phosphosulfate kinase	F	Nucleotide transport and metabolism ;	IPR024951 [Sulphate adenylyltransferase catalytic domain] ; IPR025980[ATP-sulfurylase PUA-like domain]	--	--
XP_050694459.1	delta-1-pyrroline-5-carboxylate dehydrogenase, mitochondrial-like isoform X1 [Eriocheir sinensis]	LOC126984642	239518	250700	212108	224428	230251	228582	1.02790123468083	0.636514811472073	0.0397016506393696	Nonsignificant	None	3	Biological Process:metabolic process (GO:0008152),Molecular Function:oxidoreductase activity (GO:0016491),Biological Process:oxidation-reduction process (GO:0055114)	1-pyrroline-5-carboxylate dehydrogenase	1.2.1.88	ko00250 Alanine, aspartate and glutamate metabolism ko00330 Arginine and proline metabolism ko01100 Metabolic pathways	Delta-1-pyrroline-5-carboxylate dehydrogenase	E	Amino acid transport and metabolism ;	IPR015590 [Aldehyde dehydrogenase domain]	mitochondrion protein	--
XP_050694473.1	NADH dehydrogenase [ubiquinone] flavoprotein 2, mitochondrial-like [Eriocheir sinensis]	LOC126984652	179245	277573	134518	501010	226738	220727	0.623458975954019	0.306505001898675	-0.681633	Nonsignificant	None	--	--	--	--	ko00190 Oxidative phosphorylation ko01100 Metabolic pathways ko04723 Retrograde endocannabinoid signaling ko04932 Non-alcoholic fatty liver disease (NAFLD) ko05010 Alzheimer's disease ko05012 Parkinson's disease ko05016 Huntington's disease	NADH:ubiquinone oxidoreductase, NDUFV2/24 kD subunit	C	Energy production and conversion ;	--	mitochondrion protein	--
XP_050694484.1	RNA-binding protein squid-like isoform X1 [Eriocheir sinensis]	LOC126984662	6.47764e+06	6.1372e+06	6219907	8.10609e+06	8086917	7436810	0.797075694228395	0.00275201678137677	-0.327211	Nonsignificant	None	1	Molecular Function:nucleic acid binding (GO:0003676)	squid	--	ko04320 Dorso-ventral axis formation	RNA-binding protein musashi/mRNA cleavage and polyadenylation factor I complex, subunit HRP1	A	RNA processing and modification ;	IPR000504 [RNA recognition motif domain]	cytoplasm protein	--
XP_050694520.1	exosome complex component MTR3-like [Eriocheir sinensis]	LOC126984678	3978.96020507813	6616.33837890625	3069.93676757813	6940.14306640625	0	10076.5947265625	0.535364475370006	0.115991192929813	-0.901407	Nonsignificant	None	--	--	exosome complex component MTR3	--	ko03018 RNA degradation	Exosomal 3'-5' exoribonuclease complex, subunit Rrp41 and related exoribonucleases	J	Translation, ribosomal structure and biogenesis ;	IPR001247 [Exoribonuclease, phosphorolytic domain 1]	nucleus protein	--
XP_050694528.1	COP9 signalosome complex subunit 5-like [Eriocheir sinensis]	-	9273.7	7070.87646484375	9650.5556640625	8622.7	0	9099.43	0.977878389358995	0.864283062251393	-0.032273	Nonsignificant	None	1	Molecular Function:protein binding (GO:0005515)	COP9 signalosome complex subunit 5	3.4.-.-	--	COP9 signalosome, subunit CSN5	OT	Posttranslational modification, protein turnover, chaperones ; Signal transduction mechanisms ;	IPR000555 [JAB1/MPN/MOV34 metalloenzyme domain]	nucleus protein	--
XP_050694541.1	transmembrane emp24 domain-containing protein eca-like isoform X1 [Eriocheir sinensis]	LOC126984690	9434.73	14559.142578125	19403.677734375	14021.404296875	19492	10403.2646484375	0.988178373940536	0.966791464796146	-0.0171566	Nonsignificant	None	2	Biological Process:transport (GO:0006810),Cellular Component:integral component of membrane (GO:0016021)	p24 family protein alpha	--	--	emp24/gp25L/p24 family of membrane trafficking proteins	U	Intracellular trafficking, secretion, and vesicular transport ;	IPR009038 [GOLD domain]	Golgi apparatus protein	--
XP_050694551.1	electron transfer flavoprotein-ubiquinone oxidoreductase, mitochondrial-like [Eriocheir sinensis]	LOC126984700	21953.666015625	22854.544921875	23575.236328125	16440.6	12139.185546875	16762.603515625	1.50815629647255	0.00795456733474897	0.592785948806393	Significant	up	--	--	electron-transferring-flavoprotein dehydrogenase	1.5.5.1	--	Electron transfer flavoprotein ubiquinone oxidoreductase	C	Energy production and conversion ;	--	mitochondrion protein	--
XP_050694561.1	coatomer subunit alpha-like isoform X2 [Eriocheir sinensis]	-	18995.9	17069.6	23499.6	6689.26	11450.0830078125	14266.126953125	1.83811897328639	0.0361592009054767	0.87823014889862	Significant	up	6	Molecular Function:structural molecule activity (GO:0005198),Molecular Function:protein binding (GO:0005515),Biological Process:intracellular protein transport (GO:0006886),Biological Process:vesicle-mediated transport (GO:0016192),Cellular Component:membrane coat (GO:0030117),Cellular Component:COPI vesicle coat (GO:0030126)	coatomer subunit alpha	--	--	Vesicle coat complex COPI, alpha subunit	U	Intracellular trafficking, secretion, and vesicular transport ;	IPR001680 [WD40 repeat] ; IPR006692[Coatomer, WD associated region] ; IPR010714[Coatomer, alpha subunit, C-terminal]	cytoskeleton protein	--
XP_050694617.1	uncharacterized protein DDB_G0271670-like isoform X1 [Eriocheir sinensis]	LOC126984710	4417.0244140625	6281.5	7993.49755859375	19898.123046875	23997.931640625	22118.6	0.28314975707027	0.000554270702572854	-1.82036	Significant	down	2	Biological Process:cellular response to DNA damage stimulus (GO:0006974),Biological Process:regulation of cell cycle (GO:0051726)	--	--	--	--	--	--	IPR031444 [PCNA-associated factor]	nucleus protein	--
XP_050694679.1	collagen alpha-1(XIII) chain-like [Eriocheir sinensis]	LOC126984716	7328.42626953125	4932.51513671875	5104.23291015625	19824.9	16798.5	6728.67919921875	0.400561308128459	0.0982243820705434	-1.31991	Nonsignificant	None	--	--	collagen, type V/XI/XXIV/XXVII, alpha	--	ko04974 Protein digestion and absorption	Collagens (type IV and type XIII), and related proteins	W	Extracellular structures ;	--	extracell protein	--
XP_050694681.1	uncharacterized protein LOC126984717 isoform X1 [Eriocheir sinensis]	LOC126984717	27538.572265625	32454.1	31316.4	61420	46879.5	49668.9	0.578021065720262	0.00909641663784273	-0.790806	Significant	down	--	--	collagen, type VI, alpha	--	ko04151 PI3K-Akt signaling pathway ko04510 Focal adhesion ko04512 ECM-receptor interaction ko04974 Protein digestion and absorption ko05165 Human papillomavirus infection	Collagens (type IV and type XIII), and related proteins	W	Extracellular structures ;	--	--	--
XP_050694762.1	ragulator complex protein LAMTOR3-like [Eriocheir sinensis]	LOC126984750	46048.9	45424.6	37186.1	32955.7	48898.2	52803.8	0.955456499087719	0.780528439685048	-0.0657379	Nonsignificant	None	1	Biological Process:regulation of TOR signaling (GO:0032006)	ragulator complex protein LAMTOR3	--	ko04010 MAPK signaling pathway ko04150 mTOR signaling pathway	--	--	--	IPR015019 [Ragulator complex protein LAMTOR3]	--	--
XP_050695001.1	UPF0598 protein CG30010-like [Eriocheir sinensis]	-	12128.287109375	0	4565.5654296875	0	8440.34	6998.51904296875	1.08128811678655	0.885493395082288	0.11275099048778	Nonsignificant	None	--	--	--	--	--	--	--	--	IPR028108 [Protein of unknown function DUF4505]	--	--
XP_050695006.1	nicalin-like [Eriocheir sinensis]	-	2644.9794921875	5019.65576171875	5925.23	0	0	0	Inf	0	Inf	Significant	up	--	--	--	--	--	Predicted aminopeptidases - M20/M25/M40 family	E	Amino acid transport and metabolism ;	IPR007484 [Peptidase M28]	endoplasmic reticulum protein	--
XP_050695046.1	globin-like [Eriocheir sinensis]	-	14523.4853515625	23131.841796875	23066.916015625	14059.142578125	11028.873046875	12447.6396484375	1.61772167614277	0.0609947546188119	0.6939634180348	Nonsignificant	None	2	Molecular Function:oxygen binding (GO:0019825),Molecular Function:heme binding (GO:0020037)	cytoglobin	--	--	Globins and related hemoproteins	C	Energy production and conversion ;	IPR000971 [Globin]	--	--
XP_050695155.1	Golgi phosphoprotein 3 homolog sauron-like [Eriocheir sinensis]	-	11948.2314453125	8575.0517578125	7956.5068359375	6252.70458984375	5748.67	10931.9052734375	1.24185399798349	0.421095446647758	0.312495569076337	Nonsignificant	None	1	Molecular Function:phosphatidylinositol-4-phosphate binding (GO:0070273)	golgi phosphoprotein 3	--	--	Golgi protein	U	Intracellular trafficking, secretion, and vesicular transport ;	IPR008628 [Golgi phosphoprotein 3-like]	Golgi apparatus protein	--
XP_050695182.1	AP-1 complex subunit beta-1-like [Eriocheir sinensis]	LOC126984999	22890.9	24164.4	25258.818359375	16332.205078125	19545.9	20761	1.27675183748711	0.0246311933581139	0.352478135362558	Nonsignificant	None	4	Biological Process:intracellular protein transport (GO:0006886),Biological Process:vesicle-mediated transport (GO:0016192),Cellular Component:membrane coat (GO:0030117),Cellular Component:clathrin adaptor complex (GO:0030131)	AP-1 complex subunit beta-1	--	ko04142 Lysosome	Vesicle coat complex AP-1/AP-2/AP-4, beta subunit	U	Intracellular trafficking, secretion, and vesicular transport ;	IPR002553 [Clathrin/coatomer adaptor, adaptin-like, N-terminal] ; IPR008152[Clathrin adaptor, alpha/beta/gamma-adaptin, appendage, Ig-like subdomain] ; IPR015151[Beta-adaptin appendage, C-terminal subdomain]	Golgi apparatus protein	--
XP_050695186.1	uncharacterized protein LOC126985004 [Eriocheir sinensis]	LOC126985004	13107.6962890625	13727.2568359375	15859.6220703125	14978.6962890625	14199.6103515625	14421.3798828125	0.979240416610829	0.744855882982986	-0.030265	Nonsignificant	None	--	--	large subunit ribosomal protein L30	--	ko03010 Ribosome	Mitochondrial ribosomal protein L30	J	Translation, ribosomal structure and biogenesis ;	IPR016082 [Ribosomal protein L30, ferredoxin-like fold domain]	--	--
XP_050695206.1	uncharacterized protein LOC126985013 [Eriocheir sinensis]	LOC126985013	113213	119220	152006	263781	250748	300125	0.471903865307214	0.00167335481574102	-1.08344	Significant	down	--	--	--	--	--	--	--	--	IPR001507 [Zona pellucida domain]	--	--
XP_050695207.1	E3 ubiquitin-protein ligase CHIP-like [Eriocheir sinensis]	LOC126985014	21008.697265625	23173.060546875	24946.490234375	26770.548828125	16532	15404.4	1.17751408420926	0.411291301775054	0.235744315971677	Nonsignificant	None	3	Molecular Function:ubiquitin-protein transferase activity (GO:0004842),Molecular Function:protein binding (GO:0005515),Biological Process:protein ubiquitination (GO:0016567)	STIP1 homology and U-box containing protein 1	2.3.2.27	ko04120 Ubiquitin mediated proteolysis ko04141 Protein processing in endoplasmic reticulum	Chaperone-dependent E3 ubiquitin protein ligase (contains TPR repeats)	O	Posttranslational modification, protein turnover, chaperones ;	IPR003613 [U box domain] ; IPR019734[Tetratricopeptide repeat]	cytoplasm protein	--
XP_050695208.1	cytochrome b-c1 complex subunit Rieske, mitochondrial-like [Eriocheir sinensis]	LOC126985015	121586	167298	112212	146700	255498	167386	0.70419153836274	0.208047846268932	-0.50596	Nonsignificant	None	3	Molecular Function:ubiquinol-cytochrome-c reductase activity (GO:0008121),Molecular Function:oxidoreductase activity (GO:0016491),Biological Process:oxidation-reduction process (GO:0055114)	ubiquinol-cytochrome c reductase iron-sulfur subunit	1.10.2.2	ko00190 Oxidative phosphorylation ko01100 Metabolic pathways ko04260 Cardiac muscle contraction ko04932 Non-alcoholic fatty liver disease (NAFLD) ko05010 Alzheimer's disease ko05012 Parkinson's disease ko05016 Huntington's disease	Ubiquinol cytochrome c reductase, subunit RIP1	C	Energy production and conversion ;	IPR004192 [Ubiquinol cytochrome reductase, transmembrane domain] ; IPR015248[Ubiquinol-cytochrome c reductase 8kDa, N-terminal] ; IPR017941[Rieske [2Fe-2S] iron-sulphur domain]	mitochondrion protein	--
XP_050695209.1	endoplasmic reticulum resident protein 44-like isoform X1 [Eriocheir sinensis]	LOC126985016	207324	187076	185955	187329	199330	201847	0.986148854538852	0.758786858897841	-0.0201227	Nonsignificant	None	1	Biological Process:cell redox homeostasis (GO:0045454)	endoplasmic reticulum resident protein 44	--	--	Thiol-disulfide isomerase and thioredoxin	OC	Posttranslational modification, protein turnover, chaperones ; Energy production and conversion ;	IPR013766 [Thioredoxin domain]	endoplasmic reticulum protein	--
XP_050695230.1	trithorax group protein osa-like isoform X1 [Eriocheir sinensis]	LOC126985030	17603.6	16830.6	17174.326171875	15642.0185546875	16071.244140625	14519.7	1.11627153734118	0.02517260817516	0.15868801097074	Nonsignificant	None	2	Biological Process:protein deubiquitination (GO:0016579),Molecular Function:thiol-dependent ubiquitinyl hydrolase activity (GO:0036459)	ubiquitin carboxyl-terminal hydrolase 10	3.4.19.12		Ubiquitin-specific protease	O	Posttranslational modification, protein turnover, chaperones ;	IPR001394 [Peptidase C19, ubiquitin carboxyl-terminal hydrolase]	nucleus protein	--
XP_050695246.1	serine protease HTRA2, mitochondrial-like isoform X1 [Eriocheir sinensis]	LOC126985038	30336.212890625	14076.9	19057.595703125	95305.6	18359.4	9519.49	0.515248990101369	0.511608939806559	-0.956658	Nonsignificant	None	1	Molecular Function:protein binding (GO:0005515)	HtrA serine peptidase 2	3.4.21.108	ko04210 Apoptosis ko04214 Apoptosis - fly ko04215 Apoptosis - multiple species ko05012 Parkinson's disease	Serine protease	O	Posttranslational modification, protein turnover, chaperones ;	IPR001478 [PDZ domain]	mitochondrion protein	--
XP_050695249.1	uncharacterized protein LOC126985040 isoform X1 [Eriocheir sinensis]	LOC126985040	58997.1	57902.5	61098.8	70979.5	70393.7	75720.8	0.819914150085487	0.00250714898293885	-0.286455	Nonsignificant	None	--	--	--	--	--	--	--	--	--	--	--
XP_050695281.1	cholinesterase 1-like isoform X1 [Eriocheir sinensis]	LOC126985047	3747.58	0	4214.14	33670.9	28667.9	9971.1552734375	0.165158117099687	0.107885553710382	-2.59808	Nonsignificant	None	--	--	--	--	--	Carboxylesterase and related proteins	R	General function prediction only ;	IPR002018 [Carboxylesterase, type B]	endoplasmic reticulum protein	--
XP_050695287.1	influenza virus NS1A-binding protein homolog isoform X1 [Eriocheir sinensis]	LOC126985048	9760.75	7019.74658203125	11785.142578125	2884.76611328125	5126.37548828125	5945.12	2.04679675590914	0.0423838777081179	1.03336785184856	Significant	up	1	Molecular Function:protein binding (GO:0005515)	influenza virus NS1A-binding protein	--	ko05164 Influenza A	Proteins containing BTB/POZ and Kelch domains, involved in regulatory/signal transduction processes	TR	Signal transduction mechanisms ; General function prediction only ;	IPR000210 [BTB/POZ domain] ; IPR006652[Kelch repeat type 1]	cytoskeleton protein	ZBTB
XP_050695289.1	NADH dehydrogenase [ubiquinone] 1 subunit C2-like [Eriocheir sinensis]	LOC126985050	23088.216796875	21055.4	25793.029296875	28899.3	27328.6	32898.3	0.784692212925412	0.0410589696882011	-0.349801	Nonsignificant	None	2	Cellular Component:mitochondrial inner membrane (GO:0005743),Molecular Function:NADH dehydrogenase (ubiquinone) activity (GO:0008137)	NADH dehydrogenase (ubiquinone) 1 subunit C2	--	ko00190 Oxidative phosphorylation ko01100 Metabolic pathways ko04723 Retrograde endocannabinoid signaling ko04932 Non-alcoholic fatty liver disease (NAFLD) ko05010 Alzheimer's disease ko05012 Parkinson's disease ko05016 Huntington's disease	NADH:ubiquinone oxidoreductase, NDUFC2/B14.5B subunit	C	Energy production and conversion ;	IPR009423 [NADH:ubiquinone oxidoreductase, subunit b14.5b]	mitochondrion protein	--
XP_050695290.1	glutamine-dependent NAD(+) synthetase-like isoform X1 [Eriocheir sinensis]	LOC126985051	2767.04	2611.78955078125	5545.92	0	0	0	Inf	0	Inf	Significant	up	1	Biological Process:nitrogen compound metabolic process (GO:0006807)	NAD+ synthase (glutamine-hydrolysing)	6.3.5.1	ko00760 Nicotinate and nicotinamide metabolism ko01100 Metabolic pathways	Predicted NAD synthase, contains CN hydrolase domain	HR	Coenzyme transport and metabolism ; General function prediction only ;	IPR003010 [Carbon-nitrogen hydrolase] ; IPR022310[NAD/GMP synthase]	--	--
XP_050695295.1	ubiquitin carboxyl-terminal hydrolase 5-like [Eriocheir sinensis]	LOC126985053	93134.7	93248.7	83286.6	52137.3	62110	65007.8	1.50439348721209	0.00412977826090802	0.589181965820054	Significant	up	3	Molecular Function:zinc ion binding (GO:0008270),Biological Process:protein deubiquitination (GO:0016579),Molecular Function:thiol-dependent ubiquitinyl hydrolase activity (GO:0036459)	ubiquitin carboxyl-terminal hydrolase 5/13	3.4.19.12	--	Ubiquitin-specific protease UBP14	O	Posttranslational modification, protein turnover, chaperones ;	IPR001394 [Peptidase C19, ubiquitin carboxyl-terminal hydrolase] ; IPR001607[Zinc finger, UBP-type] ; IPR015940[Ubiquitin-associated domain]	cytoplasm protein	--
XP_050695330.1	hepatocyte growth factor-regulated tyrosine kinase substrate-like isoform X1 [Eriocheir sinensis]	-	24525.455078125	22425.669921875	22069.4	18542.669921875	15128.7	14078.1	1.44547223849618	0.0102325119119711	0.531540900915619	Nonsignificant	None	2	Biological Process:intracellular protein transport (GO:0006886),Molecular Function:metal ion binding (GO:0046872)	hepatocyte growth factor-regulated tyrosine kinase substrate	--	ko04144 Endocytosis ko04145 Phagosome	Membrane trafficking and cell signaling protein HRS, contains VHS and FYVE domains	TU	Signal transduction mechanisms ; Intracellular trafficking, secretion, and vesicular transport ;	IPR000306 [FYVE zinc finger] ; IPR002014[VHS domain] ; IPR024641[Hepatocyte growth factor-regulated tyrosine kinase substrate, helical domain]	cytoplasm protein	--
XP_050695352.1	alpha-ketoglutarate-dependent dioxygenase alkB homolog 4-like [Eriocheir sinensis]	LOC126985057	8030.78	7671.37060546875	0	0	7624.35888671875	8283.2060546875	0.987086836172341	0.809986471625452	-0.0187511	Nonsignificant	None	2	Molecular Function:oxidoreductase activity (GO:0016491),Biological Process:oxidation-reduction process (GO:0055114)	alkylated DNA repair protein alkB homolog 4	1.14.11.-	--	2-Oxoglutarate- and iron-dependent dioxygenase-related proteins	R	General function prediction only ;	IPR005123 [Oxoglutarate/iron-dependent dioxygenase]	--	--
XP_050695354.1	60S ribosomal protein L34-like [Eriocheir sinensis]	LOC126985059	177644	185076	216155	171430	166654	159694	1.1629184536046	0.0924666822714786	0.217749935413911	Nonsignificant	None	4	Molecular Function:structural constituent of ribosome (GO:0003735),Cellular Component:intracellular (GO:0005622),Cellular Component:ribosome (GO:0005840),Biological Process:translation (GO:0006412)	large subunit ribosomal protein L34e	--	ko03010 Ribosome	60s ribosomal protein L34	J	Translation, ribosomal structure and biogenesis ;	IPR008195 [Ribosomal protein L34Ae]	--	--
XP_050695355.1	ATPase inhibitor mai-2, mitochondrial-like [Eriocheir sinensis]	LOC126985060	3534599	3.37547e+06	3.30716e+06	10351660	11791448	8800512	0.330188347387927	0.0148284622051623	-1.59864	Significant	down	3	Cellular Component:mitochondrion (GO:0005739),Biological Process:negative regulation of ATPase activity (GO:0032780),Molecular Function:ATPase inhibitor activity (GO:0042030)	ATPase inhibitor, mitochondrial	--	--	--	--	--	IPR007648 [Mitochondrial ATPase inhibitor]	mitochondrion protein	--
XP_050695356.1	cytoplasmic aconitate hydratase-like isoform X1 [Eriocheir sinensis]	LOC126985061	23571.7	3030.59106445313	4605.1533203125	20893.4	0	24126.435546875	0.462129244017048	0.254156890330664	-1.11363	Nonsignificant	None	1	Biological Process:metabolic process (GO:0008152)	aconitate hydratase	4.2.1.3	ko00020 Citrate cycle (TCA cycle) ko00630 Glyoxylate and dicarboxylate metabolism ko01100 Metabolic pathways ko01200 Carbon metabolism ko01210 2-Oxocarboxylic acid metabolism ko01230 Biosynthesis of amino acids	RNA-binding translational regulator IRP (aconitase superfamily)	AJ	RNA processing and modification ; Translation, ribosomal structure and biogenesis ;	IPR000573 [Aconitase A/isopropylmalate dehydratase small subunit, swivel domain] ; IPR001030[Aconitase/3-isopropylmalate dehydratase large subunit, alpha/beta/alpha domain]	cytoplasm protein	--
XP_050695359.1	biogenesis of lysosome-related organelles complex 1 subunit 2-like [Eriocheir sinensis]	LOC126985062	34951.2	31992.5	33706.7	0	0	0	Inf	0	Inf	Significant	up	--	--	biogenesis of lysosome-related organelles complex 1 subunit 2	--	--	Uncharacterized conserved protein	S	Function unknown ;	IPR019269 [Biogenesis of lysosome-related organelles complex-1, subunit 2]	centrosome protein	--
XP_050695362.1	peptidyl-prolyl cis-trans isomerase FKBP8-like [Eriocheir sinensis]	LOC126985065	6757.59	7063.94	7122.34423828125	5349.27	6426.8017578125	7345.05126953125	1.09532656730676	0.359643166019396	0.131361067811074	Nonsignificant	None	--	--	FK506-binding protein 8	5.2.1.8	--	FKBP-type peptidyl-prolyl cis-trans isomerase	O	Posttranslational modification, protein turnover, chaperones ;	IPR001179 [FKBP-type peptidyl-prolyl cis-trans isomerase domain]	nucleus protein	--
XP_050695364.1	dnaJ homolog subfamily C member 24-like [Eriocheir sinensis]	-	169695	161222	147965	223823	195900	237222	0.728952882693039	0.012375976758201	-0.456103	Nonsignificant	None	--	--	diphthamide biosynthesis protein 4	--	--	Molecular chaperone (DnaJ superfamily)	O	Posttranslational modification, protein turnover, chaperones ;	IPR001623 [DnaJ domain] ; IPR007872[Zinc finger, DPH-type]	mitochondrion protein	--
XP_050695421.1	uncharacterized protein LOC126985070 isoform X1 [Eriocheir sinensis]	LOC126985070	216489	205061	202711	305324	311475	306057	0.676444458516098	0.0000288159493603878	-0.563957	Nonsignificant	None	--	--	--	--	--	von Willebrand factor and related coagulation proteins	WV	Extracellular structures ; Defense mechanisms ;	IPR000421 [Coagulation factor 5/8 C-terminal domain] ; IPR001846[von Willebrand factor, type D domain] ; IPR002919[Trypsin Inhibitor-like, cysteine rich domain] ; IPR014853[Uncharacterised domain, cysteine-rich] ; IPR025155[WxxW domain]	extracell protein	--
XP_050695427.1	eukaryotic translation initiation factor 3 subunit C-like [Eriocheir sinensis]	LOC126985076	14621.2841796875	15382.7	19205.6	15881.7	14795.6201171875	17633.142578125	1.01861240687646	0.864010465762656	0.0266051947318834	Nonsignificant	None	5	Molecular Function:translation initiation factor activity (GO:0003743),Molecular Function:protein binding (GO:0005515),Cellular Component:eukaryotic translation initiation factor 3 complex (GO:0005852),Biological Process:translational initiation (GO:0006413),Molecular Function:translation initiation factor binding (GO:0031369)	translation initiation factor 3 subunit C	--	ko03013 RNA transport	Translation initiation factor 3, subunit c (eIF-3c)	J	Translation, ribosomal structure and biogenesis ;	IPR000717 [Proteasome component (PCI) domain] ; IPR008905[Eukaryotic translation initiation factor 3 subunit C, N-terminal domain]	--	--
XP_050695442.1	apolipoprotein A-IV-like isoform X1 [Eriocheir sinensis]	LOC126985080	236303	212041	219617	211217	188920	233313	1.05448145479962	0.477132682205399	0.0765337226290981	Nonsignificant	None	--	--	--	--	--	--	--	--	--	--	--
XP_050695487.1	mitochondrial fission 1 protein-like [Eriocheir sinensis]	LOC126985087	43604.3	47702.3	30616.3	63171.2	70773.5	63425.6	0.617736760173781	0.0117325428305525	-0.694936	Significant	down	--	--	mitochondrial fission 1 protein	--	ko04137 Mitophagy - animal	Membrane protein involved in organellar division	M	Cell wall/membrane/envelope biogenesis ;	IPR028058 [Fis1, N-terminal tetratricopeptide repeat] ; IPR028061[Fis1, C-terminal tetratricopeptide repeat]	peroxisome protein	--
XP_050695489.1	endoplasmic reticulum junction formation protein lunapark-A-like [Eriocheir sinensis]	LOC126985089	5924.76	6690.93896484375	4132.46240234375	18221.4	9775.0673828125	8521.86	0.458623894513492	0.103706066892436	-1.12462	Nonsignificant	None	--	--	--	--	--	Predicted membrane protein	S	Function unknown ;	IPR019273 [Lunapark domain]	--	--
XP_050695493.1	uncharacterized protein LOC126985091 isoform X1 [Eriocheir sinensis]	LOC126985091	44033.1	46905.7	42006.5	81668.1	79566.8	78916.8	0.553588844552044	0.0000266297598749595	-0.853113	Significant	down	1	Molecular Function:protein binding (GO:0005515)	afadin	--	ko04014 Ras signaling pathway ko04015 Rap1 signaling pathway ko04024 cAMP signaling pathway ko04520 Adherens junction ko04530 Tight junction ko04670 Leukocyte transendothelial migration	Actin filament-binding protein Afadin	Z	Cytoskeleton ;	IPR001478 [PDZ domain]	plasma membrane protein	--
XP_050695503.1	transcription initiation factor TFIID subunit 11-like isoform X1 [Eriocheir sinensis]	-	9473.6142578125	0	9599.11	15781	15701.306640625	15275.2	0.611861089530392	0.0000893208897394889	-0.708724	Significant	down	2	Cellular Component:nucleus (GO:0005634),Biological Process:transcription initiation from RNA polymerase II promoter (GO:0006367)	transcription initiation factor TFIID subunit 11	--	ko03022 Basal transcription factors	Transcription initiation factor TFIID, subunit TAF11	K	Transcription ;	IPR006809 [TAFII28-like protein]	nucleus protein	--
XP_050695514.1	eukaryotic peptide chain release factor subunit 1 [Eriocheir sinensis]	LOC126985103	13033.267578125	12040.1	14814.994140625	10163.138671875	12177.1591796875	11153	1.19093790780583	0.0996528599743098	0.252098197051061	Nonsignificant	None	--	--	peptide chain release factor subunit 1	--	ko03015 mRNA surveillance pathway	Peptide chain release factor 1 (eRF1)	J	Translation, ribosomal structure and biogenesis ;	IPR005140 [eRF1 domain 1/Pelota-like] ; IPR005141[eRF1 domain 2] ; IPR005142[eRF1 domain 3]	cytoplasm protein	--
XP_050695531.1	uncharacterized protein LOC126985110 [Eriocheir sinensis]	LOC126985110	25896.287109375	24854.6	23269.4	62684.6	44972.1	59097.5	0.443888885830599	0.0272700018479954	-1.17173	Significant	down	--	--	--	--	--	--	--	--	--	--	--
XP_050695535.1	prolactin regulatory element-binding protein-like [Eriocheir sinensis]	LOC126985112	2239.03	3785.59008789063	5034.77001953125	0	0	0	Inf	0	Inf	Significant	up	1	Molecular Function:protein binding (GO:0005515)	prolactin regulatory element-binding protein	--	ko04141 Protein processing in endoplasmic reticulum	Prolactin regulatory element-binding protein/Protein transport protein SEC12p	U	Intracellular trafficking, secretion, and vesicular transport ;	IPR001680 [WD40 repeat]	nucleus protein	--
XP_050695623.1	optineurin-like [Eriocheir sinensis]	LOC126985129	9911.03	10901.3	11846.8115234375	10022.7060546875	11843.720703125	9856.51	1.02951205301197	0.731227569209056	0.0419607204206816	Nonsignificant	None	--	--	optineurin	--	ko04137 Mitophagy - animal	--	--	--	IPR032419 [NF-kappa-B essential modulator NEMO, CC2-LZ domain]	nucleus protein	--
XP_050695645.1	myosin-11-like isoform X2 [Eriocheir sinensis]	LOC126985136	16621.4	9850.2177734375	6938.40771484375	19479.5	11535.0966796875	8630.9287109375	0.842717921119602	0.656207325821881	-0.246878	Nonsignificant	None	--	--	--	--	--	Double stranded RNA binding protein	R	General function prediction only ;	IPR019139 [Leucine-rich repeat flightless-interacting protein 1/2]	--	--
XP_050695653.1	glutamine amidotransferase-like class 1 domain-containing protein 1 isoform X2 [Eriocheir sinensis]	LOC126985140	7418.09521484375	7355.06884765625	3909.12036132813	6928.91748046875	6427.67626953125	0	0.932487467663834	0.784502506873484	-0.100844	Nonsignificant	None	--	--	--	--	--	--	--	--	--	--	--
XP_050695669.1	neural-cadherin-like [Eriocheir sinensis]	LOC126985147	31024.658203125	35039.2	34476.8	19197.6	0	32797.3	1.28910954201259	0.25265899364692	0.366374861840446	Nonsignificant	None	3	Molecular Function:calcium ion binding (GO:0005509),Biological Process:homophilic cell adhesion via plasma membrane adhesion molecules (GO:0007156),Cellular Component:membrane (GO:0016020)	--	--	--	FOG: Cadherin repeats	S	Function unknown ;	IPR002126 [Cadherin]	plasma membrane protein	--
XP_050695671.1	neural-cadherin-like isoform X1 [Eriocheir sinensis]	LOC126985149	54991.6	50251.5	46490.2	47217.5	37442.4	42693.5	1.19143588902061	0.0958249971453064	0.252701322421601	Nonsignificant	None	4	Molecular Function:calcium ion binding (GO:0005509),Molecular Function:protein binding (GO:0005515),Biological Process:homophilic cell adhesion via plasma membrane adhesion molecules (GO:0007156),Cellular Component:membrane (GO:0016020)	--	--	--	FOG: Cadherin repeats	S	Function unknown ;	IPR000233 [Cadherin, cytoplasmic domain] ; IPR000742[EGF-like domain] ; IPR001791[Laminin G domain] ; IPR002126[Cadherin]	plasma membrane protein	--
XP_050695690.1	uncharacterized protein LOC126985179 [Eriocheir sinensis]	LOC126985179	902520	916070	995459	563162	578772	599738	1.61571622909458	0.000317466488814349	0.692173837429289	Significant	up	2	Molecular Function:serine-type endopeptidase activity (GO:0004252),Biological Process:proteolysis (GO:0006508)	remodeling and spacing factor 1	--	--	Trypsin	E	Amino acid transport and metabolism ;	IPR001254 [Serine proteases, trypsin domain]	plasma membrane protein	--
XP_050695697.1	RNA-binding protein lark-like [Eriocheir sinensis]	LOC126985185	61865	56885.6	55811.2	74341	74500.1	83532.3	0.751212303312752	0.00566780450791977	-0.412707	Nonsignificant	None	2	Molecular Function:nucleic acid binding (GO:0003676),Molecular Function:zinc ion binding (GO:0008270)	RNA-binding protein 4	--	--	RNA-binding protein LARK, contains RRM and retroviral-type Zn-finger domains	AR	RNA processing and modification ; General function prediction only ;	IPR000504 [RNA recognition motif domain] ; IPR001878[Zinc finger, CCHC-type]	nucleus protein	--
XP_050695701.1	cold shock domain-containing protein CG9705-like [Eriocheir sinensis]	LOC126985188	223896	220826	209630	328697	373549	276836	0.66833153860448	0.0575007712503164	-0.581364	Nonsignificant	None	1	Molecular Function:DNA binding (GO:0003677)	--	--	--	Predicted RNA-binding protein containing PIN domain and invovled in translation or RNA processing	J	Translation, ribosomal structure and biogenesis ;	IPR002059 [Cold-shock protein, DNA-binding]	--	CSD
XP_050695706.1	titin-like [Eriocheir sinensis]	LOC126985193	79977.6	113137	49598	166598	139825	205633	0.473996197807853	0.0275487928475142	-1.07705	Significant	down	2	Biological Process:cristae formation (GO:0042407),Cellular Component:MICOS complex (GO:0061617)	--	--	--	Uncharacterized conserved protein	S	Function unknown ;	IPR019166 [MICOS complex subunit MIC26/MIC27]	--	--
XP_050695727.1	hydroxyacylglutathione hydrolase, mitochondrial-like [Eriocheir sinensis]	LOC126985204	163604	159762	152297	122755	121814	98950.9	1.38467174742263	0.00648947443025576	0.46954400913111	Nonsignificant	None	--	--	hydroxyacylglutathione hydrolase	3.1.2.6	ko00620 Pyruvate metabolism	Glyoxylase	R	General function prediction only ;	IPR001279 [Metallo-beta-lactamase] ; IPR032282[Hydroxyacylglutathione hydrolase, C-terminal domain]	mitochondrion protein	--
XP_050695738.1	peroxiredoxin 1-like [Eriocheir sinensis]	LOC126985205	1.28844e+06	2.80106e+06	1.63083e+06	1.26953e+06	1.82585e+06	2.61174e+06	1.00231480518179	0.994505435074066	0.00333569869783353	Nonsignificant	None	4	Molecular Function:antioxidant activity (GO:0016209),Molecular Function:oxidoreductase activity (GO:0016491),Molecular Function:peroxiredoxin activity (GO:0051920),Biological Process:oxidation-reduction process (GO:0055114)	peroxiredoxin 1	1.11.1.15	ko04146 Peroxisome	Alkyl hydroperoxide reductase, thiol specific antioxidant and related enzymes	O	Posttranslational modification, protein turnover, chaperones ;	IPR000866 [Alkyl hydroperoxide reductase subunit C/ Thiol specific antioxidant] ; IPR019479[Peroxiredoxin, C-terminal]	cytoplasm protein	--
XP_050695741.1	glucose-6-phosphate 1-dehydrogenase-like [Eriocheir sinensis]	LOC126985210	0	10367.1044921875	3837.60327148438	0	7135.44970703125	1221.90222167969	1.69966610055906	0.57511730565601	0.765251356727115	Nonsignificant	None	4	Molecular Function:glucose-6-phosphate dehydrogenase activity (GO:0004345),Biological Process:glucose metabolic process (GO:0006006),Molecular Function:NADP binding (GO:0050661),Biological Process:oxidation-reduction process (GO:0055114)	--	--	ko00030 Pentose phosphate pathway ko00480 Glutathione metabolism ko01100 Metabolic pathways ko01200 Carbon metabolism ko05230 Central carbon metabolism in cancer	Glucose-6-phosphate 1-dehydrogenase	G	Carbohydrate transport and metabolism ;	IPR022674 [Glucose-6-phosphate dehydrogenase, NAD-binding] ; IPR022675[Glucose-6-phosphate dehydrogenase, C-terminal]	microsome protein	--
XP_050695742.1	succinate--CoA ligase [GDP-forming] subunit beta, mitochondrial-like [Eriocheir sinensis]	LOC126985213	18303.880859375	11201.021484375	17412.353515625	20407.763671875	17846.455078125	20436.7	0.799395555663229	0.176379605253182	-0.323019	Nonsignificant	None	2	Molecular Function:catalytic activity (GO:0003824),Biological Process:metabolic process (GO:0008152)	--	--	ko00020 Citrate cycle (TCA cycle) ko00640 Propanoate metabolism ko01100 Metabolic pathways ko01200 Carbon metabolism	GTP-specific succinyl-CoA synthetase, beta subunit	C	Energy production and conversion ;	IPR005811 [ATP-citrate lyase/succinyl-CoA ligase] ; IPR013650[ATP-grasp fold, succinyl-CoA synthetase-type]	mitochondrion protein	--
XP_050695795.1	actin-related protein 3-like [Eriocheir sinensis]	LOC126985223	23013.947265625	21748.1	25088.513671875	21489.3	28243.5	39995.3	0.778470346194625	0.294249073634807	-0.361286	Nonsignificant	None	--	--	actin-related protein 3	--	ko04530 Tight junction	Actin-related protein Arp2/3 complex, subunit Arp3	Z	Cytoskeleton ;	IPR004000 [Actin family]	cytoskeleton protein	--
XP_050695796.1	platelet-activating factor acetylhydrolase IB subunit alpha2-like [Eriocheir sinensis]	LOC126985224	9977.93	37921.4	10303.6884765625	7420.97	38354.5	9030.7255859375	1.06197860802963	0.93796142756539	0.0867547055013861	Nonsignificant	None	--	--	platelet-activating factor acetylhydrolase IB subunit beta/gamma	3.1.1.47	ko00565 Ether lipid metabolism ko01100 Metabolic pathways	Attractin and platelet-activating factor acetylhydrolase	TV	Signal transduction mechanisms ; Defense mechanisms ;	IPR013830 [SGNH hydrolase-type esterase domain]	cytoplasm protein	--
XP_050695797.1	troponin C-like isoform X1 [Eriocheir sinensis]	-	3419.17333984375	0	5406.6904296875	1590.66394042969	12858.1	0	0.610840587100275	0.671747367435066	-0.711132	Nonsignificant	None	1	Molecular Function:calcium ion binding (GO:0005509)	--	--	--	Calmodulin and related proteins (EF-Hand superfamily)	T	Signal transduction mechanisms ;	IPR002048 [EF-hand domain]	centrosome protein	--
XP_050695802.1	actin nucleation-promoting factor WASL-like [Eriocheir sinensis]	LOC126985232	26151.767578125	18243.8	11813.2255859375	40886.2	38415	58757.3	0.407137212661565	0.0232858174247192	-1.29641	Significant	down	--	--	Wiskott-Aldrich syndrome protein	--	ko04062 Chemokine signaling pathway ko04144 Endocytosis ko04520 Adherens junction ko04530 Tight junction ko04666 Fc gamma R-mediated phagocytosis ko04810 Regulation of actin cytoskeleton ko05100 Bacterial invasion of epithelial cells ko05130 Pathogenic Escherichia coli infection ko05131 Shigellosis ko05132 Salmonella infection ko05231 Choline metabolism in cancer	Actin regulatory protein (Wiskott-Aldrich syndrome protein)	TZ	Signal transduction mechanisms ; Cytoskeleton ;	IPR000095 [CRIB domain] ; IPR000697[WH1/EVH1 domain]	--	--
XP_050695804.1	glutathione S-transferase 1-1-like isoform X1 [Eriocheir sinensis]	LOC126985234	12188.630859375	2619.28442382813	11681.4	0	0	0	Inf	0	Inf	Significant	up	1	Molecular Function:protein binding (GO:0005515)	glutathione S-transferase	2.5.1.18	ko00480 Glutathione metabolism ko00980 Metabolism of xenobiotics by cytochrome P450 ko00982 Drug metabolism - cytochrome P450 ko01524 Platinum drug resistance ko05200 Pathways in cancer ko05204 Chemical carcinogenesis ko05225 Hepatocellular carcinoma ko05418 Fluid shear stress and atherosclerosis	Glutathione S-transferase	O	Posttranslational modification, protein turnover, chaperones ;	IPR004045 [Glutathione S-transferase, N-terminal] ; IPR004046[Glutathione S-transferase, C-terminal]	cytoplasm protein	--
XP_050695806.1	trifunctional purine biosynthetic protein adenosine-3-like [Eriocheir sinensis]	LOC126985235	155801	147748	163245	133331	157485	97679	1.20154599994554	0.219353866758386	0.264891881612151	Nonsignificant	None	3	Molecular Function:phosphoribosylamine-glycine ligase activity (GO:0004637),Biological Process:biosynthetic process (GO:0009058),Biological Process:purine nucleobase biosynthetic process (GO:0009113)	--	--	ko00230 Purine metabolism ko00670 One carbon pool by folate ko01100 Metabolic pathways ko01523 Antifolate resistance	Glycinamide ribonucleotide synthetase (GARS)/Aminoimidazole ribonucleotide synthetase (AIRS)	F	Nucleotide transport and metabolism ;	IPR002376 [Formyl transferase, N-terminal] ; IPR010918[AIR synthase-related protein, C-terminal domain] ; IPR016188[PurM-like, N-terminal domain] ; IPR020560[Phosphoribosylglycinamide synthetase, C-domain] ; IPR020561[Phosphoribosylglycinamide synthetase, ATP-grasp (A) domain] ; IPR020562[Phosphoribosylglycinamide synthetase, N-terminal]	cytoplasm protein	--
XP_050695812.1	60S ribosomal protein L15 [Eriocheir sinensis]	LOC126985242	94918.5	118277	149139	69798.8	87912.2	91326	1.45494043915607	0.0912989353252852	0.540960094787883	Nonsignificant	None	3	Molecular Function:structural constituent of ribosome (GO:0003735),Cellular Component:ribosome (GO:0005840),Biological Process:translation (GO:0006412)	large subunit ribosomal protein L15e	--	ko03010 Ribosome	60s ribosomal protein L15	J	Translation, ribosomal structure and biogenesis ;	IPR000439 [Ribosomal protein L15e]	--	--
XP_050695814.1	NADH dehydrogenase [ubiquinone] 1 beta subcomplex subunit 11, mitochondrial-like [Eriocheir sinensis]	LOC126985243	12797.1806640625	13740.0419921875	10069.830078125	7674.98	0	10189.822265625	1.36607731894838	0.150450027249311	0.450039141392701	Nonsignificant	None	--	--	NADH dehydrogenase (ubiquinone) 1 beta subcomplex subunit 11	--	ko00190 Oxidative phosphorylation ko01100 Metabolic pathways ko04723 Retrograde endocannabinoid signaling ko04932 Non-alcoholic fatty liver disease (NAFLD) ko05010 Alzheimer's disease ko05012 Parkinson's disease ko05016 Huntington's disease	Uncharacterized conserved protein	S	Function unknown ;	IPR019329 [NADH:ubiquinone oxidoreductase, ESSS subunit]	--	--
XP_050695829.1	PAT complex subunit CCDC47-like isoform X1 [Eriocheir sinensis]	-	3924.16650390625	5417.58642578125	9496.96	5127.4970703125	6661.21	5643.56787109375	1.08068047627076	0.799281867474546	0.111940025902385	Nonsignificant	None	--	--	--	--	--	Uncharacterized conserved protein	S	Function unknown ;	IPR012879 [Protein of unknown function DUF1682]	--	--
XP_050695851.1	calcium-activated chloride channel regulator 1-like [Eriocheir sinensis]	LOC126985261	21508.4	18932.189453125	19342.884765625	17605.2	23014.958984375	18058.2	1.0188334347147	0.856320684400621	0.026918209940301	Nonsignificant	None	--	--	--	--	--	--	--	--	IPR013642 [Calcium-activated chloride channel protein]	extracell protein	--
XP_050695886.1	tumor susceptibility gene 101 protein-like [Eriocheir sinensis]	LOC126985278	8492.93	9553.3427734375	6079.6220703125	21950.3	0	11476.3	0.481170684947985	0.126171483931346	-1.05538	Nonsignificant	None	2	Biological Process:cellular protein modification process (GO:0006464),Biological Process:protein transport (GO:0015031)	ESCRT-I complex subunit TSG101	--	ko04144 Endocytosis	Vacuolar sorting protein/ubiquitin receptor VPS23	OU	Posttranslational modification, protein turnover, chaperones ; Intracellular trafficking, secretion, and vesicular transport ;	IPR008883 [Ubiquitin E2 variant, N-terminal] ; IPR017916[Steadiness box (SB) domain]	--	--
XP_050695948.1	uncharacterized protein LOC126985285 [Eriocheir sinensis]	-	3.38752e+06	3025121	3.33897e+06	4857664	4.19749e+06	4880636	0.699752622555041	0.00514435565649628	-0.515083	Nonsignificant	None	--	--	deleted in malignant brain tumors 1 protein	--	ko04970 Salivary secretion	--	--	--	--	--	--
XP_050695960.1	persulfide dioxygenase ETHE1, mitochondrial-like [Eriocheir sinensis]	LOC126985290	503804	502935	397049	325545	312096	316656	1.47101847194252	0.0500604045391327	0.556815362984681	Nonsignificant	None	--	--	sulfur dioxygenase	1.13.11.18	ko00920 Sulfur metabolism	Glyoxylase	R	General function prediction only ;	IPR001279 [Metallo-beta-lactamase]	nucleus protein	--
XP_050695964.1	nucleolar protein dao-5-like isoform X1 [Eriocheir sinensis]	LOC126985301	5217.88427734375	6296.5478515625	4658.36376953125	8158.44	9039.49	9399.62	0.60805565448544	0.00457661484729287	-0.717725	Significant	down	--	--	--	--	--	--	--	--	--	--	--
XP_050695997.1	vesicle transport protein SEC20-like isoform X2 [Eriocheir sinensis]	LOC126985307	14390.2	3878.73486328125	7772.9912109375	10592.462890625	13770.4560546875	11188.7	0.732509585462318	0.380554224159689	-0.44908	Nonsignificant	None	--	--	protein transport protein SEC20	--	ko04130 SNARE interactions in vesicular transport	--	--	--	IPR005606 [Sec20]	endoplasmic reticulum protein	--
XP_050696007.1	NADH dehydrogenase [ubiquinone] 1 alpha subcomplex subunit 8-like [Eriocheir sinensis]	LOC126985308	103599	109014	99426	150311	148903	177058	0.655169202110127	0.00462226610562697	-0.610061	Significant	down	--	--	NADH dehydrogenase (ubiquinone) 1 alpha subcomplex subunit 8	--	ko00190 Oxidative phosphorylation ko01100 Metabolic pathways ko04723 Retrograde endocannabinoid signaling ko04932 Non-alcoholic fatty liver disease (NAFLD) ko05010 Alzheimer's disease ko05012 Parkinson's disease ko05016 Huntington's disease	NADH:ubiquinone oxidoreductase, NDUFA8/PGIV/19 kDa subunit	C	Energy production and conversion ;	--	mitochondrion protein	--
XP_050696026.1	cullin-1-like [Eriocheir sinensis]	LOC126985315	3469.0126953125	0	3568.77392578125	3663.32495117188	0	4793	0.832250819445945	0.337485274051475	-0.26491	Nonsignificant	None	2	Biological Process:ubiquitin-dependent protein catabolic process (GO:0006511),Molecular Function:ubiquitin protein ligase binding (GO:0031625)	cullin 1	--	ko04110 Cell cycle ko04114 Oocyte meiosis ko04120 Ubiquitin mediated proteolysis ko04141 Protein processing in endoplasmic reticulum ko04310 Wnt signaling pathway ko04340 Hedgehog signaling pathway ko04341 Hedgehog signaling pathway - fly ko04350 TGF-beta signaling pathway ko04710 Circadian rhythm ko05168 Herpes simplex infection ko05200 Pathways in cancer	Cullins	D	Cell cycle control, cell division, chromosome partitioning ;	IPR001373 [Cullin, N-terminal] ; IPR019559[Cullin protein, neddylation domain]	nucleus protein	--
XP_050696027.1	prefoldin subunit 5-like [Eriocheir sinensis]	LOC126985317	204720	211883	181935	239866	226128	233400	0.855795613068438	0.0270575567508369	-0.224662	Nonsignificant	None	--	--	prefoldin alpha subunit	--	--	Molecular chaperone Prefoldin, subunit 5	O	Posttranslational modification, protein turnover, chaperones ;	IPR004127 [Prefoldin alpha-like]	--	--
XP_050696036.1	uncharacterized protein LOC126985324 [Eriocheir sinensis]	LOC126985324	173531	208218	249666	67107.5	104598	93801.1	2.37815438646751	0.00779116642676855	1.24984237587464	Significant	up	--	--	--	--	--	--	--	--	--	--	--
XP_050696040.1	polyglutamine-binding protein 1-like [Eriocheir sinensis]	LOC126985328	21803	18981	17575.623046875	22931.6	19137.1	24679.1	0.874330312597842	0.245154759962865	-0.19375	Nonsignificant	None	1	Molecular Function:protein binding (GO:0005515)	polyglutamine-binding protein 1	--	ko03040 Spliceosome	Polyglutamine tract-binding protein PQBP-1	K	Transcription ;	IPR001202 [WW domain]	--	--
XP_050696041.1	peptidyl-tRNA hydrolase ICT1, mitochondrial-like [Eriocheir sinensis]	LOC126985329	17385.580078125	10810.1	10546.1396484375	11655.8	11391.1	13228.1689453125	1.06800409792981	0.739784530715823	0.0949171826543707	Nonsignificant	None	2	Molecular Function:translation release factor activity (GO:0003747),Biological Process:translational termination (GO:0006415)	peptidyl-tRNA hydrolase ICT1	3.1.1.29	--	Predicted peptidyl-tRNA hydrolase	J	Translation, ribosomal structure and biogenesis ;	IPR000352 [Peptide chain release factor class I/class II]	--	--
XP_050696047.1	protein bicaudal D-like [Eriocheir sinensis]	LOC126985334	37129.9	6935.8330078125	12528.5	39945.7	13546.494140625	35045.5	0.63921019195283	0.436128753730177	-0.645638	Nonsignificant	None	2	Cellular Component:Golgi apparatus (GO:0005794),Biological Process:transport (GO:0006810)	protein bicaudal D	--	--	Microtubule-associated protein Bicaudal-D	U	Intracellular trafficking, secretion, and vesicular transport ;	IPR018477 [Bicaudal-D protein, microtubule-associated]	Golgi apparatus protein	--
XP_050696049.1	uncharacterized protein LOC126985337 [Eriocheir sinensis]	LOC126985337	523361	527894	586428	378144	431294	380284	1.37652611158984	0.0050332387300226	0.461031976954083	Nonsignificant	None	2	Molecular Function:lipid transporter activity (GO:0005319),Biological Process:lipid transport (GO:0006869)	--	--	--	Predicted lipoprotein	I	Lipid transport and metabolism ;	IPR001747 [Lipid transport protein, N-terminal] ; IPR015255[Vitellinogen, open beta-sheet]	extracell protein	--
XP_050696050.1	uncharacterized protein LOC126985339 [Eriocheir sinensis]	-	9322.32	11095.255859375	12077.5283203125	11491.1240234375	6891.6845703125	10257.822265625	1.1345807485173	0.465278572595888	0.182159289785802	Nonsignificant	None	1	Biological Process:nucleoside metabolic process (GO:0009116)	adenine phosphoribosyltransferase	2.4.2.7	ko00230 Purine metabolism ko01100 Metabolic pathways	Adenine phosphoribosyl transferases	F	Nucleotide transport and metabolism ;	IPR000836 [Phosphoribosyltransferase domain]	cytoplasm protein	--
XP_050696051.1	UDP-N-acetylglucosamine--peptide N-acetylglucosaminyltransferase 110 kDa subunit-like isoform X1 [Eriocheir sinensis]	LOC126985341	21638.240234375	21618.513671875	25184.4	8635.66	16668.517578125	15653.7	1.67101299119203	0.0303950205385651	0.740722949590281	Significant	up	1	Molecular Function:protein binding (GO:0005515)	protein O-GlcNAc transferase	2.4.1.255	ko00514 Other types of O-glycan biosynthesis ko04931 Insulin resistance	O-linked N-acetylglucosamine transferase OGT	GOT	Carbohydrate transport and metabolism ; Posttranslational modification, protein turnover, chaperones ; Signal transduction mechanisms ;	IPR001440 [Tetratricopeptide repeat 1] ; IPR011990[Tetratricopeptide-like helical domain] ; IPR019734[Tetratricopeptide repeat] ; IPR029489[O-GlcNAc transferase, C-terminal]	peroxisome protein	--
XP_050696057.1	endoplasmin-like isoform X1 [Eriocheir sinensis]	LOC126985342	1.81907e+06	2.02525e+06	2.00011e+06	1.52307e+06	1.57267e+06	1.5616e+06	1.25488860582286	0.00403762802703937	0.327559304447277	Nonsignificant	None	4	Molecular Function:ATP binding (GO:0005524),Biological Process:protein folding (GO:0006457),Biological Process:response to stress (GO:0006950),Molecular Function:unfolded protein binding (GO:0051082)	heat shock protein 90kDa beta	--	ko04141 Protein processing in endoplasmic reticulum ko04151 PI3K-Akt signaling pathway ko04657 IL-17 signaling pathway ko04915 Estrogen signaling pathway ko04918 Thyroid hormone synthesis ko05200 Pathways in cancer ko05215 Prostate cancer ko05418 Fluid shear stress and atherosclerosis	Endoplasmic reticulum glucose-regulated protein (GRP94/endoplasmin), HSP90 family	O	Posttranslational modification, protein turnover, chaperones ;	IPR001404 [Heat shock protein Hsp90 family] ; IPR003594[Histidine kinase-like ATPase, C-terminal domain]	endoplasmic reticulum protein	--
XP_050696058.1	endoplasmin-like isoform X2 [Eriocheir sinensis]	LOC126985342	32369.369140625	0	22630.310546875	41441.1	31953.521484375	39120.8	0.733228485446814	0.14857905546417	-0.447665	Nonsignificant	None	4	Molecular Function:ATP binding (GO:0005524),Biological Process:protein folding (GO:0006457),Biological Process:response to stress (GO:0006950),Molecular Function:unfolded protein binding (GO:0051082)	heat shock protein 90kDa beta	--	ko04141 Protein processing in endoplasmic reticulum ko04151 PI3K-Akt signaling pathway ko04657 IL-17 signaling pathway ko04915 Estrogen signaling pathway ko04918 Thyroid hormone synthesis ko05200 Pathways in cancer ko05215 Prostate cancer ko05418 Fluid shear stress and atherosclerosis	Endoplasmic reticulum glucose-regulated protein (GRP94/endoplasmin), HSP90 family	O	Posttranslational modification, protein turnover, chaperones ;	IPR001404 [Heat shock protein Hsp90 family] ; IPR003594[Histidine kinase-like ATPase, C-terminal domain]	endoplasmic reticulum protein	--
XP_050696074.1	exportin-2-like [Eriocheir sinensis]	LOC126985353	9252.4482421875	10208.3486328125	13679.7685546875	9092.36	6994.48388671875	8211.8818359375	1.36388072348103	0.116574238754956	0.44771748075013	Nonsignificant	None	3	Molecular Function:protein binding (GO:0005515),Biological Process:intracellular protein transport (GO:0006886),Molecular Function:Ran GTPase binding (GO:0008536)	exportin-2 (importin alpha re-exporter)	--	--	Nuclear export receptor CSE1/CAS (importin beta superfamily)	YU	Nuclear structure ; Intracellular trafficking, secretion, and vesicular transport ;	IPR001494 [Importin-beta, N-terminal domain] ; IPR005043[CAS/CSE, C-terminal] ; IPR013713[Exportin/Importin, Cse1-like]	nucleus protein	--
XP_050696078.1	barrier-to-autointegration factor-like [Eriocheir sinensis]	LOC126985354	465082	391692	491385	650216	722697	488386	0.724310615865586	0.085896171134431	-0.46532	Nonsignificant	None	1	Molecular Function:DNA binding (GO:0003677)	barrier-to-autointegration factor	--	--	DNA-bridging protein BAF	BL	Chromatin structure and dynamics ; Replication, recombination and repair ;	IPR004122 [Barrier- to-autointegration factor, BAF]	nucleus protein	--
XP_050696087.1	serine-threonine kinase receptor-associated protein-like [Eriocheir sinensis]	LOC126985356	32055.072265625	30894.5	32629.177734375	24689.8	17081.8	30637.908203125	1.31997396429766	0.185986996199394	0.400509473561694	Nonsignificant	None	1	Molecular Function:protein binding (GO:0005515)	serine-threonine kinase receptor-associated protein	--	ko03013 RNA transport	Serine/threonine kinase receptor-associated protein	I	Lipid transport and metabolism ;	IPR001680 [WD40 repeat]	nucleus protein	--
XP_050696090.1	uncharacterized protein LOC126985361 [Eriocheir sinensis]	LOC126985361	15058.3	15170.9560546875	18698.1	22941	4137.4716796875	7129.0849609375	1.43030686422798	0.456239683466198	0.516324702252553	Nonsignificant	None	--	--	--	--	--	--	--	--	--	--	--
XP_050696126.1	serine/threonine-protein phosphatase 4 regulatory subunit 2-A-like isoform X1 [Eriocheir sinensis]	LOC126985378	16420	21022.841796875	15888.068359375	36059.4	25114.263671875	35610.3	0.551029534160813	0.0210992518686773	-0.859798	Significant	down	2	Molecular Function:protein phosphatase regulator activity (GO:0019888),Cellular Component:protein phosphatase 4 complex (GO:0030289)	serine/threonine-protein phosphatase 4 regulatory subunit 2	--	--	Protein phosphatase 4 regulatory subunit 2 related protein	R	General function prediction only ;	IPR015267 [Protein phosphatase 4 core regulatory subunit R2]	centrosome protein	--
XP_050696136.1	soluble calcium-activated nucleotidase 1-like [Eriocheir sinensis]	LOC126985381	278172	559739	248119	735504	539807	309105	0.685444626578682	0.352983890682048	-0.544888	Nonsignificant	None	2	Molecular Function:calcium ion binding (GO:0005509),Molecular Function:nucleoside-diphosphatase activity (GO:0017110)	soluble calcium-activated nucleotidase 1	3.6.1.6	ko00230 Purine metabolism ko00240 Pyrimidine metabolism	Cell surface ATP diphosphohydrolase Apyrase	F	Nucleotide transport and metabolism ;	IPR009283 [Apyrase]	Golgi apparatus protein	--
XP_050696146.1	pyrroline-5-carboxylate reductase 3-like isoform X1 [Eriocheir sinensis]	LOC126985384	64919.6	60430.4	57917.4	45575.9	39773.2	52163.9	1.33272774664941	0.0208640840320336	0.414382092748728	Nonsignificant	None	--	--	pyrroline-5-carboxylate reductase	1.5.1.2	ko00330 Arginine and proline metabolism ko01100 Metabolic pathways ko01230 Biosynthesis of amino acids	Pyrroline-5-carboxylate reductase	E	Amino acid transport and metabolism ;	IPR028939 [Pyrroline-5-carboxylate reductase, catalytic, N-terminal] ; IPR029036[Pyrroline-5-carboxylate reductase, dimerisation domain]	--	--
XP_050696149.1	deoxyuridine 5-triphosphate nucleotidohydrolase-like [Eriocheir sinensis]	LOC126985385	43616.5	41103.4	45951.6	76529	75404.8	69865.4	0.589143481339999	0.000259298835482654	-0.763309	Significant	down	2	Molecular Function:hydrolase activity (GO:0016787),Biological Process:dUTP metabolic process (GO:0046080)	dUTP pyrophosphatase	3.6.1.23	ko00240 Pyrimidine metabolism ko01100 Metabolic pathways	dUTPase	F	Nucleotide transport and metabolism ;	IPR008180 [Deoxyuridine triphosphate nucleotidohydrolase/Deoxycytidine triphosphate deaminase]	nucleus protein	--
XP_050696158.1	early endosome antigen 1-like isoform X1 [Eriocheir sinensis]	LOC126985397	56733	52163.2	51004.7	82064.4	91715	90934.6	0.60405149344301	0.00060097831712732	-0.727257	Significant	down	1	Molecular Function:metal ion binding (GO:0046872)	early endosome antigen 1	--	ko04144 Endocytosis ko04145 Phagosome ko05152 Tuberculosis	--	--	--	IPR000306 [FYVE zinc finger] ; IPR008598[Drought induced 19 protein type, zinc-binding domain]	cytoplasm protein	--
XP_050696170.1	uncharacterized protein LOC126985403 isoform X2 [Eriocheir sinensis]	LOC126985403	11978.5	11659.3779296875	12495.4	20795.107421875	2308.62	4158.43994140625	1.32539974752175	0.664963488072167	0.406427549704929	Nonsignificant	None	1	Molecular Function:calcium ion binding (GO:0005509)	centrin-1	--	--	Ca2+-binding protein (centrin/caltractin), EF-Hand superfamily protein	ZD	Cytoskeleton ; Cell cycle control, cell division, chromosome partitioning ;	IPR002048 [EF-hand domain]	centrosome protein	--
XP_050696240.1	serine/arginine-rich splicing factor 6-like isoform X1 [Eriocheir sinensis]	LOC126985421	22602.4	20243.1	23757.9	18421.533203125	0	38908.3	0.774505822948228	0.64138536472813	-0.368652	Nonsignificant	None	1	Molecular Function:nucleic acid binding (GO:0003676)	RNA-binding protein 4	--	--	RNA-binding protein LARK, contains RRM and retroviral-type Zn-finger domains	AR	RNA processing and modification ; General function prediction only ;	IPR000504 [RNA recognition motif domain]	nucleus protein	--
XP_050696243.1	glycerophosphocholine cholinephosphodiesterase ENPP6-like [Eriocheir sinensis]	LOC126985422	25301.806640625	22822.525390625	28507.986328125	959204	831117	407020	0.0348750286585769	0.0514425114235505	-4.84166	Nonsignificant	None	1	Molecular Function:catalytic activity (GO:0003824)	ectonucleotide pyrophosphatase/phosphodiesterase family member 6	3.1.4.-	ko00565 Ether lipid metabolism	Type I phosphodiesterase/nucleotide pyrophosphatase	R	General function prediction only ;	IPR002591 [Type I phosphodiesterase/nucleotide pyrophosphatase/phosphate transferase]	endoplasmic reticulum protein	--
XP_050696250.1	small nuclear ribonucleoprotein-associated protein B-like [Eriocheir sinensis]	LOC126985429	19108.3	24514.8	22405.1	24653.9	41569.9	2142.4677734375	0.965801776476663	0.95205021870699	-0.050201	Nonsignificant	None	--	--	small nuclear ribonucleoprotein N	--	--	U1 snRNP component	K	Transcription ;	IPR001163 [LSM domain, eukaryotic/archaea-type]	nucleus protein	--
XP_050696258.1	galactokinase-like isoform X1 [Eriocheir sinensis]	LOC126985433	73667.6	90416.1	65671	61748.8	57954.9	22896.900390625	1.61117780458483	0.113027515202811	0.688115714179803	Nonsignificant	None	1	Molecular Function:ATP binding (GO:0005524)	galactokinase	2.7.1.6	ko00052 Galactose metabolism ko00520 Amino sugar and nucleotide sugar metabolism ko01100 Metabolic pathways	Galactokinase	G	Carbohydrate transport and metabolism ;	IPR006204 [GHMP kinase N-terminal domain] ; IPR013750[GHMP kinase, C-terminal domain] ; IPR019539[Galactokinase galactose-binding domain]	--	--
XP_050696282.1	SH3 domain-binding glutamic acid-rich protein homolog isoform X1 [Eriocheir sinensis]	LOC126985445	486405	481140	446181	693871	664403	675639	0.695077002272497	0.000172106673568245	-0.524755	Nonsignificant	None	--	--	--	--	--	Uncharacterized conserved protein	S	Function unknown ;	IPR006993 [SH3-binding, glutamic acid-rich protein]	nucleus protein	--
XP_050696353.1	protein diaphanous-like isoform X1 [Eriocheir sinensis]	LOC126985460	0	487542	1006.19055175781	188991	0	613753	0.608597593915833	0.674717837821546	-0.716439	Nonsignificant	None	4	Molecular Function:actin binding (GO:0003779),Biological Process:cellular component organization (GO:0016043),Molecular Function:Rho GTPase binding (GO:0017048),Biological Process:actin cytoskeleton organization (GO:0030036)	--	--	--	RhoA GTPase effector DIA/Diaphanous	TZ	Signal transduction mechanisms ; Cytoskeleton ;	IPR010472 [Formin, FH3 domain] ; IPR010473[Formin, GTPase-binding domain] ; IPR015425[Formin, FH2 domain]	endosome protein	--
XP_050696360.1	glutathione S-transferase theta-1-like [Eriocheir sinensis]	LOC126985463	68840.7	73531.1	23153.650390625	51966.6	46280.2	31195.091796875	1.27876217458009	0.523392265140743	0.354747975354936	Nonsignificant	None	1	Molecular Function:protein binding (GO:0005515)	glutathione S-transferase	2.5.1.18	ko00480 Glutathione metabolism ko00980 Metabolism of xenobiotics by cytochrome P450 ko00982 Drug metabolism - cytochrome P450 ko01524 Platinum drug resistance ko05200 Pathways in cancer ko05204 Chemical carcinogenesis ko05225 Hepatocellular carcinoma ko05418 Fluid shear stress and atherosclerosis	Glutathione S-transferase	O	Posttranslational modification, protein turnover, chaperones ;	IPR004045 [Glutathione S-transferase, N-terminal]	cytoplasm protein	--
XP_050696361.1	serine/threonine-protein kinase OSR1-like isoform X1 [Eriocheir sinensis]	LOC126985465	88647.2	86223.5	80852	121219	104980	104804	0.77256831431178	0.0131998619074528	-0.372266	Nonsignificant	None	4	Molecular Function:protein kinase activity (GO:0004672),Molecular Function:protein serine/threonine kinase activity (GO:0004674),Molecular Function:ATP binding (GO:0005524),Biological Process:protein phosphorylation (GO:0006468)	serine/threonine-protein kinase OSR1/STK39	2.7.11.1	--	Ste20-like serine/threonine protein kinase	T	Signal transduction mechanisms ;	IPR000719 [Protein kinase domain] ; IPR024678[Serine/threonine-protein kinase OSR1/WNK, CCT domain]	nucleus protein	--
XP_050696400.1	serine protease nudel-like isoform X1 [Eriocheir sinensis]	LOC126985482	33462.1	31436.162109375	32561.912109375	27994.5	29337.013671875	26760.5	1.15897022188222	0.00927398825384595	0.212843498790678	Nonsignificant	None	3	Molecular Function:serine-type endopeptidase activity (GO:0004252),Molecular Function:protein binding (GO:0005515),Biological Process:proteolysis (GO:0006508)	--	--	--	Trypsin	E	Amino acid transport and metabolism ;	IPR001254 [Serine proteases, trypsin domain] ; IPR002172[Low-density lipoprotein (LDL) receptor class A repeat] ; IPR015420[Peptidase S1A, nudel]	endoplasmic reticulum protein	--
XP_050696416.1	spermine synthase-like [Eriocheir sinensis]	LOC126985491	32694.7	31531.013671875	33044.4	25735	24055.708984375	25362.8	1.29428540873558	0.000421411649345775	0.372155787627815	Nonsignificant	None	--	--	spermine synthase	2.5.1.22	ko00270 Cysteine and methionine metabolism ko00330 Arginine and proline metabolism ko00410 beta-Alanine metabolism ko00480 Glutathione metabolism ko01100 Metabolic pathways	Spermidine synthase	E	Amino acid transport and metabolism ;	--	--	--
XP_050696473.1	spermatogenesis-associated protein 20-like [Eriocheir sinensis]	LOC126985524	3272.16625976563	6737.53076171875	5400.3466796875	1207.77612304688	5724.96	4101.43017578125	1.39657539158218	0.42977910446604	0.481893456987633	Nonsignificant	None	--	--	--	--	--	Highly conserved protein containing a thioredoxin domain	R	General function prediction only ;	IPR004879 [Domain of unknown function DUF255]	--	--
XP_050696578.1	growth arrest and DNA damage-inducible proteins-interacting protein 1-like [Eriocheir sinensis]	-	18279.3	17519.166015625	16296.9	23624.5	23710	30732.1	0.667319529616435	0.0233724778857699	-0.58355	Nonsignificant	None	2	Cellular Component:nucleus (GO:0005634),Biological Process:cell cycle (GO:0007049)	--	--	--	Extracellular matrix-associated peroxidase	WV	Extracellular structures ; Defense mechanisms ;	IPR018472 [Growth arrest/ DNA-damage-inducible protein-interacting protein 1]	nucleus protein	--
XP_050696617.1	MIF-like protein mif-2 [Eriocheir sinensis]	LOC126985551	98299	91789.9	80929.2	52390.6	49936.2	58419.2	1.68600071376155	0.00289695094940421	0.753605147039204	Significant	up	--	--	phenylpyruvate tautomerase	5.3.2.1	ko00350 Tyrosine metabolism ko00360 Phenylalanine metabolism	Macrophage migration inhibitory factor	V	Defense mechanisms ;	IPR001398 [Macrophage migration inhibitory factor]	--	--
XP_050696625.1	5-formyltetrahydrofolate cyclo-ligase-like isoform X1 [Eriocheir sinensis]	LOC126985554	623553	547146	566421	352375	318077	337524	1.72337574467035	0.000626648953261568	0.785237284193928	Significant	up	--	--	5-formyltetrahydrofolate cyclo-ligase	6.3.3.2	ko00670 One carbon pool by folate ko01100 Metabolic pathways	5-formyltetrahydrofolate cyclo-ligase	H	Coenzyme transport and metabolism ;	IPR002698 [5-formyltetrahydrofolate cyclo-ligase]	cytoplasm protein	--
XP_050696626.1	5-formyltetrahydrofolate cyclo-ligase-like isoform X2 [Eriocheir sinensis]	LOC126985554	419075	439189	373813	233672	299559	239269	1.59492129675832	0.00586851297885904	0.673485234286118	Significant	up	--	--	5-formyltetrahydrofolate cyclo-ligase	6.3.3.2	ko00670 One carbon pool by folate ko01100 Metabolic pathways	5-formyltetrahydrofolate cyclo-ligase	H	Coenzyme transport and metabolism ;	IPR002698 [5-formyltetrahydrofolate cyclo-ligase]	cytoplasm protein	--
XP_050696627.1	D-dopachrome decarboxylase-A-like [Eriocheir sinensis]	LOC126985555	70996.3	68667.3	61791.4	152212	136280	149747	0.459692926022546	0.000154467103426328	-1.12126	Significant	down	--	--	D-dopachrome decarboxylase	4.1.1.84	--	Macrophage migration inhibitory factor	V	Defense mechanisms ;	IPR001398 [Macrophage migration inhibitory factor]	--	--
XP_050696632.1	(E3-independent) E2 ubiquitin-conjugating enzyme-like isoform X1 [Eriocheir sinensis]	-	17007.8	11807.7001953125	18143.306640625	14782	15672.681640625	15354.7958984375	1.02508933639569	0.86306157269161	0.0357496458855607	Nonsignificant	None	--	--	ubiquitin-conjugating enzyme E2 O	2.3.2.24	ko04120 Ubiquitin mediated proteolysis	Ubiquitin-conjugating enzyme	O	Posttranslational modification, protein turnover, chaperones ;	IPR000608 [Ubiquitin-conjugating enzyme E2]	nucleus protein	--
XP_050696676.1	apolipoprotein D-like [Eriocheir sinensis]	LOC126985571	78217.7	71385.6	61982.3	112252	94509.7	99978	0.68978990397431	0.0108175334719114	-0.535771	Nonsignificant	None	--	--	apolipoprotein D and lipocalin family protein	--	--	Apolipoprotein D/Lipocalin	M	Cell wall/membrane/envelope biogenesis ;	IPR000566 [Lipocalin/cytosolic fatty-acid binding domain]	nucleus protein	--
XP_050696697.1	dnaJ homolog subfamily B member 9-like isoform X1 [Eriocheir sinensis]	LOC126985585	290781	261771	262194	516447	378876	461922	0.600294355538453	0.0117249570099331	-0.736258	Significant	down	--	--	DnaJ homolog subfamily B member 9	--	--	Molecular chaperone (DnaJ superfamily)	O	Posttranslational modification, protein turnover, chaperones ;	IPR001623 [DnaJ domain]	mitochondrion protein	--
XP_050696699.1	26S proteasome regulatory subunit 6B-like [Eriocheir sinensis]	-	149170	137493	127087	149750	128536	146438	0.974162455244122	0.710359742694729	-0.0377657	Nonsignificant	None	1	Molecular Function:ATP binding (GO:0005524)	26S proteasome regulatory subunit T3	--	ko03050 Proteasome ko05169 Epstein-Barr virus infection	26S proteasome regulatory complex, ATPase RPT3	O	Posttranslational modification, protein turnover, chaperones ;	IPR003959 [ATPase, AAA-type, core]	nucleus protein	--
XP_050696714.1	uncharacterized protein LOC126985603 [Eriocheir sinensis]	LOC126985603	18716.220703125	14888.728515625	15162.7568359375	14151.494140625	24859.5	14341.4775390625	0.914066748955277	0.704239929471217	-0.129629	Nonsignificant	None	1	Biological Process:carbohydrate metabolic process (GO:0005975)	--	--	--	--	--	--	IPR001701 [Glycoside hydrolase family 9]	--	--
XP_050696715.1	uncharacterized protein LOC126985604 [Eriocheir sinensis]	LOC126985604	210590	224739	293853	241517	220058	282892	0.97946788792035	0.879907183543916	-0.0299299	Nonsignificant	None	--	--	kinesin family member 25	--	--	FOG: Low-complexity	S	Function unknown ;	--	--	--
XP_050696721.1	transducin beta-like protein 2 [Eriocheir sinensis]	LOC126985609	5877.31103515625	6817.47412109375	9715.5048828125	8688.99	7665.72	13309.3525390625	0.755469325932666	0.310712809124056	-0.404555	Nonsignificant	None	1	Molecular Function:protein binding (GO:0005515)	--	--	--	WD40 repeat protein	R	General function prediction only ;	IPR001680 [WD40 repeat]	nucleus protein	--
XP_050696730.1	dolichyl pyrophosphate Man9GlcNAc2 alpha-1,3-glucosyltransferase-like [Eriocheir sinensis]	LOC126985617	148612	146036	131978	485768	575848	470131	0.278521759430849	0.00681663923817445	-1.84414	Significant	down	1	Cellular Component:endoplasmic reticulum membrane (GO:0005789)	alpha-1,3-glucosyltransferase	2.4.1.267	ko00510 N-Glycan biosynthesis ko01100 Metabolic pathways	Glucosyltransferase - Alg6p	GE	Carbohydrate transport and metabolism ; Amino acid transport and metabolism ;	IPR002634 [BolA protein] ; IPR004856[Glycosyl transferase, ALG6/ALG8]	--	--
XP_050696738.1	15-hydroxyprostaglandin dehydrogenase [NAD(+)]-like [Eriocheir sinensis]	-	48145.7	41780.1	45200.9	47709.7	33424	33565.1	1.1781007638284	0.251415198733178	0.236462939218022	Nonsignificant	None	--	--	15-hydroxyprostaglandin dehydrogenase (NAD)	1.1.1.141	ko05202 Transcriptional misregulation in cancer	15-hydroxyprostaglandin dehydrogenase and related dehydrogenases	IR	Lipid transport and metabolism ; General function prediction only ;	IPR002347 [Short-chain dehydrogenase/reductase SDR]	nucleus protein	--
XP_050696740.1	tropomyosin [Eriocheir sinensis]	LOC126985628	4561385	4018152	4222803	5797724	5327243	6.14451e+06	0.741327496291941	0.00639982098504198	-0.431817	Nonsignificant	None	--	--	tropomyosin 1	--	ko04260 Cardiac muscle contraction ko04261 Adrenergic signaling in cardiomyocytes ko05206 MicroRNAs in cancer ko05410 Hypertrophic cardiomyopathy (HCM) ko05414 Dilated cardiomyopathy (DCM)	Actin filament-coating protein tropomyosin	Z	Cytoskeleton ;	IPR000533 [Tropomyosin]	--	--
XP_050696749.1	40S ribosomal protein S8 [Eriocheir sinensis]	-	1700257	1.8116e+06	1.66741e+06	1.24312e+06	1202423	1.07885e+06	1.46955032335907	0.00111424088090784	0.555374763560511	Nonsignificant	None	--	--	small subunit ribosomal protein S8e	--	ko03010 Ribosome	40S ribosomal protein S8	J	Translation, ribosomal structure and biogenesis ;	IPR022309 [Ribosomal protein S8e/ribosomal biogenesis NSA2]	--	--
XP_050696761.1	uncharacterized protein LOC126985654 [Eriocheir sinensis]	LOC126985654	22611.3	0	24236.1	19902.7	0	54727.1	0.627730105509417	0.509072449600965	-0.671784	Nonsignificant	None	--	--	--	--	--	--	--	--	IPR001242 [Condensation domain]	--	--
XP_050696769.1	eukaryotic translation initiation factor 3 subunit L-like [Eriocheir sinensis]	LOC126985662	10296.259765625	6148.13	15540.8525390625	7083.82177734375	0	9230.2373046875	1.30706269602525	0.536471799338562	0.386328344710497	Nonsignificant	None	3	Molecular Function:translation initiation factor activity (GO:0003743),Cellular Component:cytoplasm (GO:0005737),Cellular Component:eukaryotic translation initiation factor 3 complex (GO:0005852)	translation initiation factor 3 subunit L	--	--	RNA polymerase I-associated factor - PAF67	JK	Translation, ribosomal structure and biogenesis ; Transcription ;	IPR019382 [Translation initiation factor 3 complex subunit L]	--	--
XP_050696776.1	GTP-binding protein SAR1b-like [Eriocheir sinensis]	LOC126985673	111967	104816	102643	103594	99216.1	101204	1.05069280860459	0.171518926242636	0.0713409297346313	Nonsignificant	None	1	Molecular Function:GTP binding (GO:0005525)	GTP-binding protein SAR1	3.6.5.-	ko04141 Protein processing in endoplasmic reticulum ko05134 Legionellosis	Vesicle coat complex COPII, GTPase subunit SAR1	U	Intracellular trafficking, secretion, and vesicular transport ;	IPR006689 [Small GTPase superfamily, ARF/SAR type]	lysosome protein	--
XP_050696778.1	peptidyl-prolyl cis-trans isomerase D-like [Eriocheir sinensis]	LOC126985674	37337.4	34124.4	37026.2	24562.662109375	25421.513671875	40148.1	1.20365302427837	0.30138088905734	0.26741956793083	Nonsignificant	None	4	Biological Process:protein peptidyl-prolyl isomerization (GO:0000413),Molecular Function:peptidyl-prolyl cis-trans isomerase activity (GO:0003755),Molecular Function:protein binding (GO:0005515),Biological Process:protein folding (GO:0006457)	peptidyl-prolyl isomerase D	5.2.1.8	ko04217 Necroptosis ko04218 Cellular senescence	HSP90 co-chaperone CPR7/Cyclophilin	O	Posttranslational modification, protein turnover, chaperones ;	IPR002130 [Cyclophilin-type peptidyl-prolyl cis-trans isomerase domain] ; IPR019734[Tetratricopeptide repeat]	mitochondrion protein	--
XP_050696793.1	ran GTPase-activating protein 1-like [Eriocheir sinensis]	-	40449.4	41050.8	37780.6	40279.1	34090.6	47638.5	0.97764580732543	0.833091998305964	-0.0326162	Nonsignificant	None	3	Molecular Function:GTPase activator activity (GO:0005096),Molecular Function:protein binding (GO:0005515),Biological Process:signal transduction (GO:0007165)	Ran GTPase-activating protein 1	--	ko03013 RNA transport	Ran GTPase-activating protein	AYT	RNA processing and modification ; Nuclear structure ; Signal transduction mechanisms ;	IPR001611 [Leucine-rich repeat] ; IPR009109[Ran-GTPase activating protein 1, C-terminal]	cytoplasm protein	--
XP_050696809.1	anamorsin-like [Eriocheir sinensis]	LOC126985697	35171.3	34339.2	29182.8	47887.6	53815	35361.7	0.720051273846377	0.0902772176051557	-0.473828	Nonsignificant	None	3	Cellular Component:cytoplasm (GO:0005737),Biological Process:iron-sulfur cluster assembly (GO:0016226),Molecular Function:iron-sulfur cluster binding (GO:0051536)	--	--	--	Protein DRE2, required for cell viability	S	Function unknown ;	IPR007785 [Anamorsin]	--	--
XP_050696818.1	protein mothers against dpp-like [Eriocheir sinensis]	LOC126985705	2972.8623046875	2430.55493164063	3043.21	4983.39013671875	2910.80981445313	6599.8642578125	0.582764779096076	0.136748192835404	-0.779014	Nonsignificant	None	1	Cellular Component:intracellular (GO:0005622)	mothers against decapentaplegic homolog 1	--	ko04350 TGF-beta signaling pathway ko04390 Hippo signaling pathway ko04391 Hippo signaling pathway - fly ko04550 Signaling pathways regulating pluripotency of stem cells ko05202 Transcriptional misregulation in cancer	TGFbeta receptor signaling protein SMAD and related proteins	TK	Signal transduction mechanisms ; Transcription ;	IPR001132 [SMAD domain, Dwarfin-type] ; IPR003619[MAD homology 1, Dwarfin-type]	nucleus protein	MH1
XP_050696832.1	uncharacterized protein LOC126985707 [Eriocheir sinensis]	LOC126985707	202803	220051	299538	120963	145026	106294	1.94044161872317	0.0215167330638649	0.956385027998088	Significant	up	--	--	--	--	--	--	--	--	IPR005492 [Leucine-rich glioma-inactivated , EPTP repeat]	--	--
XP_050696925.1	ubiquitin carboxyl-terminal hydrolase 25-like [Eriocheir sinensis]	LOC126985733	2301.13623046875	2813.79736328125	2011.31677246094	3810.72802734375	0	3159.71948242188	0.681567943925841	0.0645891980845449	-0.553071	Nonsignificant	None	2	Biological Process:protein deubiquitination (GO:0016579),Molecular Function:thiol-dependent ubiquitinyl hydrolase activity (GO:0036459)	ubiquitin carboxyl-terminal hydrolase 25	3.4.19.12	ko04657 IL-17 signaling pathway	Ubiquitin carboxyl-terminal hydrolase	O	Posttranslational modification, protein turnover, chaperones ;	IPR001394 [Peptidase C19, ubiquitin carboxyl-terminal hydrolase]	nucleus protein	--
XP_050696936.1	uncharacterized protein LOC126985740 [Eriocheir sinensis]	LOC126985740	698.621887207031	786.498657226563	1012.19738769531	0	0	0	Inf	0	Inf	Significant	up	--	--	RNA exonuclease 1	3.1.-.-	ko03008 Ribosome biogenesis in eukaryotes	3'-5' exonuclease	L	Replication, recombination and repair ;	IPR013520 [Exonuclease, RNase T/DNA polymerase III]	nucleus protein	--
XP_050696937.1	uncharacterized protein LOC126985741 isoform X1 [Eriocheir sinensis]	LOC126985741	30228.5	25074.814453125	29839.5	29077.9	23387.6	27281.3	1.06766428548092	0.488289938476488	0.0944580797872835	Nonsignificant	None	2	Molecular Function:catalytic activity (GO:0003824),Molecular Function:coenzyme binding (GO:0050662)	--	--	--	C-3 sterol dehydrogenase/3-beta-hydroxysteroid dehydrogenase and related dehydrogenases	IE	Lipid transport and metabolism ; Amino acid transport and metabolism ;	IPR001509 [NAD-dependent epimerase/dehydratase]	--	--
XP_050696955.1	beta-glucuronidase-like isoform X1 [Eriocheir sinensis]	LOC126985750	21626.388671875	22651.7	25543.251953125	19488.263671875	15245.6669921875	12975.9736328125	1.46345514032132	0.0302037818362392	0.549378523110601	Nonsignificant	None	1	Biological Process:carbohydrate metabolic process (GO:0005975)	beta-glucuronidase	3.2.1.31	ko00040 Pentose and glucuronate interconversions ko00531 Glycosaminoglycan degradation ko00860 Porphyrin and chlorophyll metabolism ko00983 Drug metabolism - other enzymes ko01100 Metabolic pathways ko04142 Lysosome	Beta-Glucuronidase GUSB (glycosylhydrolase superfamily 2)	G	Carbohydrate transport and metabolism ;	IPR006103 [Glycoside hydrolase family 2, catalytic domain] ; IPR006104[Glycosyl hydrolases family 2, sugar binding domain]	lysosome protein	--
XP_050696991.1	cytochrome P450 3A11-like [Eriocheir sinensis]	LOC126985756	2555.38940429688	0	2475.22021484375	31736.802734375	37622.6	16329.783203125	0.0880614698869844	0.0545744469684019	-3.50535	Nonsignificant	None	3	Molecular Function:iron ion binding (GO:0005506),Molecular Function:heme binding (GO:0020037),Biological Process:oxidation-reduction process (GO:0055114)	cytochrome P450 family 6	1.14.-.-	--	Cytochrome P450 CYP3/CYP5/CYP6/CYP9 subfamilies	Q	Secondary metabolites biosynthesis, transport and catabolism ;	IPR001128 [Cytochrome P450]	microsome protein	--
XP_050697046.1	cytochrome P450 3A11-like [Eriocheir sinensis]	LOC126985761	123735	247966	891442	67007.5	0	132175	4.22775656978514	0.373470893506362	2.07989231009942	Nonsignificant	None	3	Molecular Function:iron ion binding (GO:0005506),Molecular Function:heme binding (GO:0020037),Biological Process:oxidation-reduction process (GO:0055114)	cytochrome P450 family 6	1.14.-.-	--	Cytochrome P450 CYP3/CYP5/CYP6/CYP9 subfamilies	Q	Secondary metabolites biosynthesis, transport and catabolism ;	IPR001128 [Cytochrome P450]	microsome protein	--
XP_050697047.1	carboxypeptidase B-like [Eriocheir sinensis]	LOC126985762	10210.2314453125	22818.755859375	23923.271484375	10363.6	0	17324.6	1.37127498723463	0.470672925519065	0.455517909511634	Nonsignificant	None	4	Molecular Function:carboxypeptidase activity (GO:0004180),Molecular Function:metallocarboxypeptidase activity (GO:0004181),Biological Process:proteolysis (GO:0006508),Molecular Function:zinc ion binding (GO:0008270)	--	--	--	Zinc carboxypeptidase	S	Function unknown ;	IPR000834 [Peptidase M14, carboxypeptidase A] ; IPR003146[Carboxypeptidase, activation peptide]	extracell protein	--
XP_050697110.1	syntaxin-like isoform X1 [Eriocheir sinensis]	LOC126985766	61442.2	58306.6	0	39837.3	51348.2	30262.9	1.47900935852888	0.0927019711852571	0.564631181213513	Nonsignificant	None	2	Molecular Function:protein binding (GO:0005515),Cellular Component:membrane (GO:0016020)	syntaxin 1A	--	ko04130 SNARE interactions in vesicular transport ko04721 Synaptic vesicle cycle ko04911 Insulin secretion ko05031 Amphetamine addiction	SNARE protein Syntaxin 1 and related proteins	U	Intracellular trafficking, secretion, and vesicular transport ;	IPR000727 [Target SNARE coiled-coil homology domain] ; IPR006011[Syntaxin, N-terminal domain]	plasma membrane protein	--
XP_050697134.1	ralBP1-associated Eps domain-containing protein 2-like isoform X1 [Eriocheir sinensis]	LOC126985787	36903	27218.4	26917	35732.6	33764.9	41648.7	0.819086937812274	0.172922868822878	-0.287912	Nonsignificant	None	1	Molecular Function:protein binding (GO:0005515)	RalBP1-associated Eps domain-containing protein	--	--	Ral-GTPase effector RALBP1	U	Intracellular trafficking, secretion, and vesicular transport ;	IPR000261 [EH domain]	cytoplasm protein	--
XP_050697147.1	retinol-binding protein pinta-like isoform X1 [Eriocheir sinensis]	-	118095	140296	131587	129944	106948	121462	1.08824810672083	0.321075453427003	0.122007510199929	Nonsignificant	None	--	--	--	--	--	Phosphatidylinositol transfer protein SEC14 and related proteins	I	Lipid transport and metabolism ;	IPR001251 [CRAL-TRIO lipid binding domain]	cytoplasm protein	--
XP_050697153.1	alpha-tocopherol transfer protein-like isoform X2 [Eriocheir sinensis]	-	11549.537109375	24976.837890625	18792.8	10079.9	5088.84	9981.42	2.19955034212036	0.0755284359114849	1.13720862125088	Nonsignificant	None	--	--	--	--	--	Phosphatidylinositol transfer protein SEC14 and related proteins	I	Lipid transport and metabolism ;	IPR001251 [CRAL-TRIO lipid binding domain]	cytoplasm protein	--
XP_050697196.1	alpha-tocopherol transfer protein-like isoform X4 [Eriocheir sinensis]	-	18288.6	18343.794921875	21315.8	23134.6	24286	29333.529296875	0.754985131219914	0.0434517004310763	-0.40548	Nonsignificant	None	--	--	--	--	--	Phosphatidylinositol transfer protein SEC14 and related proteins	I	Lipid transport and metabolism ;	IPR001251 [CRAL-TRIO lipid binding domain]	cytoplasm protein	--
XP_050697206.1	TAR DNA-binding protein 43-like isoform X3 [Eriocheir sinensis]	LOC126985822	886777	936630	845893	1.05303e+06	943072	1.01062e+06	0.887777028877469	0.0531426938069679	-0.171731	Nonsignificant	None	1	Molecular Function:nucleic acid binding (GO:0003676)	--	--	--	--	--	--	IPR000504 [RNA recognition motif domain]	nucleus protein	--
XP_050697212.1	alpha-tocopherol transfer protein-like isoform X6 [Eriocheir sinensis]	-	0	5546.2294921875	8403.5869140625	447279	1917.93176269531	1930.75378417969	0.046383182245353	0.435970739281478	-4.43025	Nonsignificant	None	--	--	--	--	--	Phosphatidylinositol transfer protein SEC14 and related proteins	I	Lipid transport and metabolism ;	IPR001251 [CRAL-TRIO lipid binding domain]	cytoplasm protein	--
XP_050697216.1	heat shock 70 kDa protein cognate 4-like [Eriocheir sinensis]	LOC126985826	12012943	11020408	11551800	13438025	19186174	12673203	0.763512905221363	0.222769583392489	-0.389276	Nonsignificant	None	--	--	heat shock 70kDa protein 1/2/6/8	--	ko03040 Spliceosome ko04010 MAPK signaling pathway ko04141 Protein processing in endoplasmic reticulum ko04144 Endocytosis ko04213 Longevity regulating pathway - multiple species ko04612 Antigen processing and presentation ko04915 Estrogen signaling pathway ko05134 Legionellosis ko05145 Toxoplasmosis ko05162 Measles ko05164 Influenza A ko05169 Epstein-Barr virus infection	Molecular chaperones HSP70/HSC70, HSP70 superfamily	O	Posttranslational modification, protein turnover, chaperones ;	IPR013126 [Heat shock protein 70 family]	mitochondrion protein	--
XP_050697219.1	alpha-tocopherol transfer protein-like isoform X7 [Eriocheir sinensis]	-	15743.5283203125	20225.494140625	16582.830078125	0	15767.2744140625	20744.4	0.959544013695316	0.792371681303481	-0.0595791	Nonsignificant	None	--	--	--	--	--	Phosphatidylinositol transfer protein SEC14 and related proteins	I	Lipid transport and metabolism ;	IPR001251 [CRAL-TRIO lipid binding domain]	cytoplasm protein	--
XP_050697260.1	armadillo repeat-containing protein 1-like [Eriocheir sinensis]	LOC126985846	2051.4853515625	0	2107.31323242188	5742.25048828125	0	8330.7880859375	0.295515326135973	0.162442549374473	-1.7587	Nonsignificant	None	--	--	armadillo repeat-containing protein 1	--	--	--	--	--	--	--	--
XP_050697269.1	uncharacterized protein LOC126985850 [Eriocheir sinensis]	LOC126985850	7816.04	10651.0185546875	13382.3583984375	17989.3	15157.931640625	6518.26806640625	0.802951028768352	0.531227809480827	-0.316616	Nonsignificant	None	5	Molecular Function:acyl-CoA dehydrogenase activity (GO:0003995),Molecular Function:acyl-CoA oxidase activity (GO:0003997),Cellular Component:peroxisome (GO:0005777),Biological Process:fatty acid beta-oxidation (GO:0006635),Biological Process:oxidation-reduction process (GO:0055114)	acyl-CoA oxidase	1.3.3.6	ko00071 Fatty acid degradation ko00592 alpha-Linolenic acid metabolism ko01040 Biosynthesis of unsaturated fatty acids ko01100 Metabolic pathways ko01212 Fatty acid metabolism ko03320 PPAR signaling pathway ko04024 cAMP signaling pathway ko04146 Peroxisome	Pristanoyl-CoA/acyl-CoA oxidase	IQ	Lipid transport and metabolism ; Secondary metabolites biosynthesis, transport and catabolism ;	IPR002655 [Acyl-CoA oxidase, C-terminal] ; IPR006091[Acyl-CoA oxidase/dehydrogenase, central domain] ; IPR009075[Acyl-CoA dehydrogenase/oxidase C-terminal]	peroxisome protein	--
XP_050697275.1	trans-1,2-dihydrobenzene-1,2-diol dehydrogenase-like [Eriocheir sinensis]	-	20639.6	7813.92041015625	5513.3232421875	35760.5	9147.48	9272.79	0.626917400562181	0.538276957070863	-0.673653	Nonsignificant	None	1	Molecular Function:oxidoreductase activity (GO:0016491)	--	--	ko00040 Pentose and glucuronate interconversions ko00980 Metabolism of xenobiotics by cytochrome P450	Dimeric dihydrodiol dehydrogenase	GQ	Carbohydrate transport and metabolism ; Secondary metabolites biosynthesis, transport and catabolism ;	IPR000683 [Oxidoreductase, N-terminal]	--	--
XP_050697292.1	4-trimethylaminobutyraldehyde dehydrogenase-like [Eriocheir sinensis]	LOC126985858	52221.5	58189	45971.6	41668.7	37023	35732.9	1.36668197195888	0.0242124033291751	0.450677565652643	Nonsignificant	None	3	Biological Process:metabolic process (GO:0008152),Molecular Function:oxidoreductase activity (GO:0016491),Biological Process:oxidation-reduction process (GO:0055114)	--	--	ko00010 Glycolysis / Gluconeogenesis ko00053 Ascorbate and aldarate metabolism ko00071 Fatty acid degradation ko00280 Valine, leucine and isoleucine degradation ko00310 Lysine degradation ko00330 Arginine and proline metabolism ko00340 Histidine metabolism ko00380 Tryptophan metabolism ko00410 beta-Alanine metabolism ko00561 Glycerolipid metabolism ko00620 Pyruvate metabolism ko01100 Metabolic pa…	Aldehyde dehydrogenase	C	Energy production and conversion ;	IPR015590 [Aldehyde dehydrogenase domain]	cytoplasm protein	--
XP_050697295.1	uncharacterized protein LOC126985859 isoform X1 [Eriocheir sinensis]	-	5325.05419921875	5842.89990234375	5090.7783203125	0	11587.7197265625	10963.8642578125	0.480638298197884	0.000545003403555338	-1.05698	Significant	down	1	Molecular Function:protein binding (GO:0005515)	--	--	--	FOG: Leucine rich repeat	R	General function prediction only ;	IPR001611 [Leucine-rich repeat]	plasma membrane protein	--
XP_050697303.1	growth/differentiation factor 8-like isoform X1 [Eriocheir sinensis]	LOC126985864	1032.89184570313	9129.08	3544.10986328125	6869.20361328125	9560.45	9682.3427734375	0.524896139707103	0.18190734899819	-0.929896	Nonsignificant	None	1	Molecular Function:growth factor activity (GO:0008083)	growth differentiation factor 8/11	--	--	Transforming growth factor beta, bone morphogenetic protein and related proteins	T	Signal transduction mechanisms ;	IPR001839 [Transforming growth factor-beta, C-terminal]	extracell protein	--
XP_050697306.1	uncharacterized protein C05D11.1-like isoform X1 [Eriocheir sinensis]	LOC126985867	4635.8955078125	5461.3681640625	7688.37	6526.6376953125	8708.36	5958.9306640625	0.839185324659958	0.410805264979047	-0.252939	Nonsignificant	None	--	--	--	--	--	Predicted Zn2+-dependent endopeptidase, insulinase superfamily	O	Posttranslational modification, protein turnover, chaperones ;	IPR007863 [Peptidase M16, C-terminal] ; IPR011765[Peptidase M16, N-terminal]	mitochondrion protein	--
XP_050697354.1	cytokine-like nuclear factor N-PAC [Eriocheir sinensis]	-	37346.9	21864.4	28964.4	35466.1	14569.134765625	30018.9	1.10145020246915	0.742687132938279	0.139404271003562	Nonsignificant	None	3	Molecular Function:phosphogluconate dehydrogenase (decarboxylating) activity (GO:0004616),Molecular Function:NAD binding (GO:0051287),Biological Process:oxidation-reduction process (GO:0055114)	--	--	--	Predicted dehydrogenase	R	General function prediction only ;	IPR000313 [PWWP domain] ; IPR006115[6-phosphogluconate dehydrogenase, NADP-binding] ; IPR029154[3-hydroxyisobutyrate dehydrogenase, NAD-binding domain]	mitochondrion protein	--
XP_050697372.1	importin-9-like isoform X1 [Eriocheir sinensis]	LOC126985897	331.679138183594	2215.58	39821.6	0	305311	999.354919433594	0.0922131513805782	0.528070608097559	-3.43888	Nonsignificant	None	2	Biological Process:intracellular protein transport (GO:0006886),Molecular Function:Ran GTPase binding (GO:0008536)	importin-9	--	--	Predicted importin 9	UY	Intracellular trafficking, secretion, and vesicular transport ; Nuclear structure ;	IPR001494 [Importin-beta, N-terminal domain]	nucleus protein	--
XP_050697407.1	methyltransferase-like 26 [Eriocheir sinensis]	LOC126985902	118301	140089	123725	205895	216731	215934	0.59840171808259	0.000324003589921288	-0.740814	Significant	down	--	--	--	--	--	--	--	--	IPR010342 [Protein of unknown function DUF938]	--	--
XP_050697409.1	SNARE-associated protein Snapin-like [Eriocheir sinensis]	LOC126985904	40769	47619.1	43582.9	46419.1	65194.6	61195.6	0.763679856561504	0.0874994276355143	-0.38896	Nonsignificant	None	--	--	release factor glutamine methyltransferase	2.1.1.297	--	--	--	--	IPR028119 [Snapin/Pallidin/Snn1]	--	--
XP_050697420.1	golgin subfamily A member 6-like protein 22 [Eriocheir sinensis]	LOC126985910	4081.70043945313	9298.98	14197.490234375	9749.2744140625	0	19278.314453125	0.633378477167796	0.379864371890864	-0.65886	Nonsignificant	None	--	--	--	--	--	AAA ATPase containing von Willebrand factor type A (vWA) domain	R	General function prediction only ;	--	--	--
XP_050697424.1	store-operated calcium entry-associated regulatory factor-like [Eriocheir sinensis]	-	0	0	0	6732.4	31225.095703125	11579.900390625	#NAME?	0	#NAME?	Significant	down	2	Cellular Component:integral component of endoplasmic reticulum membrane (GO:0030176),Biological Process:regulation of store-operated calcium entry (GO:2001256)	--	--	--	--	--	--	IPR009567 [Store-operated calcium entry-associated regulatory factor]	--	--
XP_050697432.1	60S ribosomal protein L18-like [Eriocheir sinensis]	LOC126985920	175630	181685	215947	131979	137741	166690	1.31358457047217	0.0507755450756901	0.393509086252396	Nonsignificant	None	--	--	large subunit ribosomal protein L18e	--	ko03010 Ribosome	60s ribosomal protein L18	J	Translation, ribosomal structure and biogenesis ;	IPR021131 [Ribosomal protein L18e/L15P]	cytoplasm protein	--
XP_050697460.1	protein KTI12 homolog [Eriocheir sinensis]	LOC126985925	2164.99584960938	2089.29614257813	1771.88110351563	2044.0048828125	0	2267.12573242188	0.931878221520863	0.466014892734419	-0.101787	Nonsignificant	None	--	--	protein KTI12	--	--	RNA polymerase II elongator associated protein	R	General function prediction only ;	IPR013641 [Protein KTI12/L-seryl-tRNA(Sec) kinase]	--	--
XP_050697465.1	mortality factor 4-like protein 1 isoform X1 [Eriocheir sinensis]	LOC126985928	94158.5	101724	69387.7	0	0	0	Inf	0	Inf	Significant	up	--	--	mortality factor 4-like protein 1	--	--	Dosage compensation regulatory complex/histone acetyltransferase complex, subunit MSL-3/MRG15/EAF3, and related CHROMO domain-containing proteins	BK	Chromatin structure and dynamics ; Transcription ;	IPR025995 [RNA binding activity-knot of a chromodomain] ; IPR026541[MRG domain]	nucleus protein	--
XP_050697482.1	RNA-binding protein cabeza-like isoform X4 [Eriocheir sinensis]	LOC126985934	248771	269134	282329	456658	420609	527899	0.569494635317716	0.00363074027095497	-0.812246	Significant	down	1	Molecular Function:zinc ion binding (GO:0008270)	E3 SUMO-protein ligase RanBP2	--	ko03013 RNA transport	RNA-binding Ran Zn-finger protein and related proteins	R	General function prediction only ;	IPR001876 [Zinc finger, RanBP2-type]	nucleus protein	--
XP_050697484.1	elongation factor 1-gamma-like [Eriocheir sinensis]	LOC126985935	65858.6	70938	86402.7	55852.9	64702.5	53898	1.27941975775875	0.0814831603168811	0.355489667726162	Nonsignificant	None	3	Molecular Function:translation elongation factor activity (GO:0003746),Molecular Function:protein binding (GO:0005515),Biological Process:translational elongation (GO:0006414)	elongation factor 1-gamma	--	ko05134 Legionellosis	Glutathione S-transferase	O	Posttranslational modification, protein turnover, chaperones ;	IPR001662 [Translation elongation factor EF1B, gamma chain, conserved] ; IPR004045[Glutathione S-transferase, N-terminal] ; IPR004046[Glutathione S-transferase, C-terminal]	--	--
XP_050697496.1	histone-binding protein N1/N2-like isoform X1 [Eriocheir sinensis]	LOC126985942	91891.7	90553.5	94469.1	176420	161680	155255	0.561288361946841	0.000346289883945823	-0.833186	Significant	down	--	--	nuclear autoantigenic sperm protein	--	--	Cell cycle-regulated histone H1-binding protein	BD	Chromatin structure and dynamics ; Cell cycle control, cell division, chromosome partitioning ;	--	--	--
XP_050697502.1	RNA-binding protein 33-like isoform X1 [Eriocheir sinensis]	-	22803.7	18645.576171875	19853.947265625	24191.412109375	38235.5	0	0.654666822223566	0.143434943087481	-0.611167	Nonsignificant	None	--	--	--	--	--	--	--	--	--	--	--
XP_050697593.1	uncharacterized protein LOC126985977 isoform X1 [Eriocheir sinensis]	LOC126985977	8276.14	9750.67	17436.548828125	5185.48876953125	22531	22427.7	0.707228043236937	0.488777753975666	-0.499753	Nonsignificant	None	--	--	protein piccolo	--	ko04911 Insulin secretion	--	--	--	--	--	--
XP_050697624.1	protein FAM76A-like isoform X1 [Eriocheir sinensis]	-	14545.4	12190.4	9763.2373046875	12332.9091796875	11352.583984375	0	1.02732370617096	0.87016321528828	0.0388908415424871	Nonsignificant	None	--	--	--	--	--	Uncharacterized conserved protein	S	Function unknown ;	IPR032017 [FAM76 protein]	--	--
XP_050697661.1	uncharacterized protein LOC126986018 [Eriocheir sinensis]	LOC126986018	1.75881e+06	2068518	1.66235e+06	3076478	3487744	3.24385e+06	0.559710336916787	0.00109225293293185	-0.837248	Significant	down	1	Molecular Function:protein binding (GO:0005515)	--	--	--	FOG: Kazal-type serine protease inhibitor domain	R	General function prediction only ;	IPR002350 [Kazal domain]	extracell protein	--
XP_050697670.1	uncharacterized protein LOC126986026 [Eriocheir sinensis]	LOC126986026	155204	164083	137925	206685	181507	214307	0.75885866899834	0.0181057806038495	-0.398097	Nonsignificant	None	--	--	--	--	--	--	--	--	IPR020683 [Ankyrin repeat-containing domain]	cytoskeleton protein	--
XP_050697699.1	translationally-controlled tumor protein homolog [Eriocheir sinensis]	-	631984	603458	586846	722950	666068	671107	0.884551778767166	0.0242167813854862	-0.176981	Nonsignificant	None	--	--	--	--	--	Microtubule-binding protein (translationally controlled tumor protein)	DZ	Cell cycle control, cell division, chromosome partitioning ; Cytoskeleton ;	IPR018105 [Translationally controlled tumour protein]	cytoplasm protein	--
XP_050697797.1	calsyntenin-1-like [Eriocheir sinensis]	LOC126986114	0	5712.33935546875	6900.0185546875	20523	21624.392578125	26868.771484375	0.274117540511069	0.00736773592122623	-1.86713	Significant	down	3	Molecular Function:calcium ion binding (GO:0005509),Biological Process:homophilic cell adhesion via plasma membrane adhesion molecules (GO:0007156),Cellular Component:membrane (GO:0016020)	--	--	--	Calsyntenin	W	Extracellular structures ;	IPR002126 [Cadherin]	plasma membrane protein	--
XP_050697811.1	probable aminopeptidase NPEPL1 [Eriocheir sinensis]	-	65969.2	64712.6	65937.3	43021.6	44686.1	43158.5	1.50244351429066	0.00000536626141828206	0.587310752544044	Significant	up	3	Molecular Function:aminopeptidase activity (GO:0004177),Cellular Component:intracellular (GO:0005622),Biological Process:proteolysis (GO:0006508)	probable aminopeptidase NPEPL1	3.4.11.-	--	Predicted aminopeptidase of the M17 family	R	General function prediction only ;	IPR000819 [Peptidase M17, leucyl aminopeptidase, C-terminal]	cytoplasm protein	--
XP_050697928.1	dCTP pyrophosphatase 1-like [Eriocheir sinensis]	LOC126986132	10642.779296875	17030.923828125	14380.8369140625	25880.8	23095.146484375	26038.255859375	0.560621237267185	0.00621509806009558	-0.834902	Significant	down	1	Molecular Function:nucleoside-triphosphate diphosphatase activity (GO:0047429)	dCTP diphosphatase	3.6.1.12	ko00240 Pyrimidine metabolism ko01100 Metabolic pathways	--	--	--	IPR025984 [dCTP pyrophosphatase 1]	--	--
XP_050697932.1	gamma-soluble NSF attachment protein-like [Eriocheir sinensis]	-	31723.7	30118.556640625	29089.5	11954.095703125	23123.1	30197.236328125	1.39306972192462	0.24706480724262	0.478267465374691	Nonsignificant	None	--	--	gamma-soluble NSF attachment protein	--	--	Protein required for fusion of vesicles in vesicular transport, gamma-SNAP	U	Intracellular trafficking, secretion, and vesicular transport ;	--	--	--
XP_050697956.1	NADH dehydrogenase [ubiquinone] 1 alpha subcomplex subunit 6-like [Eriocheir sinensis]	-	18186.666015625	19095.365234375	20882.111328125	29274.6	24626.126953125	30850.986328125	0.686288838986167	0.0119937642046945	-0.543112	Nonsignificant	None	--	--	--	--	--	NADH:ubiquinone oxidoreductase, NDUFA6/B14 subunit	C	Energy production and conversion ;	IPR008011 [Complex 1 LYR protein]	mitochondrion protein	--
XP_050697990.1	alkyldihydroxyacetonephosphate synthase, peroxisomal-like [Eriocheir sinensis]	LOC126986141	14664.548828125	0	8772.38	0	19095.970703125	64700.3	0.279689430814986	0.319706037313707	-1.8381	Nonsignificant	None	4	Molecular Function:catalytic activity (GO:0003824),Molecular Function:oxidoreductase activity (GO:0016491),Molecular Function:flavin adenine dinucleotide binding (GO:0050660),Biological Process:oxidation-reduction process (GO:0055114)	alkyldihydroxyacetonephosphate synthase	2.5.1.26	ko00565 Ether lipid metabolism ko01100 Metabolic pathways ko04146 Peroxisome	Alkyl-dihydroxyacetonephosphate synthase	R	General function prediction only ;	IPR004113 [FAD-linked oxidase, C-terminal] ; IPR006094[FAD linked oxidase, N-terminal]	peroxisome protein	--
XP_050697997.1	serine/threonine-protein phosphatase alpha-2 isoform [Eriocheir sinensis]	LOC126986146	14640.5	9810.47	9973.28	10897.1669921875	8208.74	11161.9169921875	1.13732205167087	0.494074444098064	0.185640835197174	Nonsignificant	None	1	Molecular Function:hydrolase activity (GO:0016787)	serine/threonine-protein phosphatase PP1 catalytic subunit	3.1.3.16	ko03015 mRNA surveillance pathway ko04022 cGMP-PKG signaling pathway ko04024 cAMP signaling pathway ko04114 Oocyte meiosis ko04218 Cellular senescence ko04261 Adrenergic signaling in cardiomyocytes ko04270 Vascular smooth muscle contraction ko04390 Hippo signaling pathway ko04510 Focal adhesion ko04611 Platelet activation ko04720 Long-term potentiation ko04728 Dopaminergic synapse ko04750 Inflamm…	Serine/threonine specific protein phosphatase PP1, catalytic subunit	TR	Signal transduction mechanisms ; General function prediction only ;	IPR004843 [Calcineurin-like phosphoesterase domain, ApaH type] ; IPR031675[Serine-threonine protein phosphatase, N-terminal]	cytoplasm protein	--
XP_050698007.1	importin-7-like [Eriocheir sinensis]	LOC126986154	14100.9	14267.341796875	12502.4638671875	52349.9	53263.4	24975.4	0.312973219671323	0.0837715787590119	-1.67589	Nonsignificant	None	2	Biological Process:intracellular protein transport (GO:0006886),Molecular Function:Ran GTPase binding (GO:0008536)	importin-7	--	ko04013 MAPK signaling pathway - fly	Nuclear transport receptor RANBP7/RANBP8 (importin beta superfamily)	YU	Nuclear structure ; Intracellular trafficking, secretion, and vesicular transport ;	IPR001494 [Importin-beta, N-terminal domain]	nucleus protein	--
XP_050698017.1	AFG3-like protein 2 [Eriocheir sinensis]	LOC126986159	25375.576171875	28523.6	21242.5	26637.005859375	28761.267578125	31840.2	0.861337331774447	0.194978250059633	-0.21535	Nonsignificant	None	5	Molecular Function:metalloendopeptidase activity (GO:0004222),Molecular Function:ATP binding (GO:0005524),Biological Process:proteolysis (GO:0006508),Molecular Function:zinc ion binding (GO:0008270),Cellular Component:integral component of membrane (GO:0016021)	AFG3 family protein	3.4.24.-	--	AAA+-type ATPase containing the peptidase M41 domain	O	Posttranslational modification, protein turnover, chaperones ;	IPR000642 [Peptidase M41] ; IPR003959[ATPase, AAA-type, core] ; IPR011546[Peptidase M41, FtsH extracellular]	mitochondrion protein	--
XP_050698061.1	peflin-like isoform X1 [Eriocheir sinensis]	LOC126986171	66313.4	91997.8	109617	104522	158615	106205	0.725419372623163	0.195221055521431	-0.463113	Nonsignificant	None	1	Molecular Function:calcium ion binding (GO:0005509)	--	--	--	Ca2+-binding protein, EF-Hand protein superfamily	T	Signal transduction mechanisms ;	IPR002048 [EF-hand domain]	nucleus protein	--
XP_050698073.1	probable 28S ribosomal protein S25, mitochondrial [Eriocheir sinensis]	LOC126986173	6628.47021484375	5109.25830078125	5915.8447265625	5529.7373046875	6684.2841796875	3874.65869140625	1.09726671481492	0.603277471111851	0.133914247137116	Nonsignificant	None	--	--	small subunit ribosomal protein S25	--	--	Putative mitochondrial ribosomal protein mRpS25	J	Translation, ribosomal structure and biogenesis ;	IPR007741 [Ribosomal protein/NADH dehydrogenase domain]	mitochondrion protein	--
XP_050698075.1	uncharacterized protein LOC126986177 [Eriocheir sinensis]	LOC126986177	28318.427734375	21129.8	29425.666015625	25249.1	28189.384765625	36811.4	0.873950182878787	0.431180959412137	-0.194377	Nonsignificant	None	--	--	--	--	--	--	--	--	--	plasma membrane protein	--
XP_050698077.1	hemocyte protein-glutamine gamma-glutamyltransferase-like isoform X1 [Eriocheir sinensis]	LOC126986179	112674	114938	120811	92769.3	84079.3	93539.6	1.2886005162888	0.00258461602793271	0.365805077900186	Nonsignificant	None	2	Molecular Function:protein-glutamine gamma-glutamyltransferase activity (GO:0003810),Biological Process:peptide cross-linking (GO:0018149)	transglutaminase 1	2.3.2.13	--	--	--	--	IPR001102 [Transglutaminase, N-terminal] ; IPR002931[Transglutaminase-like] ; IPR008958[Transglutaminase, C-terminal]	extracell protein	--
XP_050698092.1	dystroglycan 1-like [Eriocheir sinensis]	LOC126986187	145999	145038	128658	116861	118261	120302	1.18082906012063	0.0199716034986956	0.239800131571954	Nonsignificant	None	2	Biological Process:cytoskeletal anchoring at plasma membrane (GO:0007016),Cellular Component:dystrophin-associated glycoprotein complex (GO:0016010)	dystroglycan 1	--	ko04512 ECM-receptor interaction ko05410 Hypertrophic cardiomyopathy (HCM) ko05412 Arrhythmogenic right ventricular cardiomyopathy (ARVC) ko05414 Dilated cardiomyopathy (DCM) ko05416 Viral myocarditis	Dystroglycan	W	Extracellular structures ;	IPR008465 [Dystroglycan]	extracell protein	--
XP_050698103.1	tolloid-like protein 2 [Eriocheir sinensis]	LOC126986194	35496.3	38132.2	36722.7	60540.6	51754.1	65627.9	0.620220328838087	0.00546021961574527	-0.689147	Significant	down	3	Molecular Function:metalloendopeptidase activity (GO:0004222),Molecular Function:calcium ion binding (GO:0005509),Biological Process:proteolysis (GO:0006508)	tolkin	3.4.24.-	--	Meprin A metalloprotease	O	Posttranslational modification, protein turnover, chaperones ;	IPR000859 [CUB domain] ; IPR001506[Peptidase M12A] ; IPR001881[EGF-like calcium-binding domain]	extracell protein	--
XP_050698111.1	NSFL1 cofactor p47-like isoform X1 [Eriocheir sinensis]	-	438953	409308	414110	713094	644599	703895	0.612329390479003	0.000336480362322244	-0.70762	Significant	down	1	Molecular Function:protein binding (GO:0005515)	UBX domain-containing protein 1	--	ko04141 Protein processing in endoplasmic reticulum	Protein tyrosine phosphatase SHP1/Cofactor for p97 ATPase-mediated vesicle membrane fusion	Y	Nuclear structure ;	IPR001012 [UBX domain] ; IPR012989[SEP domain]	--	--
XP_050698116.1	bromodomain adjacent to zinc finger domain protein 2B-like isoform X1 [Eriocheir sinensis]	LOC126986201	14091.3	11777.9638671875	13738.3837890625	12194.306640625	16288.8	6868.2177734375	1.12040074991713	0.641388371150088	0.16401485416355	Nonsignificant	None	3	Molecular Function:DNA binding (GO:0003677),Molecular Function:protein binding (GO:0005515),Cellular Component:nucleus (GO:0005634)	--	--	--	Chromatin remodeling complex WSTF-ISWI, large subunit (contains heterochromatin localization, PHD and BROMO domains)	B	Chromatin structure and dynamics ;	IPR001487 [Bromodomain] ; IPR001739[Methyl-CpG DNA binding] ; IPR018501[DDT domain] ; IPR019787[Zinc finger, PHD-finger]	nucleus protein	MBD
XP_050698156.1	density-regulated protein homolog [Eriocheir sinensis]	LOC126986231	188848	181686	188503	226267	216667	183346	0.892631585145202	0.16505597582502	-0.163863	Nonsignificant	None	2	Molecular Function:translation initiation factor activity (GO:0003743),Biological Process:translational initiation (GO:0006413)	--	--	--	Density-regulated protein related to translation initiation factor 1 (eIF-1/SUI1)	R	General function prediction only ;	IPR001950 [SUI1 domain]	--	--
XP_050698170.1	trifunctional enzyme subunit beta, mitochondrial-like [Eriocheir sinensis]	-	320481	295839	307910	309900	281040	325446	1.00856074003249	0.868579481738334	0.0122979721064452	Nonsignificant	None	1	Biological Process:metabolic process (GO:0008152)	acetyl-CoA acyltransferase	2.3.1.16	ko00062 Fatty acid elongation ko00071 Fatty acid degradation ko00280 Valine, leucine and isoleucine degradation ko01100 Metabolic pathways ko01212 Fatty acid metabolism	Acetyl-CoA acetyltransferase	I	Lipid transport and metabolism ;	IPR020616 [Thiolase, N-terminal] ; IPR020617[Thiolase, C-terminal]	mitochondrion protein	--
XP_050698190.1	rhodanese domain-containing protein CG4456-like [Eriocheir sinensis]	-	34237.5	29286.9	34157	67412.2	66347.6	92418.9	0.431876642912177	0.00782909106975316	-1.21131	Significant	down	--	--	--	--	--	Rhodanese-related sulfurtransferase	P	Inorganic ion transport and metabolism ;	IPR001763 [Rhodanese-like domain]	mitochondrion protein	--
XP_050698194.1	arf-GAP domain and FG repeat-containing protein 1-like isoform X1 [Eriocheir sinensis]	LOC126986262	28372.4	24546.2	13487.5771484375	37819.6	34972.1	42464.5	0.576161650905927	0.0305739741164797	-0.795454	Significant	down	1	Molecular Function:GTPase activator activity (GO:0005096)	Arf-GAP domain and FG repeats-containing protein 1	--	ko05164 Influenza A	Predicted GTPase-activating protein	T	Signal transduction mechanisms ;	IPR001164 [Arf GTPase activating protein]	nucleus protein	--
XP_050698199.1	LOW QUALITY PROTEIN_ four-domain proteases inhibitor-like [Eriocheir sinensis]	LOC126986268	9906295	9828311	8282390	17225258	15924751	15567041	0.575096316382047	0.000700105922076827	-0.798124	Significant	down	1	Molecular Function:protein binding (GO:0005515)	--	--	--	FOG: Kazal-type serine protease inhibitor domain	R	General function prediction only ;	IPR002350 [Kazal domain]	extracell protein	--
XP_050698201.1	flightin-like isoform X1 [Eriocheir sinensis]	LOC126986280	2285.26416015625	2981.33081054688	0	0	5591.43603515625	3994.91186523438	0.549384919619757	0.131294340633564	-0.864111	Nonsignificant	None	--	--	--	--	--	--	--	--	--	--	--
XP_050698204.1	FAS-associated factor 2-like [Eriocheir sinensis]	LOC126986284	22272.951171875	20477.9	21891.4	26497.8	20159.8	41939.3	0.729621964476129	0.342186825610461	-0.454779	Nonsignificant	None	1	Molecular Function:protein binding (GO:0005515)	FAS-associated factor 2	--	--	Predicted regulator of the ubiquitin pathway (contains UAS and UBX domains)	T	Signal transduction mechanisms ;	IPR001012 [UBX domain]	--	--
XP_050698209.1	YLP motif-containing protein 1-like isoform X1 [Eriocheir sinensis]	LOC126986286	59932.1	57932	47089.9	82629.8	78924.5	75475	0.695922813323672	0.00589443515547353	-0.523001	Nonsignificant	None	--	--	YLP motif-containing protein 1	--	--	Nuclear protein ZAP	V	Defense mechanisms ;	--	nucleus protein	--
XP_050698224.1	ceramide-1-phosphate transfer protein-like isoform X2 [Eriocheir sinensis]	LOC126986290	2991.58422851563	3481.94970703125	4342.34228515625	0	0	0	Inf	0	Inf	Significant	up	4	Cellular Component:cytoplasm (GO:0005737),Molecular Function:glycolipid transporter activity (GO:0017089),Biological Process:glycolipid transport (GO:0046836),Molecular Function:glycolipid binding (GO:0051861)	--	--	--	Uncharacterized conserved protein	S	Function unknown ;	IPR014830 [Glycolipid transfer protein domain]	--	--
XP_050698240.1	zinc finger CCCH domain-containing protein 15 homolog [Eriocheir sinensis]	LOC126986304	46670.2	30033.318359375	41290.2	33919.1	31938.9	16287.2177734375	1.43640318161078	0.182801650638687	0.522460753665899	Nonsignificant	None	1	Molecular Function:metal ion binding (GO:0046872)	--	--	--	Uncharacterized conserved protein, contains CCCH-type Zn-finger	R	General function prediction only ;	IPR000571 [Zinc finger, CCCH-type] ; IPR032378[ZC3H15/TMA46 family, C-terminal]	--	--
XP_050698243.1	sperm-specific H1/protamine-like protein type 2 [Eriocheir sinensis]	LOC126986307	162457	193417	138892	180648	156777	169125	0.976738370511631	0.830828239869362	-0.0339559	Nonsignificant	None	4	Cellular Component:nucleosome (GO:0000786),Molecular Function:DNA binding (GO:0003677),Cellular Component:nucleus (GO:0005634),Biological Process:nucleosome assembly (GO:0006334)	histone H1/5	--	--	Histone H1	B	Chromatin structure and dynamics ;	IPR005818 [Linker histone H1/H5, domain H15]	--	--
XP_050698268.1	telomere length and silencing protein 1 homolog isoform X1 [Eriocheir sinensis]	-	14706.5439453125	14825.298828125	16301.583984375	16908.669921875	25268.6	13907	0.817224478697456	0.421054662172394	-0.291196	Nonsignificant	None	--	--	--	--	--	Uncharacterized conserved protein	S	Function unknown ;	IPR010756 [Hepatocellular carcinoma-associated antigen 59]	--	--
XP_050698340.1	protein CutA homolog [Eriocheir sinensis]	LOC126986328	180743	171953	152667	227293	216174	232323	0.747811021246582	0.00403181262314207	-0.419254	Nonsignificant	None	1	Biological Process:response to metal ion (GO:0010038)	periplasmic divalent cation tolerance protein	--	--	Divalent cation tolerance-related protein	P	Inorganic ion transport and metabolism ;	IPR004323 [Divalent ion tolerance protein, CutA]	--	--
XP_050698376.1	F-box only protein 7-like [Eriocheir sinensis]	LOC126986364	11601.4	14732.2060546875	10511.220703125	11472.2919921875	14211.2314453125	9904.0048828125	1.03532970493718	0.825854942515428	0.0500902729722003	Nonsignificant	None	1	Molecular Function:protein binding (GO:0005515)	F-box protein 7	--	--	--	--	--	IPR001810 [F-box domain]	--	--
XP_050698381.1	NAD(P) transhydrogenase, mitochondrial-like [Eriocheir sinensis]	LOC126986371	15330.6962890625	19460.1	20024.8	25608.044921875	27488.2	26280.193359375	0.690577849515292	0.0065772548993892	-0.534124	Nonsignificant	None	--	--	NAD(P) transhydrogenase	1.6.1.2	ko00760 Nicotinate and nicotinamide metabolism ko01100 Metabolic pathways	--	--	--	IPR007698 [Alanine dehydrogenase/pyridine nucleotide transhydrogenase, NAD(H)-binding domain] ; IPR007886[Alanine dehydrogenase/pyridine nucleotide transhydrogenase, N-terminal] ; IPR024605[NAD(P) transhydrogenase, alpha subunit, C-terminal] ; IPR034300[NADP transhydrogenase beta-like domain]	--	--
XP_050698389.1	isocitrate dehydrogenase [NADP], mitochondrial-like [Eriocheir sinensis]	LOC126986374	299516	278243	334613	358290	340329	347526	0.872127786840154	0.060943100104843	-0.197389	Nonsignificant	None	1	Biological Process:oxidation-reduction process (GO:0055114)	isocitrate dehydrogenase	1.1.1.42	ko00020 Citrate cycle (TCA cycle) ko00480 Glutathione metabolism ko01100 Metabolic pathways ko01200 Carbon metabolism ko01210 2-Oxocarboxylic acid metabolism ko01230 Biosynthesis of amino acids ko04146 Peroxisome	NADP-dependent isocitrate dehydrogenase	C	Energy production and conversion ;	IPR024084 [Isopropylmalate dehydrogenase-like domain]	mitochondrion protein	--
XP_050698415.1	V-type proton ATPase 16 kDa proteolipid subunit c [Eriocheir sinensis]	LOC126986380	6229.12	5131.67	8801.4326171875	1997.03	0	6775.62255859375	1.53220189903757	0.379023716822374	0.615606414461592	Nonsignificant	None	2	Molecular Function:hydrogen ion transmembrane transporter activity (GO:0015078),Biological Process:ATP hydrolysis coupled proton transport (GO:0015991)	V-type H+-transporting ATPase 16kDa proteolipid subunit	--	ko00190 Oxidative phosphorylation ko01100 Metabolic pathways ko04142 Lysosome ko04145 Phagosome ko04721 Synaptic vesicle cycle ko04966 Collecting duct acid secretion ko05110 Vibrio cholerae infection ko05120 Epithelial cell signaling in Helicobacter pylori infection ko05152 Tuberculosis ko05323 Rheumatoid arthritis	Vacuolar H+-ATPase V0 sector, subunits c/c'	C	Energy production and conversion ;	IPR002379 [V-ATPase proteolipid subunit C-like domain]	--	--
XP_050698423.1	ATP synthase subunit beta, mitochondrial-like isoform X7 [Eriocheir sinensis]	LOC126986384	511247	493122	485764	459616	395953	384145	1.20199778038406	0.0275562540115969	0.265434231962686	Nonsignificant	None	3	Molecular Function:ATP binding (GO:0005524),Biological Process:proton transport (GO:0015992),Biological Process:ATP metabolic process (GO:0046034)	F-type H+-transporting ATPase subunit beta	3.6.3.14	ko00190 Oxidative phosphorylation ko01100 Metabolic pathways ko05010 Alzheimer's disease ko05012 Parkinson's disease ko05016 Huntington's disease	F0F1-type ATP synthase, beta subunit	C	Energy production and conversion ;	IPR000194 [ATPase, F1/V1/A1 complex, alpha/beta subunit, nucleotide-binding domain] ; IPR004100[ATPase, F1/V1/A1 complex, alpha/beta subunit, N-terminal domain]	mitochondrion protein	--
XP_050698491.1	coiled-coil domain-containing protein 93-like [Eriocheir sinensis]	LOC126986393	2926.81372070313	3586.31030273438	4965.42529296875	6887.8037109375	0	6075.9404296875	0.59028982120659	0.0496820788534336	-0.760505	Significant	down	--	--	--	--	--	Uncharacterized conserved protein	S	Function unknown ;	IPR019159 [Coiled-coil domain of unkwon function DUF2037]	--	--
XP_050698517.1	transitional endoplasmic reticulum ATPase [Eriocheir sinensis]	LOC126986415	374222	356438	341591	295989	287277	297546	1.21734484274782	0.0030474951654771	0.283737904658519	Nonsignificant	None	1	Molecular Function:ATP binding (GO:0005524)	transitional endoplasmic reticulum ATPase	--	ko04141 Protein processing in endoplasmic reticulum ko05134 Legionellosis	AAA+-type ATPase	O	Posttranslational modification, protein turnover, chaperones ;	IPR003338 [CDC48, N-terminal subdomain] ; IPR003959[ATPase, AAA-type, core] ; IPR004201[CDC48, domain 2] ; IPR015415[Vps4 oligomerisation, C-terminal]	nucleus protein	--
XP_050698648.1	uncharacterized protein LOC126986477 isoform X1 [Eriocheir sinensis]	LOC126986477	284537	291945	209120	207610	0	209651	1.2551714851179	0.181711719224735	0.327884482764191	Nonsignificant	None	1	Biological Process:lipid metabolic process (GO:0006629)	--	--	--	Adiponutrin and related vesicular transport proteins; predicted alpha/beta hydrolase	U	Intracellular trafficking, secretion, and vesicular transport ;	IPR002641 [Patatin/Phospholipase A2-related]	plasma membrane protein	--
XP_050698657.1	DDB1- and CUL4-associated factor 7 [Eriocheir sinensis]	LOC126986480	9555.95	18881.076171875	11694.525390625	4038.41528320313	3269.27758789063	17083.787109375	1.6453101990279	0.377889255308726	0.718359608525673	Nonsignificant	None	--	--	WD repeat-containing protein 68	--	--	Conserved WD40 repeat-containing protein AN11	S	Function unknown ;	--	nucleus protein	--
XP_050698658.1	solute carrier family 12 member 4-like isoform X1 [Eriocheir sinensis]	LOC126986481	6052.66455078125	4598.4814453125	6347.0146484375	2694.2451171875	0	30618.9	0.34016949047374	0.575377150573748	-1.55567	Nonsignificant	None	5	Molecular Function:transporter activity (GO:0005215),Biological Process:transport (GO:0006810),Biological Process:ion transport (GO:0006811),Cellular Component:membrane (GO:0016020),Biological Process:transmembrane transport (GO:0055085)	solute carrier family 12 (potassium/chloride transporter), member 4/5/6	--	--	K+/Cl- cotransporter KCC1 and related transporters	P	Inorganic ion transport and metabolism ;	IPR004841 [Amino acid permease/ SLC12A domain] ; IPR018491[SLC12A transporter, C-terminal]	--	--
XP_050698674.1	WW domain-binding protein 2-like [Eriocheir sinensis]	LOC126986493	73134.4	85938.8	56239.8	130169	54819.4	42403	0.946881798775244	0.895353253396033	-0.0787438	Nonsignificant	None	--	--	--	--	--	WW domain binding protein WBP-2, contains GRAM domain	T	Signal transduction mechanisms ;	IPR004182 [GRAM domain]	--	--
XP_050698726.1	reticulocalbin-2-like isoform X3 [Eriocheir sinensis]	LOC126986495	91119.9	89404.7	93858	134491	119567	122376	0.728900217059705	0.00202655255986167	-0.456207	Nonsignificant	None	1	Molecular Function:calcium ion binding (GO:0005509)	--	--	--	Reticulocalbin, calumenin, DNA supercoiling factor, and related Ca2+-binding proteins of the CREC family (EF-Hand protein superfamily)	TU	Signal transduction mechanisms ; Intracellular trafficking, secretion, and vesicular transport ;	IPR002048 [EF-hand domain]	extracell protein	--
XP_050698761.1	uncharacterized protein LOC126986530 isoform X1 [Eriocheir sinensis]	LOC126986530	2.51234e+06	2.47947e+06	2.69558e+06	692048	759325	692282	3.58611488484447	0.0000128474130473666	1.84242170715232	Significant	up	--	--	--	--	--	--	--	--	--	--	--
XP_050698797.1	microtubule-associated proteins 1A/1B light chain 3A-like [Eriocheir sinensis]	LOC126986578	370153	3795.49389648438	4007.97387695313	2732.69018554688	612112	0	0.409812346236604	0.558452444100919	-1.28696	Nonsignificant	None	--	--	microtubule-associated protein 1 light chain	--	ko04216 Ferroptosis	Microtubule-associated anchor protein involved in autophagy and membrane trafficking	Z	Cytoskeleton ;	IPR004241 [Autophagy protein Atg8 ubiquitin-like]	cytoplasm protein	--
XP_050698802.1	methylcrotonoyl-CoA carboxylase subunit alpha, mitochondrial-like [Eriocheir sinensis]	LOC126986583	7903.14	6150.1630859375	9276.7783203125	8524.39	18988.275390625	7459.7607421875	0.667099448139398	0.363503527377291	-0.584026	Nonsignificant	None	1	Molecular Function:ATP binding (GO:0005524)	3-methylcrotonyl-CoA carboxylase alpha subunit	6.4.1.4	ko00280 Valine, leucine and isoleucine degradation ko01100 Metabolic pathways	3-Methylcrotonyl-CoA carboxylase, biotin-containing subunit/Propionyl-CoA carboxylase, alpha chain/Acetyl-CoA carboxylase, biotin carboxylase subunit	IE	Lipid transport and metabolism ; Amino acid transport and metabolism ;	IPR000089 [Biotin/lipoyl attachment] ; IPR005479[Carbamoyl-phosphate synthetase large subunit-like, ATP-binding domain] ; IPR005481[Biotin carboxylase-like, N-terminal domain] ; IPR005482[Biotin carboxylase, C-terminal]	mitochondrion protein	--
XP_050698804.1	laminin subunit gamma-1-like isoform X2 [Eriocheir sinensis]	LOC126986584	753663	715419	682020	818113	817316	762696	0.896993088977203	0.0408392772691031	-0.156831	Nonsignificant	None	--	--	laminin, gamma 1	--	ko04151 PI3K-Akt signaling pathway ko04510 Focal adhesion ko04512 ECM-receptor interaction ko05020 Prion diseases ko05145 Toxoplasmosis ko05146 Amoebiasis ko05165 Human papillomavirus infection ko05200 Pathways in cancer ko05222 Small cell lung cancer	Extracellular matrix glycoprotein Laminin subunits alpha and gamma	W	Extracellular structures ;	IPR000034 [Laminin IV] ; IPR002049[Laminin EGF domain] ; IPR008211[Laminin, N-terminal]	extracell protein	--
XP_050698823.1	translation initiation factor IF-2-like isoform X2 [Eriocheir sinensis]	LOC126986601	66383.6	71016.9	59164.3	104665	91960.5	101123	0.660170212196525	0.00275138485467742	-0.59909	Significant	down	--	--	coiled-coil-helix-coiled-coil-helix domain-containing protein 3, mitochondrial	--	--	Head-elevated expression protein	K	Transcription ;	--	--	--
XP_050698826.1	39S ribosomal protein L42, mitochondrial-like [Eriocheir sinensis]	LOC126986603	57727.8	58784.9	68462.3	76324	61644.5	73133	0.876237133036472	0.19589188438173	-0.190607	Nonsignificant	None	--	--	large subunit ribosomal protein L42	--	--	Uncharacterized conserved protein	S	Function unknown ;	IPR019346 [Ribosomal protein S32, mitochondrial]	mitochondrion protein	--
XP_050698827.1	cysteine--tRNA ligase, cytoplasmic-like [Eriocheir sinensis]	LOC126986604	14257.4	14212	17470.326171875	15145.763671875	13159.740234375	13501.560546875	1.09885085491074	0.329099153086694	0.135995585120298	Nonsignificant	None	--	--	cysteinyl-tRNA synthetase	6.1.1.16	ko00970 Aminoacyl-tRNA biosynthesis	Cysteinyl-tRNA synthetase	J	Translation, ribosomal structure and biogenesis ;	IPR032678 [tRNA synthetases class I, catalytic domain]	cytoplasm protein	--
XP_050698834.1	(3R)-3-hydroxyacyl-CoA dehydrogenase-like [Eriocheir sinensis]	LOC126986611	21234.1	14269.3232421875	6237.23681640625	18703.5	17933.2	13055.169921875	0.83998999105228	0.60142668578728	-0.251556	Nonsignificant	None	--	--	--	--	--	Mitochondrial/plastidial beta-ketoacyl-ACP reductase	I	Lipid transport and metabolism ;	--	nucleus protein	--
XP_050698836.1	estradiol 17-beta-dehydrogenase 8-like [Eriocheir sinensis]	LOC126986613	5190.38134765625	38421.5	3438.35375976563	0	0	0	Inf	0	Inf	Significant	up	--	--	--	--	ko00140 Steroid hormone biosynthesis ko01100 Metabolic pathways	Mitochondrial/plastidial beta-ketoacyl-ACP reductase	I	Lipid transport and metabolism ;	--	nucleus protein	--
[truncated: 2,143 more rows]
