# Supplementary material for: A Comprehensive Analysis of Transcriptomics and Proteomics Elucidates the Cold-Adaptive Ovarian Development of Eriocheir sinensis Farmed in High-Altitude Karst Landform
Source: Genes (Basel). 2025 Sep 6;16(9):1048. doi: 10.3390/genes16091048 (PMC12469982; doi:10.3390/genes16091048)
Supplement: Supplementary file 1 [file genes-16-01048-s001.zip › genes-3842908-3.xlsx]

## Sheet: GO_DEGs
Category	GOID	Description	GeneRatio	BgRatio	pvalue	padj	Count	geneID
BP	GO:0044281	small molecule metabolic process	96|921	6147|49493	0.99477	1	96	Cluster-5405.128322,Cluster-5405.15143,Cluster-5405.2500,Cluster-5405.10983,Cluster-5405.13441,Cluster-5405.130369,Cluster-5405.18879,Cluster-5405.15023,Cluster-5405.40262,Cluster-5405.15537,Cluster-5405.101800,Cluster-5405.46797,Cluster-5405.123856,Cluster-5405.37716,Cluster-5405.23311,Cluster-5405.123324,Cluster-5405.20298,Cluster-5405.96283,Cluster-5405.133011,Cluster-5405.131669,Cluster-5405.…
BP	GO:0006259	DNA metabolic process	93|921	4811|49493	0.44948	1	93	Cluster-5405.15143,Cluster-5405.105138,Cluster-5405.10983,Cluster-5405.110406,Cluster-5405.18879,Cluster-5405.1086,Cluster-7045.0,Cluster-5405.101776,Cluster-5405.38155,Cluster-5405.19315,Cluster-5405.130373,Cluster-5405.14093,Cluster-5405.37716,Cluster-20935.0,Cluster-5405.130987,Cluster-5405.96283,Cluster-5405.96289,Cluster-5405.38786,Cluster-5405.102339,Cluster-5405.97404,Cluster-5405.37253,Cl…
CC	GO:0005576	extracellular region	90|921	3514|49493	0.0029758	0.12598	90	Cluster-5405.109090,Cluster-5405.100457,Cluster-5405.9844,Cluster-5405.101189,Cluster-5405.94457,Cluster-5405.98546,Cluster-5405.109522,Cluster-5405.126307,Cluster-5405.46797,Cluster-5405.38155,Cluster-5405.14093,Cluster-5405.37716,Cluster-5405.101127,Cluster-5405.135395,Cluster-5405.135396,Cluster-5405.135393,Cluster-5405.40801,Cluster-5405.142354,Cluster-5405.96333,Cluster-5405.17423,Cluster-54…
BP	GO:0055085	transmembrane transport	90|921	3786|49493	0.020844	0.3531	90	Cluster-5405.129969,Cluster-5405.103717,Cluster-5405.130369,Cluster-5405.108470,Cluster-5405.15023,Cluster-5405.97666,Cluster-5405.133361,Cluster-5405.46797,Cluster-5405.16689,Cluster-5405.107902,Cluster-5405.14093,Cluster-5405.4942,Cluster-5405.123324,Cluster-5405.2161,Cluster-5405.126444,Cluster-5405.124255,Cluster-5405.102025,Cluster-5405.16601,Cluster-5405.109767,Cluster-5405.129579,Cluster-5…
CC	GO:0030312	external encapsulating structure	9|921	296|49493	0.10886	0.72764	9	Cluster-5405.103674,Cluster-5405.98884,Cluster-5405.126213,Cluster-5405.96703,Cluster-5405.95794,Cluster-5405.96179,Cluster-5405.14184,Cluster-5405.47459,Cluster-5405.96294
BP	GO:0006605	protein targeting	9|921	385|49493	0.34757	1	9	Cluster-5405.95024,Cluster-5405.110389,Cluster-5405.2500,Cluster-5405.37716,Cluster-5405.36137,Cluster-5405.134840,Cluster-5405.48855,Cluster-5405.13325,Cluster-5405.106651
BP	GO:0048870	cell motility	9|921	515|49493	0.61944	1	9	Cluster-5405.17423,Cluster-5405.98840,Cluster-5405.14093,Cluster-5405.131752,Cluster-5405.48699,Cluster-5405.23572,Cluster-5405.13325,Cluster-5405.101854,Cluster-5405.48982
MF	GO:0019899	enzyme binding	9|921	662|49493	0.94757	1	9	Cluster-5405.14093,Cluster-5405.95828,Cluster-5405.94232,Cluster-5405.108470,Cluster-5405.19480,Cluster-5405.104065,Cluster-5405.101279,Cluster-5405.135421,Cluster-5405.16298
MF	GO:0016887	ATPase activity	9|921	1004|49493	0.99961	1	9	Cluster-5405.94533,Cluster-5405.17541,Cluster-5405.135157,Cluster-20935.0,Cluster-5405.47152,Cluster-5405.48855,Cluster-5405.13994,Cluster-5405.13174,Cluster-5405.19268
MF	GO:0008233	peptidase activity	81|921	3347|49493	0.024035	0.3531	81	Cluster-5405.17541,Cluster-5405.124421,Cluster-5405.103717,Cluster-5405.20298,Cluster-5405.4551,Cluster-5405.129616,Cluster-5405.95442,Cluster-5405.44409,Cluster-5405.10775,Cluster-5405.15551,Cluster-5405.2685,Cluster-5405.103113,Cluster-5405.100507,Cluster-5405.19581,Cluster-5405.43461,Cluster-5405.134837,Cluster-5405.13033,Cluster-5405.41402,Cluster-5405.130881,Cluster-5405.127808,Cluster-5405.…
BP	GO:0007005	mitochondrion organization	8|921	462|49493	0.62047	1	8	Cluster-5405.106436,Cluster-5405.130573,Cluster-5405.139723,Cluster-5405.108904,Cluster-5405.99250,Cluster-5405.48982,Cluster-5405.18418,Cluster-5405.44972
BP	GO:0061024	membrane organization	8|921	466|49493	0.67288	1	8	Cluster-5405.19587,Cluster-5405.95024,Cluster-5405.98162,Cluster-5405.130397,Cluster-5405.14087,Cluster-5405.97206,Cluster-5405.129844,Cluster-5405.37141
MF	GO:0016874	ligase activity	8|921	635|49493	0.94922	1	8	Cluster-5405.130929,Cluster-5405.21796,Cluster-5405.105228,Cluster-5405.39675,Cluster-5405.40262,Cluster-5405.124069,Cluster-5405.108602,Cluster-5405.9662
MF	GO:0016491	oxidoreductase activity	73|921	3528|49493	0.33037	1	73	Cluster-5405.14772,Cluster-5405.129282,Cluster-5405.126156,Cluster-5405.173,Cluster-5405.10983,Cluster-5405.19581,Cluster-5405.130066,Cluster-5405.103296,Cluster-5405.41115,Cluster-5405.10774,Cluster-5405.48575,Cluster-5405.15537,Cluster-5405.104934,Cluster-5405.109384,Cluster-5405.44171,Cluster-5405.44598,Cluster-5405.129562,Cluster-5405.96148,Cluster-5405.101796,Cluster-5405.39777,Cluster-5405.…
CC	GO:0031012	extracellular matrix	7|921	171|49493	0.057521	0.47014	7	Cluster-5405.102241,Cluster-5405.95961,Cluster-5405.95825,Cluster-5405.142354,Cluster-5405.48033,Cluster-5405.13033,Cluster-5405.4837
BP	GO:0006457	protein folding	7|921	290|49493	0.28399	1	7	Cluster-5405.106436,Cluster-5405.110389,Cluster-5405.14093,Cluster-5405.907,Cluster-5405.105863,Cluster-5405.18351,Cluster-5405.14638
CC	GO:0005929	cilium	7|921	422|49493	0.66166	1	7	Cluster-5405.98840,Cluster-5405.14093,Cluster-5405.127383,Cluster-5405.23572,Cluster-5405.13325,Cluster-5405.101854,Cluster-5405.48982
BP	GO:0071554	cell wall organization or biogenesis	6|921	212|49493	0.19971	0.90583	6	Cluster-5405.130929,Cluster-5405.103674,Cluster-5405.18853,Cluster-5405.97309,Cluster-5405.41169,Cluster-5405.47459
BP	GO:0019748	secondary metabolic process	6|921	377|49493	0.6337	1	6	Cluster-5405.99098,Cluster-5405.106941,Cluster-5405.36983,Cluster-5405.105834,Cluster-5405.42642,Cluster-5405.14076
CC	GO:0005615	extracellular space	6|921	668|49493	0.98715	1	6	Cluster-5405.14093,Cluster-5405.16932,Cluster-5405.69517,Cluster-5405.126307,Cluster-5405.70035,Cluster-5405.46963
BP	GO:0006464	cellular protein modification process	58|921	4062|49493	0.99964	1	58	Cluster-5405.128322,Cluster-5405.109090,Cluster-5405.122843,Cluster-5405.103717,Cluster-5405.22032,Cluster-5405.37818,Cluster-5405.108145,Cluster-5405.109170,Cluster-5405.20996,Cluster-5405.15537,Cluster-5405.22817,Cluster-5405.99368,Cluster-5405.135613,Cluster-5405.105181,Cluster-5405.698,Cluster-5405.14638,Cluster-5405.127825,Cluster-5405.106513,Cluster-5405.94533,Cluster-5405.22588,Cluster-540…
MF	GO:0005198	structural molecule activity	57|921	2619|49493	0.14536	0.83912	57	Cluster-5405.17423,Cluster-5405.132394,Cluster-5405.98947,Cluster-5405.108890,Cluster-5405.19581,Cluster-5405.15807,Cluster-5405.38561,Cluster-5405.103674,Cluster-5405.102218,Cluster-5405.15551,Cluster-5405.15535,Cluster-5405.38405,Cluster-5405.48690,Cluster-5405.96179,Cluster-5405.4837,Cluster-5405.100135,Cluster-5405.21375,Cluster-5405.110171,Cluster-5405.133076,Cluster-5405.131752,Cluster-5405…
BP	GO:0005975	carbohydrate metabolic process	53|921	1645|49493	0.00037992	0.024125	53	Cluster-5405.98162,Cluster-5405.2500,Cluster-5405.123297,Cluster-5405.37818,Cluster-5405.23277,Cluster-5405.20316,Cluster-5405.4927,Cluster-5405.96668,Cluster-5405.21072,Cluster-5405.97181,Cluster-5405.41169,Cluster-5405.97240,Cluster-5405.40005,Cluster-5405.125250,Cluster-5405.44351,Cluster-5405.18596,Cluster-5405.125249,Cluster-5405.126360,Cluster-5405.128143,Cluster-5405.44217,Cluster-5405.108…
BP	GO:0006950	response to stress	52|921	3367|49493	0.9522	1	52	Cluster-5405.95527,Cluster-5405.105158,Cluster-5405.10983,Cluster-5405.139550,Cluster-5405.94232,Cluster-5405.110406,Cluster-5405.16932,Cluster-5405.125608,Cluster-5405.22853,Cluster-5405.14192,Cluster-5405.21318,Cluster-5405.46541,Cluster-5405.17970,Cluster-5405.103884,Cluster-5405.48813,Cluster-5405.40850,Cluster-5405.96289,Cluster-5405.134671,Cluster-5405.23572,Cluster-5405.41973,Cluster-5405.…
BP	GO:0006790	sulfur compound metabolic process	5|921	321|49493	0.78585	1	5	Cluster-5405.13441,Cluster-5405.110382,Cluster-5405.129969,Cluster-5405.48140,Cluster-5405.17515
MF	GO:0051082	unfolded protein binding	5|921	404|49493	0.86299	1	5	Cluster-5405.907,Cluster-5405.139550,Cluster-5405.14093,Cluster-5405.18351,Cluster-5405.14638
BP	GO:0007059	chromosome segregation	5|921	500|49493	0.95597	1	5	Cluster-5405.106436,Cluster-5405.48982,Cluster-5405.96283,Cluster-5405.130066,Cluster-5405.14087
MF	GO:0004386	helicase activity	5|921	544|49493	0.99362	1	5	Cluster-5405.105434,Cluster-5405.125608,Cluster-5405.19291,Cluster-5405.16080,Cluster-5405.139671
CC	GO:0005886	plasma membrane	45|921	1790|49493	0.025023	0.3531	45	Cluster-5405.17423,Cluster-5405.94946,Cluster-5405.139550,Cluster-5405.15148,Cluster-5405.108470,Cluster-5405.96668,Cluster-5405.20996,Cluster-5405.97404,Cluster-5405.107302,Cluster-5405.109670,Cluster-5405.257,Cluster-5405.47345,Cluster-5405.17541,Cluster-5405.127808,Cluster-5405.102287,Cluster-5405.106941,Cluster-5405.37267,Cluster-5405.127667,Cluster-5405.19053,Cluster-5405.122299,Cluster-5405…
BP	GO:0022607	cellular component assembly	45|921	2416|49493	0.54721	1	45	Cluster-5405.46810,Cluster-5405.129969,Cluster-5405.16932,Cluster-5405.40341,Cluster-5405.127588,Cluster-5405.106436,Cluster-5405.130573,Cluster-5405.106513,Cluster-5405.97666,Cluster-5405.127383,Cluster-5405.135769,Cluster-5405.102116,Cluster-5405.16477,Cluster-5405.23022,Cluster-5405.23572,Cluster-5405.99250,Cluster-5405.46797,Cluster-5405.48140,Cluster-5405.139516,Cluster-5405.42041,Cluster-54…
CC	GO:0005777	peroxisome	4|921	123|49493	0.19259	0.90583	4	Cluster-5405.95024,Cluster-5405.110389,Cluster-5405.122451,Cluster-5405.127851
BP	GO:0006914	autophagy	4|921	169|49493	0.465	1	4	Cluster-5405.14464,Cluster-5289.0,Cluster-5405.14093,Cluster-5405.17605
BP	GO:0051301	cell division	4|921	405|49493	0.95852	1	4	Cluster-5405.18820,Cluster-5405.16932,Cluster-5405.107727,Cluster-5405.41849
CC	GO:0031410	cytoplasmic vesicle	4|921	615|49493	0.99586	1	4	Cluster-5405.128322,Cluster-5405.94232,Cluster-5405.105181,Cluster-5405.97206
CC	GO:0005783	endoplasmic reticulum	36|921	1738|49493	0.23508	0.99517	36	Cluster-5405.139550,Cluster-5405.125040,Cluster-7837.0,Cluster-5405.15537,Cluster-5405.97309,Cluster-5405.103600,Cluster-5405.105178,Cluster-5405.44972,Cluster-5405.105816,Cluster-5405.3795,Cluster-5405.38555,Cluster-5405.21979,Cluster-5405.135421,Cluster-5405.103900,Cluster-5405.132550,Cluster-5405.110389,Cluster-5405.129435,Cluster-5405.129844,Cluster-5405.140057,Cluster-5405.4059,Cluster-5405.…
MF	GO:0003700	DNA-binding transcription factor activity	35|921	2070|49493	0.81825	1	35	Cluster-5405.18768,Cluster-5405.106941,Cluster-5405.18819,Cluster-5405.133184,Cluster-5405.106773,Cluster-5405.101854,Cluster-5405.97240,Cluster-5405.130279,Cluster-5405.105409,Cluster-5405.94704,Cluster-5405.134058,Cluster-5405.101776,Cluster-5405.102116,Cluster-5405.14935,Cluster-5405.48141,Cluster-5405.139782,Cluster-5405.110389,Cluster-5405.19771,Cluster-5405.142492,Cluster-5405.103119,Cluste…
BP	GO:0044403	symbiont process	34|921	2286|49493	0.94294	1	34	Cluster-5405.95468,Cluster-5405.14087,Cluster-5405.109328,Cluster-5405.101376,Cluster-5405.13780,Cluster-5405.97309,Cluster-5405.107302,Cluster-5405.15759,Cluster-5405.96266,Cluster-5405.19467,Cluster-5405.16513,Cluster-5405.102248,Cluster-5405.98546,Cluster-5405.127435,Cluster-5405.37267,Cluster-5405.23572,Cluster-5405.4584,Cluster-5405.48141,Cluster-5405.123856,Cluster-5405.104682,Cluster-5405.…
CC	GO:0005694	chromosome	33|921	1711|49493	0.55848	1	33	Cluster-5405.133188,Cluster-5405.14087,Cluster-5405.130066,Cluster-5405.16932,Cluster-5405.18280,Cluster-5405.17253,Cluster-5405.14638,Cluster-5405.106436,Cluster-5405.107727,Cluster-5405.12919,Cluster-5405.41973,Cluster-5405.135421,Cluster-5405.125608,Cluster-5405.23273,Cluster-20935.0,Cluster-5405.96283,Cluster-5405.107484,Cluster-5405.102558,Cluster-5405.128943,Cluster-5405.98840,Cluster-5405.…
BP	GO:0009056	catabolic process	32|921	2279|49493	0.98941	1	32	Cluster-5405.128347,Cluster-5405.16932,Cluster-5405.139550,Cluster-5405.110406,Cluster-5405.105150,Cluster-5405.109170,Cluster-5405.40850,Cluster-5405.97309,Cluster-5405.18596,Cluster-5405.101796,Cluster-5405.14464,Cluster-5405.97666,Cluster-5405.17605,Cluster-5405.128143,Cluster-5405.23277,Cluster-5405.14093,Cluster-5405.132464,Cluster-5405.110382,Cluster-5405.9831,Cluster-5405.133011,Cluster-54…
BP	GO:0048856	anatomical structure development	31|921	1511|49493	0.42998	1	31	Cluster-5405.103396,Cluster-5405.135469,Cluster-5405.48699,Cluster-5405.109170,Cluster-5405.108904,Cluster-5405.14553,Cluster-5405.96179,Cluster-5405.94457,Cluster-5405.35555,Cluster-5405.98884,Cluster-5405.95794,Cluster-5405.48033,Cluster-5405.100197,Cluster-5405.103900,Cluster-5405.96247,Cluster-5405.125625,Cluster-5405.21447,Cluster-5405.96703,Cluster-5405.103113,Cluster-5405.131711,Cluster-54…
CC	GO:0005739	mitochondrion	31|921	1647|49493	0.46446	1	31	Cluster-5405.14772,Cluster-5405.130369,Cluster-5405.15023,Cluster-5405.18176,Cluster-5405.2685,Cluster-5405.40458,Cluster-5405.19979,Cluster-5405.106436,Cluster-5405.23696,Cluster-5405.94705,Cluster-5405.128044,Cluster-5405.127435,Cluster-5405.108806,Cluster-5405.46797,Cluster-5405.103900,Cluster-5405.106651,Cluster-5405.129800,Cluster-5405.17310,Cluster-5405.129844,Cluster-5405.101590,Cluster-54…
CC	GO:0005622	intracellular	308|921	17232|49493	0.92076	1	308	Cluster-5405.128322,Cluster-5405.15143,Cluster-5405.15380,Cluster-5405.42773,Cluster-5405.122918,Cluster-5405.126780,Cluster-5405.130369,Cluster-5405.18879,Cluster-5405.123820,Cluster-5405.15023,Cluster-5405.19480,Cluster-5405.40449,Cluster-5405.21059,Cluster-5405.15537,Cluster-5405.15535,Cluster-5405.17672,Cluster-5405.97240,Cluster-5405.19086,Cluster-5405.44351,Cluster-5405.41403,Cluster-5405.1…
BP	GO:0006629	lipid metabolic process	30|921	1671|49493	0.73797	1	30	Cluster-5405.109090,Cluster-5405.10774,Cluster-5405.128856,Cluster-5405.21072,Cluster-5405.124069,Cluster-5405.41744,Cluster-5405.107302,Cluster-5405.97240,Cluster-5405.17933,Cluster-5405.101796,Cluster-5405.23696,Cluster-5405.95213,Cluster-5405.9405,Cluster-5405.107686,Cluster-5405.129282,Cluster-5405.110389,Cluster-5405.132464,Cluster-5405.124657,Cluster-5405.125504,Cluster-5405.9831,Cluster-54…
BP	GO:0007009	plasma membrane organization	3|921	105|49493	0.28986	1	3	Cluster-5405.130397,Cluster-5405.95024,Cluster-5405.19587
MF	GO:0016765	transferase activity, transferring alkyl or aryl (other than methyl) groups	3|921	169|49493	0.65656	1	3	Cluster-5405.22817,Cluster-5405.17672,Cluster-5405.18824
BP	GO:0048646	anatomical structure formation involved in morphogenesis	3|921	183|49493	0.70361	1	3	Cluster-5405.103396,Cluster-5405.96179,Cluster-5405.108904
CC	GO:0005815	microtubule organizing center	3|921	195|49493	0.74366	1	3	Cluster-5405.10332,Cluster-5405.14093,Cluster-5405.127383
MF	GO:0008135	translation factor activity, RNA binding	3|921	309|49493	0.9309	1	3	Cluster-5405.122361,Cluster-5405.101703,Cluster-5405.96730
BP	GO:0034641	cellular nitrogen compound metabolic process	292|921	16432|49493	0.9487	1	292	Cluster-5405.15143,Cluster-5405.103356,Cluster-5405.94704,Cluster-5405.15380,Cluster-5405.10983,Cluster-5405.14087,Cluster-5405.130369,Cluster-5405.18879,Cluster-5405.123820,Cluster-5405.15023,Cluster-5405.40262,Cluster-5405.36018,Cluster-5405.96730,Cluster-5405.1086,Cluster-5405.15535,Cluster-5434.0,Cluster-7045.0,Cluster-5405.17672,Cluster-5405.97240,Cluster-5405.19086,Cluster-5405.97666,Cluste…
MF	GO:0003723	RNA binding	29|921	2133|49493	0.99209	1	29	Cluster-5405.95763,Cluster-5405.106941,Cluster-5405.15807,Cluster-5405.105150,Cluster-5405.122361,Cluster-5405.124069,Cluster-5405.19086,Cluster-5405.37716,Cluster-5405.97666,Cluster-5405.110338,Cluster-5405.127435,Cluster-5405.37267,Cluster-5405.127667,Cluster-5405.107460,Cluster-5405.128303,Cluster-5405.135012,Cluster-5405.101212,Cluster-5405.127353,Cluster-5405.48278,Cluster-5405.37843,Cluster…
CC	GO:0005654	nucleoplasm	28|921	1340|49493	0.39012	1	28	Cluster-5405.95527,Cluster-5405.14087,Cluster-5405.18280,Cluster-5405.14638,Cluster-5405.10949,Cluster-5405.102116,Cluster-5405.23572,Cluster-5405.101127,Cluster-5405.132793,Cluster-5405.3795,Cluster-5405.4669,Cluster-5405.110389,Cluster-5405.17185,Cluster-5405.24141,Cluster-5405.132918,Cluster-5405.907,Cluster-5405.122843,Cluster-5405.96518,Cluster-5405.131324,Cluster-5405.48978,Cluster-5405.105…
BP	GO:0015031	protein transport	28|921	2414|49493	0.99895	1	28	Cluster-5405.2500,Cluster-5405.94232,Cluster-5405.16932,Cluster-5405.17931,Cluster-5405.101854,Cluster-5405.106436,Cluster-5405.16515,Cluster-5405.48855,Cluster-5405.100457,Cluster-5405.135421,Cluster-5405.106651,Cluster-5405.110389,Cluster-5405.129435,Cluster-5405.37716,Cluster-5405.100484,Cluster-5405.4059,Cluster-5405.134840,Cluster-5405.107484,Cluster-5405.105181,Cluster-5405.130881,Cluster-5…
BP	GO:0065003	protein-containing complex assembly	27|921	1632|49493	0.79652	1	27	Cluster-5405.46810,Cluster-5405.16932,Cluster-5405.106436,Cluster-5405.130573,Cluster-5405.135769,Cluster-5405.102116,Cluster-5405.16477,Cluster-5405.23022,Cluster-5405.23572,Cluster-5405.70035,Cluster-5405.46797,Cluster-5405.99250,Cluster-5405.132918,Cluster-5405.107196,Cluster-5405.907,Cluster-5405.103119,Cluster-5405.107484,Cluster-5405.102558,Cluster-5405.131711,Cluster-5405.18418,Cluster-540…
BP	GO:0051604	protein maturation	26|921	1460|49493	0.38905	1	26	Cluster-5405.103717,Cluster-5405.37818,Cluster-5405.133184,Cluster-5405.43257,Cluster-5405.11321,Cluster-5405.127667,Cluster-5405.48033,Cluster-5405.135421,Cluster-5405.103900,Cluster-5405.40801,Cluster-5405.103600,Cluster-5405.132918,Cluster-5405.122843,Cluster-5405.96518,Cluster-5405.40449,Cluster-5405.105181,Cluster-5405.130881,Cluster-5405.105547,Cluster-5405.126096,Cluster-5405.95828,Cluster…
MF	GO:0030234	enzyme regulator activity	26|921	1487|49493	0.72937	1	26	Cluster-5405.109090,Cluster-5405.101189,Cluster-5405.99368,Cluster-5405.122615,Cluster-5405.43257,Cluster-5405.102215,Cluster-5405.45413,Cluster-5405.3795,Cluster-5405.100197,Cluster-5405.109731,Cluster-5405.42041,Cluster-5405.15610,Cluster-5405.41169,Cluster-5405.108425,Cluster-5405.42918,Cluster-5405.69517,Cluster-5405.101590,Cluster-5405.43248,Cluster-5405.127490,Cluster-5405.17933,Cluster-540…
BP	GO:0006520	cellular amino acid metabolic process	26|921	2212|49493	0.9995	1	26	Cluster-5405.128322,Cluster-5405.123272,Cluster-5405.13441,Cluster-5405.17672,Cluster-5405.40262,Cluster-5405.15537,Cluster-5405.108602,Cluster-5405.103356,Cluster-5405.101796,Cluster-5405.4942,Cluster-5405.110389,Cluster-5405.96703,Cluster-5405.96283,Cluster-5405.18252,Cluster-5405.131711,Cluster-5405.131669,Cluster-5405.94521,Cluster-5405.127762,Cluster-5405.39675,Cluster-5405.102025,Cluster-54…
BP	GO:0042254	ribosome biogenesis	25|921	1605|49493	0.82526	1	25	Cluster-5405.132394,Cluster-5405.15807,Cluster-5405.15551,Cluster-5405.107852,Cluster-5405.15535,Cluster-5405.96913,Cluster-5405.100135,Cluster-5405.97605,Cluster-5405.134421,Cluster-5405.110171,Cluster-5405.23022,Cluster-5405.23208,Cluster-5405.48718,Cluster-5405.70035,Cluster-5405.19315,Cluster-5405.95280,Cluster-5405.11277,Cluster-5405.105181,Cluster-5405.20419,Cluster-5405.94449,Cluster-5405.…
BP	GO:0009058	biosynthetic process	244|921	12983|49493	0.61961	1	244	Cluster-5405.15143,Cluster-5405.103356,Cluster-5405.94704,Cluster-5405.15380,Cluster-5405.10983,Cluster-5405.109090,Cluster-5405.13441,Cluster-5405.130369,Cluster-5405.18879,Cluster-5405.123820,Cluster-5405.15023,Cluster-5405.40262,Cluster-5405.36018,Cluster-5405.96730,Cluster-5405.1086,Cluster-5405.15535,Cluster-5434.0,Cluster-5405.97240,Cluster-5405.20463,Cluster-5405.103717,Cluster-5405.101776…
CC	GO:0043226	organelle	240|921	13181|49493	0.78244	1	240	Cluster-5405.128322,Cluster-5405.15143,Cluster-5405.42773,Cluster-5405.14087,Cluster-5405.130369,Cluster-5405.18879,Cluster-5405.15023,Cluster-5405.17931,Cluster-5405.21059,Cluster-5405.15537,Cluster-5405.15535,Cluster-5405.19086,Cluster-5405.44351,Cluster-5405.41403,Cluster-5405.128044,Cluster-5405.101800,Cluster-5405.96289,Cluster-5405.23572,Cluster-5405.38555,Cluster-5405.135262,Cluster-5405.4…
MF	GO:0016829	lyase activity	24|921	969|49493	0.12472	0.75426	24	Cluster-5405.98162,Cluster-5405.139550,Cluster-5405.13441,Cluster-5405.130066,Cluster-5405.39849,Cluster-5405.107302,Cluster-5405.105834,Cluster-5405.47345,Cluster-7980.0,Cluster-5405.128991,Cluster-5405.110389,Cluster-5405.23311,Cluster-5405.110382,Cluster-5405.20298,Cluster-5405.94413,Cluster-5405.18252,Cluster-5405.131711,Cluster-5405.94285,Cluster-5405.37454,Cluster-5405.44186,Cluster-5405.38…
BP	GO:0007155	cell adhesion	24|921	990|49493	0.15436	0.85234	24	Cluster-5405.110657,Cluster-5405.42804,Cluster-5405.48699,Cluster-5405.105725,Cluster-5405.97309,Cluster-5405.104327,Cluster-5405.131621,Cluster-5405.94892,Cluster-5405.139436,Cluster-5405.139430,Cluster-5405.23572,Cluster-5405.2489,Cluster-5405.47459,Cluster-5405.110389,Cluster-5405.129065,Cluster-5405.48521,Cluster-5405.125661,Cluster-5405.103114,Cluster-5405.44186,Cluster-5405.122451,Cluster-5…
CC	GO:0005856	cytoskeleton	24|921	1679|49493	0.95638	1	24	Cluster-5405.133188,Cluster-5405.14087,Cluster-5405.130066,Cluster-5405.109137,Cluster-5405.22817,Cluster-5405.106436,Cluster-5405.131636,Cluster-5405.127383,Cluster-5405.23572,Cluster-5405.135421,Cluster-5405.10332,Cluster-5405.44351,Cluster-5405.14093,Cluster-5405.140057,Cluster-5405.40275,Cluster-5405.96283,Cluster-5405.107008,Cluster-5405.131711,Cluster-5405.94913,Cluster-5405.37253,Cluster-5…
BP	GO:0006412	translation	24|921	1855|49493	0.97784	1	24	Cluster-5405.15380,Cluster-5405.10983,Cluster-5405.15807,Cluster-5405.40262,Cluster-5405.122361,Cluster-5405.15551,Cluster-5405.15535,Cluster-5405.132394,Cluster-5405.100135,Cluster-5405.110171,Cluster-5405.23208,Cluster-5405.95280,Cluster-5405.19315,Cluster-5405.48718,Cluster-5405.110389,Cluster-5405.11277,Cluster-5405.94449,Cluster-5405.39675,Cluster-5405.104998,Cluster-5405.14807,Cluster-5405.…
MF	GO:0016798	hydrolase activity, acting on glycosyl bonds	23|921	728|49493	0.017968	0.3531	23	Cluster-5405.41744,Cluster-5405.97309,Cluster-5405.40005,Cluster-5405.125250,Cluster-5405.44351,Cluster-5405.125249,Cluster-5405.128143,Cluster-5405.44217,Cluster-5405.10776,Cluster-5405.23277,Cluster-5405.21979,Cluster-5405.907,Cluster-5405.9831,Cluster-5405.4927,Cluster-5405.11111,Cluster-5405.132130,Cluster-5405.40645,Cluster-5405.94786,Cluster-5405.20316,Cluster-5405.129121,Cluster-5405.13536…
BP	GO:0016192	vesicle-mediated transport	23|921	1614|49493	0.94942	1	23	Cluster-5405.94232,Cluster-5405.48699,Cluster-5405.101854,Cluster-5405.41158,Cluster-5405.22817,Cluster-5405.16515,Cluster-5405.127607,Cluster-5405.105816,Cluster-5405.100457,Cluster-5405.14093,Cluster-5405.129844,Cluster-5405.17931,Cluster-5405.105181,Cluster-5405.107484,Cluster-5405.44186,Cluster-5405.122561,Cluster-5405.105903,Cluster-5405.17672,Cluster-5405.40449,Cluster-5405.128607,Cluster-5…
MF	GO:0016301	kinase activity	23|921	2516|49493	1	1	23	Cluster-5405.2500,Cluster-5405.95468,Cluster-5405.18853,Cluster-5405.108145,Cluster-5405.128856,Cluster-5405.20996,Cluster-5405.104998,Cluster-5405.4834,Cluster-5405.127825,Cluster-5405.4942,Cluster-5405.15949,Cluster-5405.18418,Cluster-5405.39267,Cluster-5405.96283,Cluster-5405.99154,Cluster-5405.21072,Cluster-5405.23988,Cluster-5405.127425,Cluster-5405.135613,Cluster-5405.17515,Cluster-5405.853…
CC	GO:0032991	protein-containing complex	222|921	13018|49493	0.98425	1	222	Cluster-5405.128322,Cluster-5405.15143,Cluster-5405.15380,Cluster-5405.122918,Cluster-5405.103396,Cluster-5405.18879,Cluster-5405.123820,Cluster-5405.15023,Cluster-5405.107484,Cluster-5405.18176,Cluster-5405.96730,Cluster-5405.97404,Cluster-5405.15535,Cluster-5405.17672,Cluster-5405.97240,Cluster-5405.257,Cluster-5405.96956,Cluster-5405.128044,Cluster-5405.47579,Cluster-5405.101776,Cluster-5405.2…
BP	GO:0006810	transport	212|921	9907|49493	0.034931	0.40329	212	Cluster-5405.129969,Cluster-5405.2500,Cluster-5405.94664,Cluster-5405.103717,Cluster-5405.100457,Cluster-5405.103396,Cluster-5405.108470,Cluster-5405.123820,Cluster-5405.15023,Cluster-5405.107484,Cluster-5405.97404,Cluster-5405.41158,Cluster-5405.94477,Cluster-5405.94457,Cluster-5405.97666,Cluster-5405.133361,Cluster-5405.130397,Cluster-5405.96772,Cluster-5405.42272,Cluster-5405.48855,Cluster-540…
BP	GO:0040011	locomotion	21|921	1136|49493	0.4855	1	21	Cluster-5405.98840,Cluster-5405.17423,Cluster-5405.35555,Cluster-5405.13325,Cluster-5405.14093,Cluster-5405.39753,Cluster-5405.16513,Cluster-5405.139589,Cluster-5405.131752,Cluster-5405.101279,Cluster-5405.129163,Cluster-5405.135469,Cluster-5405.103900,Cluster-5405.48699,Cluster-5405.129105,Cluster-5405.18193,Cluster-5405.94457,Cluster-5405.101854,Cluster-5405.48982,Cluster-5405.110218,Cluster-54…
MF	GO:0004518	nuclease activity	21|921	1272|49493	0.77232	1	21	Cluster-5405.110389,Cluster-5405.105158,Cluster-5405.16585,Cluster-5405.18213,Cluster-5405.46097,Cluster-5405.16932,Cluster-5405.110406,Cluster-5405.38405,Cluster-5405.105150,Cluster-5405.40850,Cluster-5405.130333,Cluster-5405.130731,Cluster-5405.23022,Cluster-5405.100030,Cluster-5405.48278,Cluster-5405.38237,Cluster-5405.129126,Cluster-5405.37843,Cluster-5405.130881,Cluster-5405.96289,Cluster-54…
MF	GO:0008092	cytoskeletal protein binding	20|921	794|49493	0.18239	0.90583	20	Cluster-5405.44351,Cluster-5405.47277,Cluster-5405.94913,Cluster-5405.131636,Cluster-5405.97519,Cluster-5405.127607,Cluster-5405.94232,Cluster-5405.40275,Cluster-5405.108470,Cluster-5405.47579,Cluster-5405.133262,Cluster-5405.140057,Cluster-5405.106436,Cluster-5405.23572,Cluster-5405.17507,Cluster-5405.107008,Cluster-5405.103113,Cluster-5405.98176,Cluster-5405.109137,Cluster-5405.128944
BP	GO:0030705	cytoskeleton-dependent intracellular transport	2|921	17|49493	0.043081	0.42346	2	Cluster-5405.41468,Cluster-5405.130054
BP	GO:0071941	nitrogen cycle metabolic process	2|921	62|49493	0.36405	1	2	Cluster-5405.15,Cluster-5405.101978
MF	GO:0003729	mRNA binding	2|921	71|49493	0.42025	1	2	Cluster-5405.97666,Cluster-5405.135012
CC	GO:0005618	cell wall	2|921	81|49493	0.42497	1	2	Cluster-5405.103674,Cluster-5405.47459
CC	GO:0005635	nuclear envelope	2|921	100|49493	0.60755	1	2	Cluster-5405.15915,Cluster-5405.95804
CC	GO:0005773	vacuole	2|921	94|49493	0.62283	1	2	Cluster-5405.16515,Cluster-5405.13994
MF	GO:0032182	ubiquitin-like protein binding	2|921	123|49493	0.74696	1	2	Cluster-5405.125552,Cluster-5405.35590
BP	GO:0008283	cell proliferation	2|921	314|49493	0.98854	1	2	Cluster-5405.1079,Cluster-5405.109345
BP	GO:0000278	mitotic cell cycle	2|921	362|49493	0.99186	1	2	Cluster-5405.133188,Cluster-5405.127383
BP	GO:0006913	nucleocytoplasmic transport	2|921	427|49493	0.99756	1	2	Cluster-5405.101376,Cluster-5405.16932
BP	GO:0040007	growth	2|921	406|49493	0.99778	1	2	Cluster-5405.1079,Cluster-5405.109345
MF	GO:0043167	ion binding	192|921	12423|49493	1	1	192	Cluster-5405.15143,Cluster-5405.129969,Cluster-5405.2500,Cluster-5405.123297,Cluster-5405.95468,Cluster-5405.17244,Cluster-5405.13441,Cluster-5405.100457,Cluster-5405.103396,Cluster-5405.18879,Cluster-5405.16791,Cluster-5405.40262,Cluster-5405.48575,Cluster-5405.108145,Cluster-5405.21059,Cluster-5405.125210,Cluster-5405.106119,Cluster-5405.104934,Cluster-5405.99154,Cluster-5405.122509,Cluster-540…
BP	GO:0007049	cell cycle	19|921	1210|49493	0.86905	1	19	Cluster-5405.128322,Cluster-5405.105507,Cluster-5405.133188,Cluster-5405.106436,Cluster-5405.107727,Cluster-5405.127383,Cluster-5405.14087,Cluster-5405.130066,Cluster-5405.38405,Cluster-5405.16932,Cluster-5405.19368,Cluster-5405.41973,Cluster-5405.96283,Cluster-5405.48982,Cluster-5405.39267,Cluster-5405.10332,Cluster-5405.135421,Cluster-5405.42041,Cluster-5405.126619
CC	GO:0005840	ribosome	19|921	1616|49493	0.98616	1	19	Cluster-5405.100135,Cluster-5405.95280,Cluster-5405.132394,Cluster-5405.110171,Cluster-5405.23208,Cluster-5405.15807,Cluster-5405.94449,Cluster-5405.95782,Cluster-5405.11277,Cluster-5405.122361,Cluster-5405.15551,Cluster-5405.48718,Cluster-5405.15535,Cluster-5405.14807,Cluster-5405.96730,Cluster-5405.101703,Cluster-5405.104998,Cluster-5405.19315,Cluster-5405.102909
BP	GO:0007010	cytoskeleton organization	18|921	761|49493	0.19692	0.90583	18	Cluster-5405.47277,Cluster-5405.44351,Cluster-5405.133188,Cluster-5405.131636,Cluster-5405.97519,Cluster-5405.127383,Cluster-5405.127607,Cluster-5405.10332,Cluster-5405.105228,Cluster-5405.108470,Cluster-5405.47579,Cluster-5405.133262,Cluster-5405.17507,Cluster-5405.94232,Cluster-5405.103113,Cluster-5405.128944,Cluster-5405.109137,Cluster-5405.131711
BP	GO:0051276	chromosome organization	18|921	1259|49493	0.90058	1	18	Cluster-5405.100484,Cluster-5405.110389,Cluster-5405.101127,Cluster-5405.38405,Cluster-5405.16932,Cluster-5405.127435,Cluster-5405.17253,Cluster-5405.122843,Cluster-5405.3795,Cluster-5405.47067,Cluster-5405.47891,Cluster-5405.132793,Cluster-5405.107484,Cluster-5405.102558,Cluster-5405.105181,Cluster-5405.14638,Cluster-5405.128943,Cluster-5405.22679
BP	GO:0030154	cell differentiation	17|921	647|49493	0.12008	0.75426	17	Cluster-5405.129163,Cluster-5405.94457,Cluster-5405.35555,Cluster-5405.10653,Cluster-5405.106941,Cluster-5405.139589,Cluster-5405.105039,Cluster-5405.37818,Cluster-5405.135469,Cluster-5405.103900,Cluster-5405.101279,Cluster-5405.18193,Cluster-5405.21194,Cluster-5405.103113,Cluster-5405.96179,Cluster-5405.110218,Cluster-5405.96247
BP	GO:0006397	mRNA processing	17|921	693|49493	0.23506	0.99517	17	Cluster-5405.16515,Cluster-5405.101212,Cluster-5405.42773,Cluster-5405.106941,Cluster-5405.727,Cluster-5405.37077,Cluster-5405.122843,Cluster-5405.132918,Cluster-5405.37267,Cluster-5405.103085,Cluster-5405.128856,Cluster-5405.101552,Cluster-5405.109522,Cluster-5405.98698,Cluster-5405.132020,Cluster-5405.128303,Cluster-5405.19086
MF	GO:0016779	nucleotidyltransferase activity	17|921	1158|49493	0.87828	1	17	Cluster-5405.94719,Cluster-5405.37716,Cluster-5405.38786,Cluster-5405.126071,Cluster-5405.19548,Cluster-5405.18483,Cluster-5405.105150,Cluster-5405.133143,Cluster-5405.101800,Cluster-5405.127472,Cluster-5405.13248,Cluster-5405.95642,Cluster-5405.12541,Cluster-5405.123856,Cluster-5405.20298,Cluster-5405.4834,Cluster-5405.109661
CC	GO:0009579	thylakoid	16|921	489|49493	0.03121	0.39637	16	Cluster-5405.46810,Cluster-5405.11008,Cluster-5405.98110,Cluster-5405.14899,Cluster-5405.122918,Cluster-5405.135769,Cluster-5405.96956,Cluster-5405.139671,Cluster-5405.108513,Cluster-2910.0,Cluster-5405.107196,Cluster-5405.35721,Cluster-5405.15759,Cluster-5405.44598,Cluster-5405.131078,Cluster-5405.48933
CC	GO:0005730	nucleolus	16|921	792|49493	0.39395	1	16	Cluster-5405.15143,Cluster-5405.131818,Cluster-5405.96913,Cluster-5405.37716,Cluster-5405.94719,Cluster-5405.134421,Cluster-5405.38786,Cluster-5405.101800,Cluster-5405.37537,Cluster-5405.13248,Cluster-5405.40042,Cluster-5405.13325,Cluster-5405.105181,Cluster-5405.123856,Cluster-5405.4834,Cluster-5405.14638
BP	GO:0006399	tRNA metabolic process	16|921	869|49493	0.76561	1	16	Cluster-5405.125608,Cluster-5405.124069,Cluster-5405.100117,Cluster-5405.21796,Cluster-5405.105228,Cluster-5405.39675,Cluster-5405.17672,Cluster-5405.48936,Cluster-5405.40262,Cluster-5405.20538,Cluster-5405.109767,Cluster-5405.37843,Cluster-5405.105181,Cluster-5405.21375,Cluster-5405.105716,Cluster-5405.46578
MF	GO:0003735	structural constituent of ribosome	16|921	1230|49493	0.93315	1	16	Cluster-5405.100135,Cluster-5405.132394,Cluster-5405.110171,Cluster-5405.15807,Cluster-5405.94449,Cluster-5405.95782,Cluster-5405.11277,Cluster-5405.95280,Cluster-5405.23208,Cluster-5405.48718,Cluster-5405.15535,Cluster-5405.14807,Cluster-5405.15551,Cluster-5405.19315,Cluster-5405.104998,Cluster-5405.102909
CC	GO:0000228	nuclear chromosome	15|921	543|49493	0.097366	0.68697	15	Cluster-5405.106436,Cluster-5405.133188,Cluster-5405.142556,Cluster-5405.23273,Cluster-5405.107727,Cluster-5405.14087,Cluster-5405.130066,Cluster-5405.127830,Cluster-5405.18280,Cluster-5405.135421,Cluster-5405.13035,Cluster-5405.41973,Cluster-5405.96283,Cluster-5405.48982,Cluster-5405.128943
BP	GO:0042592	homeostatic process	15|921	679|49493	0.31495	1	15	Cluster-5405.126096,Cluster-5405.48357,Cluster-5405.18326,Cluster-5405.95828,Cluster-5405.35555,Cluster-5405.48575,Cluster-5405.103085,Cluster-5405.122843,Cluster-5405.109767,Cluster-5405.36198,Cluster-5405.132464,Cluster-5405.105181,Cluster-5405.128943,Cluster-5405.19979,Cluster-5405.96294
MF	GO:0016757	transferase activity, transferring glycosyl groups	15|921	942|49493	0.83534	1	15	Cluster-5405.128024,Cluster-5405.103717,Cluster-5405.128944,Cluster-5405.128282,Cluster-5405.139456,Cluster-5405.9662,Cluster-5405.102116,Cluster-5405.96668,Cluster-5405.109767,Cluster-5405.125504,Cluster-5405.107686,Cluster-5405.18820,Cluster-5405.97240,Cluster-5405.105181,Cluster-5405.46020
BP	GO:0007267	cell-cell signaling	14|921	360|49493	0.01244	0.3531	14	Cluster-5405.94913,Cluster-5405.18886,Cluster-5405.104891,Cluster-5405.35555,Cluster-5405.98360,Cluster-5405.139589,Cluster-5405.4942,Cluster-5405.45286,Cluster-5405.134671,Cluster-5405.94946,Cluster-5405.101127,Cluster-5405.21447,Cluster-5405.45439,Cluster-5405.100484
BP	GO:0032196	transposition	14|921	486|49493	0.056903	0.47014	14	Cluster-5405.110301,Cluster-5405.130373,Cluster-5405.102339,Cluster-5405.123407,Cluster-5405.37253,Cluster-5405.101776,Cluster-5405.14396,Cluster-5405.130987,Cluster-5405.130862,Cluster-5405.125210,Cluster-5405.103875,Cluster-5405.38155,Cluster-5405.17165,Cluster-5405.11856
BP	GO:0015979	photosynthesis	14|921	543|49493	0.17065	0.90302	14	Cluster-5405.11008,Cluster-5405.98110,Cluster-5405.14899,Cluster-5405.122918,Cluster-5405.139436,Cluster-5405.108513,Cluster-2910.0,Cluster-5405.139671,Cluster-5405.18038,Cluster-5405.15759,Cluster-5405.16298,Cluster-5405.131078,Cluster-5405.96956,Cluster-5405.48933
BP	GO:0008219	cell death	14|921	573|49493	0.28152	1	14	Cluster-5405.104682,Cluster-5405.18626,Cluster-5405.42230,Cluster-5405.125210,Cluster-5405.103396,Cluster-5405.95896,Cluster-5405.40262,Cluster-5405.96266,Cluster-5405.102218,Cluster-5405.108904,Cluster-5405.132888,Cluster-5405.103765,Cluster-5405.127851,Cluster-5405.19149
MF	GO:0008289	lipid binding	14|921	644|49493	0.42848	1	14	Cluster-5405.47277,Cluster-5405.19771,Cluster-5405.40435,Cluster-5405.142492,Cluster-5405.39723,Cluster-5405.125552,Cluster-5405.100457,Cluster-5405.37398,Cluster-5405.14606,Cluster-5405.96633,Cluster-5405.37141,Cluster-5405.102116,Cluster-5405.4834,Cluster-5405.19149
MF	GO:0008168	methyltransferase activity	14|921	882|49493	0.86866	1	14	Cluster-5405.109304,Cluster-5405.41246,Cluster-5405.99098,Cluster-5405.139769,Cluster-5405.16513,Cluster-5405.103884,Cluster-5405.17672,Cluster-5405.38724,Cluster-5405.18853,Cluster-5405.125751,Cluster-5405.128592,Cluster-5405.36137,Cluster-5405.173,Cluster-5405.48936
MF	GO:0022857	transmembrane transporter activity	134|921	5029|49493	3.8699e-05	0.0049148	134	Cluster-5405.129969,Cluster-5405.103717,Cluster-5405.94946,Cluster-5405.103396,Cluster-5405.108470,Cluster-5405.15023,Cluster-5405.94664,Cluster-5405.97404,Cluster-5405.105181,Cluster-5405.97666,Cluster-5405.133361,Cluster-5405.96772,Cluster-5405.42272,Cluster-5405.46797,Cluster-5405.122299,Cluster-5405.16689,Cluster-5405.107902,Cluster-5405.14093,Cluster-5405.123324,Cluster-5405.2161,Cluster-540…
CC	GO:0005634	nucleus	133|921	6060|49493	0.064645	0.48294	133	Cluster-5405.15143,Cluster-5405.42773,Cluster-5405.14087,Cluster-5405.18879,Cluster-5405.21059,Cluster-5405.19086,Cluster-5405.41403,Cluster-5405.101800,Cluster-5405.96289,Cluster-5405.23572,Cluster-5405.123856,Cluster-5405.15915,Cluster-5405.4669,Cluster-5405.14093,Cluster-5405.101212,Cluster-5405.123324,Cluster-5405.19368,Cluster-5405.132117,Cluster-5405.96283,Cluster-5434.0,Cluster-5405.12919,…
MF	GO:0003677	DNA binding	130|921	6882|49493	0.61467	1	130	Cluster-5405.15143,Cluster-5405.97814,Cluster-5405.18879,Cluster-5405.110711,Cluster-5405.98947,Cluster-5405.101776,Cluster-5405.96289,Cluster-5405.123856,Cluster-5405.130373,Cluster-5405.19771,Cluster-5405.37716,Cluster-5405.124657,Cluster-20935.0,Cluster-5405.130987,Cluster-5405.14935,Cluster-5405.40341,Cluster-5405.12919,Cluster-5405.38909,Cluster-5405.134840,Cluster-5405.122451,Cluster-5405.3…
CC	GO:0005737	cytoplasm	130|921	7967|49493	0.96747	1	130	Cluster-5405.128322,Cluster-5405.130369,Cluster-5405.15023,Cluster-5405.19480,Cluster-5405.17931,Cluster-5405.18176,Cluster-5405.15537,Cluster-5405.15535,Cluster-5405.19086,Cluster-5405.128044,Cluster-5405.38555,Cluster-5405.46797,Cluster-5405.19315,Cluster-5405.95280,Cluster-5405.101212,Cluster-5405.97206,Cluster-5405.101590,Cluster-20935.0,Cluster-5434.0,Cluster-5405.40262,Cluster-5405.134840,C…
MF	GO:0016791	phosphatase activity	12|921	753|49493	0.88425	1	12	Cluster-5405.128322,Cluster-5405.131669,Cluster-5405.106513,Cluster-5405.2500,Cluster-5405.19217,Cluster-5405.127762,Cluster-5405.18879,Cluster-5405.96703,Cluster-5405.48855,Cluster-5405.4155,Cluster-5405.131711,Cluster-5405.19979
BP	GO:0000003	reproduction	12|921	951|49493	0.96117	1	12	Cluster-5405.126096,Cluster-5405.98162,Cluster-5405.126619,Cluster-5405.107727,Cluster-5405.97206,Cluster-5405.129844,Cluster-5405.38405,Cluster-5405.16932,Cluster-5405.36983,Cluster-5405.105507,Cluster-5405.109522,Cluster-5405.96179
MF	GO:0003924	GTPase activity	12|921	1126|49493	0.99764	1	12	Cluster-5405.48089,Cluster-5405.19053,Cluster-5405.2500,Cluster-5405.135157,Cluster-5405.16791,Cluster-5405.48855,Cluster-5405.106436,Cluster-5405.133011,Cluster-5405.48982,Cluster-5405.130881,Cluster-5405.135421,Cluster-5405.44915
BP	GO:0007165	signal transduction	115|921	6705|49493	0.92956	1	115	Cluster-5405.108784,Cluster-5405.2500,Cluster-5405.10983,Cluster-5405.103396,Cluster-5405.15023,Cluster-5405.15439,Cluster-5405.41158,Cluster-5405.17933,Cluster-5405.44915,Cluster-5405.130411,Cluster-5405.18314,Cluster-5405.19315,Cluster-5405.122299,Cluster-5405.19771,Cluster-5405.4942,Cluster-5405.20298,Cluster-5405.101127,Cluster-5405.12919,Cluster-5405.47277,Cluster-5405.124255,Cluster-5405.44…
BP	GO:0050877	nervous system process	11|921	310|49493	0.043346	0.42346	11	Cluster-5405.15439,Cluster-5405.134617,Cluster-5405.130411,Cluster-5405.135769,Cluster-5405.125918,Cluster-2910.0,Cluster-5405.37144,Cluster-5405.127448,Cluster-5405.108544,Cluster-5405.17933,Cluster-5405.11856
CC	GO:0005794	Golgi apparatus	11|921	522|49493	0.44792	1	11	Cluster-5405.106436,Cluster-5405.44186,Cluster-5405.48699,Cluster-5405.105903,Cluster-5405.105816,Cluster-5405.36983,Cluster-5405.104041,Cluster-5405.122561,Cluster-5405.17931,Cluster-5405.105181,Cluster-5405.9662
MF	GO:0008134	transcription factor binding	11|921	733|49493	0.86116	1	11	Cluster-5405.15143,Cluster-5405.19368,Cluster-5405.14093,Cluster-5405.40042,Cluster-5405.108470,Cluster-5405.37537,Cluster-5405.23572,Cluster-5405.13325,Cluster-5405.105181,Cluster-5405.19268,Cluster-5405.14638
MF	GO:0016746	transferase activity, transferring acyl groups	11|921	886|49493	0.96821	1	11	Cluster-5405.109090,Cluster-5405.98376,Cluster-5405.10837,Cluster-5405.17185,Cluster-5405.107302,Cluster-5405.39736,Cluster-5405.126887,Cluster-5405.2685,Cluster-5405.98698,Cluster-5405.22817,Cluster-5405.130958
BP	GO:0006091	generation of precursor metabolites and energy	11|921	1170|49493	0.99785	1	11	Cluster-5405.14772,Cluster-5405.98162,Cluster-5405.109304,Cluster-5405.10983,Cluster-5405.105409,Cluster-5405.19581,Cluster-5405.125548,Cluster-5405.109522,Cluster-5405.18596,Cluster-5405.13994,Cluster-5405.16513
MF	GO:0016810	hydrolase activity, acting on carbon-nitrogen (but not peptide) bonds	10|921	230|49493	0.017181	0.3531	10	Cluster-5405.100117,Cluster-5405.125210,Cluster-5405.40850,Cluster-5405.46578,Cluster-5405.141008,Cluster-5405.20538,Cluster-5405.97181,Cluster-5405.132937,Cluster-5405.48140,Cluster-5405.103356
BP	GO:0000902	cell morphogenesis	10|921	311|49493	0.05923	0.47014	10	Cluster-5405.94457,Cluster-5405.129163,Cluster-5405.35555,Cluster-5405.139589,Cluster-5405.135469,Cluster-5405.110218,Cluster-5405.101279,Cluster-5405.18193,Cluster-5405.14553,Cluster-5405.103900
MF	GO:0016853	isomerase activity	10|921	585|49493	0.70222	1	10	Cluster-5405.110389,Cluster-5405.95527,Cluster-5405.18596,Cluster-5405.42782,Cluster-5405.123324,Cluster-5405.127435,Cluster-5405.127667,Cluster-5405.94533,Cluster-5405.47891,Cluster-5405.2489
BP	GO:0002376	immune system process	10|921	872|49493	0.95909	1	10	Cluster-5405.124255,Cluster-5405.124965,Cluster-5405.126609,Cluster-5405.123621,Cluster-5405.107196,Cluster-5405.96703,Cluster-5405.23572,Cluster-5405.14553,Cluster-5405.38155,Cluster-5405.48982
BP	GO:0034655	nucleobase-containing compound catabolic process	10|921	839|49493	0.96306	1	10	Cluster-5405.97666,Cluster-5405.18596,Cluster-5405.16932,Cluster-5405.110406,Cluster-5405.105150,Cluster-5405.40850,Cluster-5405.128347,Cluster-5405.129126,Cluster-5405.133011,Cluster-5405.130881
CC	GO:0005811	lipid droplet	1|921	38|49493	0.52494	1	1	Cluster-5405.102667
BP	GO:0022618	ribonucleoprotein complex assembly	1|921	59|49493	0.67937	1	1	Cluster-5405.132918
BP	GO:0009790	embryo development	1|921	62|49493	0.73334	1	1	Cluster-5405.48699
CC	GO:0009536	plastid	1|921	85|49493	0.7945	1	1	Cluster-5405.132622
CC	GO:0005768	endosome	1|921	126|49493	0.91395	1	1	Cluster-5405.105181
CC	GO:0005829	cytosol	1|921	147|49493	0.95061	1	1	Cluster-5405.23022

## Sheet: KEGG-DEGs
Category	KEGGID	Description	GeneRatio	BgRatio	pvalue	padj	Count	geneID
KEGG	ko00981	Insect hormone biosynthesis	4|246	28|20221	0.000421015960731	0.0678294058237	4	Cluster-5405.110203|Cluster-5405.42385|Cluster-5405.94521|Cluster-5405.41115
KEGG	ko05145	Toxoplasmosis	12|246	329|20221	0.000481059615771	0.0678294058237	12	Cluster-5405.4927|Cluster-5405.48262|Cluster-5405.95665|Cluster-5405.37779|Cluster-5405.48699|Cluster-5405.100030|Cluster-5405.133330|Cluster-5405.47891|Cluster-5405.97837|Cluster-5405.107484|Cluster-5405.104934|Cluster-5405.100031
KEGG	ko00903	Limonene and pinene degradation	3|246	16|20221	0.00115383861804	0.0714585993319	3	Cluster-5405.110203|Cluster-5405.42385|Cluster-5405.94521
KEGG	ko00620	Pyruvate metabolism	8|246	178|20221	0.00118292791696	0.0714585993319	8	Cluster-5405.37454|Cluster-5405.42385|Cluster-5405.94521|Cluster-5405.38567|Cluster-5405.15023|Cluster-5405.94413|Cluster-5405.110203|Cluster-5405.94285
KEGG	ko01100	Metabolic pathways	68|246	4207|20221	0.00140014004877	0.0714585993319	68	Cluster-5405.96333|Cluster-5405.124088|Cluster-5405.13441|Cluster-5405.95727|Cluster-5405.128282|Cluster-5405.108661|Cluster-5405.15023|Cluster-5405.94413|Cluster-5405.125249|Cluster-5405.15537|Cluster-5405.39825|Cluster-5405.103296|Cluster-5405.107302|Cluster-5405.102116|Cluster-5405.40005|Cluster-5405.125250|Cluster-5405.20463|Cluster-5405.125797|Cluster-5405.128024|Cluster-5405.39911|Cluster-5…
KEGG	ko00010	Glycolysis / Gluconeogenesis	9|246	241|20221	0.00204734882083	0.0714585993319	9	Cluster-5405.37454|Cluster-5405.18596|Cluster-5405.42385|Cluster-5405.94521|Cluster-5405.38567|Cluster-5405.15023|Cluster-5405.94413|Cluster-5405.110203|Cluster-5405.94285
KEGG	ko05134	Legionellosis	8|246	199|20221	0.00231648309406	0.0714585993319	8	Cluster-5405.2500|Cluster-5405.48262|Cluster-5405.35603|Cluster-5405.103765|Cluster-5405.133330|Cluster-5405.47891|Cluster-5405.97837|Cluster-5405.4927
KEGG	ko05410	Hypertrophic cardiomyopathy (HCM)	10|246	295|20221	0.00234056059788	0.0714585993319	10	Cluster-5405.125861|Cluster-5405.48813|Cluster-5405.37779|Cluster-5405.96679|Cluster-5405.139414|Cluster-5405.48961|Cluster-5405.100030|Cluster-5405.100031|Cluster-5405.14292|Cluster-5405.106651
KEGG	ko04624	Toll and Imd signaling pathway	7|246	158|20221	0.00256043393628	0.0714585993319	7	Cluster-5405.125112|Cluster-5405.4670|Cluster-5405.43220|Cluster-5405.4927|Cluster-5405.107484|Cluster-5405.48141|Cluster-5405.123856
KEGG	ko00500	Starch and sucrose metabolism	7|246	160|20221	0.00273839698655	0.0714585993319	7	Cluster-5405.18596|Cluster-5405.40005|Cluster-5405.125249|Cluster-5405.129121|Cluster-5405.44217|Cluster-5405.48597|Cluster-5405.125250
KEGG	ko01130	Biosynthesis of antibiotics	18|246	755|20221	0.00278739217252	0.0714585993319	18	Cluster-5405.37454|Cluster-5405.45409|Cluster-5405.18596|Cluster-5405.42385|Cluster-5405.94521|Cluster-5405.13441|Cluster-5405.11378|Cluster-5405.38567|Cluster-5405.43574|Cluster-5405.127516|Cluster-5405.48068|Cluster-5405.94484|Cluster-5405.15023|Cluster-5405.94413|Cluster-5405.110203|Cluster-5405.48936|Cluster-5405.39825|Cluster-5405.94285
KEGG	ko04512	ECM-receptor interaction	10|246	313|20221	0.00352064332618	0.0807079102486	10	Cluster-5405.95024|Cluster-5405.125861|Cluster-5405.94892|Cluster-5405.95825|Cluster-5405.95665|Cluster-5405.37779|Cluster-5405.48699|Cluster-5405.100030|Cluster-5405.100031|Cluster-5405.95961
KEGG	ko00340	Histidine metabolism	4|246	53|20221	0.00372057742281	0.0807079102486	4	Cluster-5405.110203|Cluster-5405.42385|Cluster-5405.94521|Cluster-5405.128154
KEGG	ko00625	Chloroalkane and chloroalkene degradation	3|246	26|20221	0.0040082645825	0.0807379008761	3	Cluster-5405.110203|Cluster-5405.42385|Cluster-5405.94521
KEGG	ko03030	DNA replication	5|246	94|20221	0.00501917271002	0.0943604469484	5	Cluster-5405.19548|Cluster-5405.109661|Cluster-5405.128347|Cluster-5405.38237|Cluster-5405.19268
KEGG	ko01120	Microbial metabolism in diverse environments	15|246	628|20221	0.00597521034551	0.105313	15	Cluster-5405.37454|Cluster-5405.18596|Cluster-5405.42385|Cluster-5405.94521|Cluster-5405.13441|Cluster-5405.11378|Cluster-5405.38567|Cluster-5405.127516|Cluster-5405.128035|Cluster-5405.94484|Cluster-5405.104160|Cluster-5405.15023|Cluster-5405.94413|Cluster-5405.110203|Cluster-5405.94285
KEGG	ko00532	Glycosaminoglycan biosynthesis - chondroitin sulfate / dermatan sulfate	4|246	66|20221	0.0077189260551	0.128043	4	Cluster-5405.18572|Cluster-5405.9371|Cluster-5405.9662|Cluster-5405.17903
KEGG	ko04151	PI3K-Akt signaling pathway	20|246	986|20221	0.00935610316993	0.138199	20	Cluster-5405.37454|Cluster-5405.95024|Cluster-5405.125861|Cluster-5405.94892|Cluster-5405.48699|Cluster-5405.95825|Cluster-5405.38567|Cluster-5405.37779|Cluster-5405.17605|Cluster-5405.4834|Cluster-5405.108145|Cluster-5405.122843|Cluster-5405.122842|Cluster-5405.100030|Cluster-5405.100031|Cluster-5405.4338|Cluster-5405.95961|Cluster-5405.94413|Cluster-5405.95665|Cluster-5405.94285
KEGG	ko04068	FoxO signaling pathway	11|246	421|20221	0.00948905425131	0.138199	11	Cluster-5405.37454|Cluster-5405.38567|Cluster-5405.123926|Cluster-5405.122843|Cluster-5405.122842|Cluster-5405.103765|Cluster-5405.4338|Cluster-5405.38203|Cluster-5405.94413|Cluster-5405.4834|Cluster-5405.94285
KEGG	ko00053	Ascorbate and aldarate metabolism	4|246	71|20221	0.00980136775943	0.138199	4	Cluster-5405.110203|Cluster-5405.128282|Cluster-5405.42385|Cluster-5405.94521
KEGG	ko05033	Nicotine addiction	3|246	40|20221	0.0120779148518	0.156924	3	Cluster-5405.15807|Cluster-5405.134671|Cluster-5405.45439
KEGG	ko00020	Citrate cycle (TCA cycle)	5|246	118|20221	0.0122422743256	0.156924	5	Cluster-5405.94413|Cluster-5405.37454|Cluster-5405.38567|Cluster-5405.94484|Cluster-5405.94285
KEGG	ko04137	Mitophagy - animal	7|246	224|20221	0.0151662737323	0.185952	7	Cluster-5405.44409|Cluster-5405.4551|Cluster-5405.103085|Cluster-5405.122843|Cluster-5405.122842|Cluster-5405.103765|Cluster-5405.48141
KEGG	ko04213	Longevity regulating pathway - multiple species	7|246	227|20221	0.0161656055294	0.189946	7	Cluster-5405.48262|Cluster-5405.122843|Cluster-5405.122842|Cluster-5405.133330|Cluster-5405.47891|Cluster-5405.97837|Cluster-5405.122509
KEGG	ko04614	Renin-angiotensin system	3|246	49|20221	0.0201093056446	0.218275	3	Cluster-5405.139414|Cluster-5405.139671|Cluster-5405.106651
KEGG	ko00520	Amino sugar and nucleotide sugar metabolism	6|246	186|20221	0.0207857093938	0.218275	6	Cluster-5405.45409|Cluster-5405.18596|Cluster-5405.43574|Cluster-5405.11330|Cluster-5405.22123|Cluster-5405.96333
KEGG	ko04742	Taste transduction	4|246	90|20221	0.0208986735296	0.218275	4	Cluster-5405.129126|Cluster-5405.123926|Cluster-5405.134617|Cluster-5405.134706
KEGG	ko04964	Proximal tubule bicarbonate reclamation	4|246	93|20221	0.0231455997204	0.225071	4	Cluster-5405.94413|Cluster-5405.37454|Cluster-5405.38567|Cluster-5405.94285
KEGG	ko00040	Pentose and glucuronate interconversions	4|246	93|20221	0.0231455997204	0.225071	4	Cluster-5405.128282|Cluster-5405.125797|Cluster-5405.98851|Cluster-5405.103296
KEGG	ko05222	Small cell lung cancer	8|246	305|20221	0.0244891280377	0.230198	8	Cluster-5405.125861|Cluster-5405.95961|Cluster-5405.95825|Cluster-5405.95665|Cluster-5405.37779|Cluster-5405.48699|Cluster-5405.100030|Cluster-5405.100031
KEGG	ko00601	Glycosphingolipid biosynthesis - lacto and neolacto series	3|246	54|20221	0.0255727178369	0.232312	3	Cluster-5405.18820|Cluster-5405.97240|Cluster-5405.20463
KEGG	ko00830	Retinol metabolism	4|246	97|20221	0.0263616680404	0.232312	4	Cluster-5405.95477|Cluster-5405.128282|Cluster-5405.95103|Cluster-5405.126282
KEGG	ko00052	Galactose metabolism	4|246	105|20221	0.0335614281371	0.279238	4	Cluster-5405.125249|Cluster-5405.125250|Cluster-5405.129121|Cluster-5405.44217
KEGG	ko04974	Protein digestion and absorption	7|246	266|20221	0.0336669540533	0.279238	7	Cluster-5405.95024|Cluster-5405.18590|Cluster-5405.95961|Cluster-5405.95825|Cluster-5405.102287|Cluster-5405.97416|Cluster-5405.48033
KEGG	ko04080	Neuroactive ligand-receptor interaction	10|246	458|20221	0.0375757702768	0.302753	10	Cluster-5405.134617|Cluster-5405.15807|Cluster-5405.129126|Cluster-5405.123926|Cluster-5405.106212|Cluster-5405.16487|Cluster-5405.134671|Cluster-5405.17933|Cluster-5405.130096|Cluster-5405.45439
KEGG	ko05414	Dilated cardiomyopathy (DCM)	8|246	336|20221	0.0394098347828	0.30871	8	Cluster-5405.125861|Cluster-5405.48813|Cluster-5405.37779|Cluster-5405.96679|Cluster-5405.48961|Cluster-5405.100030|Cluster-5405.100031|Cluster-5405.14292
KEGG	ko05030	Cocaine addiction	4|246	115|20221	0.0440209	0.335511	4	Cluster-5405.15807|Cluster-5405.134671|Cluster-5405.45439|Cluster-5405.48141
KEGG	ko04214	Apoptosis - fly	6|246	231|20221	0.0498085	0.3645	6	Cluster-5405.35603|Cluster-5405.4927|Cluster-5405.38203|Cluster-5405.107484|Cluster-5405.48141|Cluster-5405.131542
KEGG	ko04510	Focal adhesion	14|246	756|20221	0.0504095070707	0.3645	14	Cluster-5405.95024|Cluster-5405.125861|Cluster-5405.94892|Cluster-5405.48699|Cluster-5405.95825|Cluster-5405.95665|Cluster-5405.37779|Cluster-5405.108145|Cluster-5405.14292|Cluster-5405.100030|Cluster-5405.100031|Cluster-5405.135262|Cluster-5405.48141|Cluster-5405.95961
KEGG	ko04612	Antigen processing and presentation	5|246	176|20221	0.0520814380868	0.367174	5	Cluster-5405.133330|Cluster-5405.97837|Cluster-5405.17310|Cluster-5405.47891|Cluster-5405.48262
KEGG	ko00561	Glycerolipid metabolism	5|246	181|20221	0.0572288240951	0.393623	5	Cluster-5405.110203|Cluster-5405.130958|Cluster-5405.42385|Cluster-5405.94521|Cluster-5405.135125
KEGG	ko00330	Arginine and proline metabolism	4|246	137|20221	0.0727193750111	0.486298	4	Cluster-5405.110203|Cluster-5405.15537|Cluster-5405.42385|Cluster-5405.94521
KEGG	ko00300	Lysine biosynthesis	1|246	6|20221	0.0752087124814	0.486298	1	Cluster-5405.127516
KEGG	ko01230	Biosynthesis of amino acids	6|246	260|20221	0.0774658466009	0.486298	6	Cluster-5405.13441|Cluster-5405.15023|Cluster-5405.96148|Cluster-5405.127516|Cluster-5405.107302|Cluster-5405.48936
KEGG	ko05162	Measles	7|246	324|20221	0.0776008224057	0.486298	7	Cluster-5405.48262|Cluster-5405.4927|Cluster-5405.133330|Cluster-5405.47891|Cluster-5405.97837|Cluster-5405.107484|Cluster-5405.48141
KEGG	ko00603	Glycosphingolipid biosynthesis - globo and isoglobo series	2|246	43|20221	0.0891809217751	0.540283	2	Cluster-5405.18820|Cluster-5405.97240
KEGG	ko04142	Lysosome	9|246	472|20221	0.0900471657407	0.540283	9	Cluster-5405.44351|Cluster-5405.39911|Cluster-5405.17310|Cluster-5405.45944|Cluster-5405.129121|Cluster-5405.130593|Cluster-5405.129579|Cluster-5405.9831|Cluster-5405.122526
KEGG	ko05130	Pathogenic Escherichia coli infection	6|246	274|20221	0.0933853031749	0.540427	6	Cluster-5405.48089|Cluster-5405.44171|Cluster-5405.37779|Cluster-5405.14292|Cluster-5405.100030|Cluster-5405.100031
KEGG	ko04931	Insulin resistance	8|246	411|20221	0.0972776	0.540427	8	Cluster-5405.37454|Cluster-5405.47420|Cluster-5405.45409|Cluster-5405.38567|Cluster-5405.43574|Cluster-5405.96703|Cluster-5405.94413|Cluster-5405.94285
KEGG	ko00250	Alanine, aspartate and glutamate metabolism	4|246	153|20221	0.0982886	0.540427	4	Cluster-5405.43574|Cluster-5405.45409|Cluster-5405.128035|Cluster-5405.124088
KEGG	ko00071	Fatty acid degradation	4|246	155|20221	0.101745	0.540427	4	Cluster-5405.110203|Cluster-5405.44050|Cluster-5405.42385|Cluster-5405.94521
KEGG	ko00280	Valine, leucine and isoleucine degradation	4|246	155|20221	0.101745	0.540427	4	Cluster-5405.110203|Cluster-5405.98532|Cluster-5405.42385|Cluster-5405.94521
KEGG	ko00980	Metabolism of xenobiotics by cytochrome P450	3|246	99|20221	0.105005	0.540427	3	Cluster-5405.128282|Cluster-5405.108661|Cluster-5405.103296
KEGG	ko05031	Amphetamine addiction	4|246	157|20221	0.105257	0.540427	4	Cluster-5405.15807|Cluster-5405.134671|Cluster-5405.45439|Cluster-5405.48141
KEGG	ko05140	Leishmaniasis	5|246	219|20221	0.105402	0.540427	5	Cluster-5405.107484|Cluster-5405.37779|Cluster-5405.100030|Cluster-5405.100031|Cluster-5405.48141
KEGG	ko01110	Biosynthesis of secondary metabolites	19|246	1237|20221	0.109107	0.544496	19	Cluster-5405.37454|Cluster-5405.48936|Cluster-5405.18596|Cluster-5405.42385|Cluster-5405.94521|Cluster-5405.13441|Cluster-5405.38567|Cluster-5405.128282|Cluster-5405.127516|Cluster-5405.48068|Cluster-5405.94413|Cluster-5405.15023|Cluster-5405.110203|Cluster-5405.18372|Cluster-5405.107302|Cluster-5405.101247|Cluster-5405.130958|Cluster-5405.94484|Cluster-5405.94285
KEGG	ko05014	Amyotrophic lateral sclerosis (ALS)	4|246	160|20221	0.110627	0.544496	4	Cluster-5405.15807|Cluster-5405.122509|Cluster-5405.45439|Cluster-5405.134671
KEGG	ko00410	beta-Alanine metabolism	3|246	102|20221	0.111989	0.544496	3	Cluster-5405.110203|Cluster-5405.42385|Cluster-5405.94521
KEGG	ko00290	Valine, leucine and isoleucine biosynthesis	1|246	10|20221	0.115624	0.552644	1	Cluster-5405.48936
KEGG	ko05412	Arrhythmogenic right ventricular cardiomyopathy (ARVC)	5|246	231|20221	0.123771	0.581722	5	Cluster-5405.37779|Cluster-5405.14292|Cluster-5405.125861|Cluster-5405.100030|Cluster-5405.100031
KEGG	ko05204	Chemical carcinogenesis	3|246	109|20221	0.12894	0.592058	3	Cluster-5405.126282|Cluster-5405.128282|Cluster-5405.108661
KEGG	ko05133	Pertussis	5|246	236|20221	0.131835	0.592058	5	Cluster-5405.48141|Cluster-5405.35603|Cluster-5405.100030|Cluster-5405.100031|Cluster-5405.37779
KEGG	ko04724	Glutamatergic synapse	6|246	305|20221	0.134315	0.592058	6	Cluster-5405.15807|Cluster-5405.123926|Cluster-5405.134671|Cluster-5405.45439|Cluster-5405.16487|Cluster-5405.101247
KEGG	ko04915	Estrogen signaling pathway	7|246	375|20221	0.135127	0.592058	7	Cluster-5405.48262|Cluster-5405.129126|Cluster-5405.123926|Cluster-5405.133330|Cluster-5405.47891|Cluster-5405.97837|Cluster-5405.48141
KEGG	ko00380	Tryptophan metabolism	3|246	112|20221	0.136467	0.592058	3	Cluster-5405.110203|Cluster-5405.42385|Cluster-5405.94521
KEGG	ko04514	Cell adhesion molecules (CAMs)	6|246	311|20221	0.143086	0.609352	6	Cluster-5405.125861|Cluster-5405.131636|Cluster-5405.37779|Cluster-5405.96703|Cluster-5405.100030|Cluster-5405.100031
KEGG	ko00643	Styrene degradation	1|246	13|20221	0.144775	0.609352	1	Cluster-5405.104160
KEGG	ko04977	Vitamin digestion and absorption	3|246	117|20221	0.149335	0.61216	3	Cluster-5405.20890|Cluster-5405.122948|Cluster-5405.135125
KEGG	ko04215	Apoptosis - multiple species	3|246	120|20221	0.157237	0.61216	3	Cluster-5405.4927|Cluster-5405.35603|Cluster-5405.131542
KEGG	ko00983	Drug metabolism - other enzymes	4|246	184|20221	0.157644	0.61216	4	Cluster-5405.99098|Cluster-5405.128282|Cluster-5405.108661|Cluster-5405.48068
KEGG	ko04145	Phagosome	9|246	538|20221	0.157789	0.61216	9	Cluster-5405.48089|Cluster-5405.125861|Cluster-5405.44171|Cluster-5405.94892|Cluster-5405.37779|Cluster-5405.17359|Cluster-5405.14292|Cluster-5405.100030|Cluster-5405.100031
KEGG	ko04940	Type I diabetes mellitus	2|246	62|20221	0.158901	0.61216	2	Cluster-5405.127762|Cluster-5405.127440
KEGG	ko04973	Carbohydrate digestion and absorption	3|246	121|20221	0.159899	0.61216	3	Cluster-5405.125249|Cluster-5405.125250|Cluster-5405.44217
KEGG	ko00100	Steroid biosynthesis	2|246	63|20221	0.162809	0.61216	2	Cluster-5405.18372|Cluster-5405.39825
KEGG	ko00511	Other glycan degradation	2|246	63|20221	0.162809	0.61216	2	Cluster-5405.44351|Cluster-5405.9831
KEGG	ko00531	Glycosaminoglycan degradation	2|246	64|20221	0.166734	0.61867	2	Cluster-5405.39911|Cluster-5405.129579
KEGG	ko00400	Phenylalanine, tyrosine and tryptophan biosynthesis	1|246	16|20221	0.172968	0.631738	1	Cluster-5405.96148
KEGG	ko04113	Meiosis - yeast	4|246	192|20221	0.174736	0.631738	4	Cluster-5405.22588|Cluster-5405.130054|Cluster-5406.0|Cluster-5405.19268
KEGG	ko04152	AMPK signaling pathway	8|246	483|20221	0.182313	0.650788	8	Cluster-5405.37454|Cluster-5405.20204|Cluster-5405.38567|Cluster-5405.94413|Cluster-5405.122843|Cluster-5405.122842|Cluster-5405.107484|Cluster-5405.94285
KEGG	ko00260	Glycine, serine and threonine metabolism	3|246	131|20221	0.187229	0.659983	3	Cluster-5405.13441|Cluster-5405.48936|Cluster-5405.135251
KEGG	ko05211	Renal cell carcinoma	5|246	271|20221	0.194263	0.676323	5	Cluster-5405.44409|Cluster-5405.101279|Cluster-5405.135262|Cluster-5405.102025|Cluster-5405.48141
KEGG	ko03320	PPAR signaling pathway	5|246	273|20221	0.198109	0.681302	5	Cluster-5405.94413|Cluster-5405.20204|Cluster-5405.38567|Cluster-5405.37454|Cluster-5405.94285
KEGG	ko04711	Circadian rhythm - fly	2|246	73|20221	0.202694	0.683302	2	Cluster-5405.101854|Cluster-5405.110061
KEGG	ko00515	Mannose type O-glycan biosynthesis	2|246	74|20221	0.206746	0.683302	2	Cluster-5405.95727|Cluster-5405.128024
KEGG	ko00591	Linoleic acid metabolism	2|246	74|20221	0.206746	0.683302	2	Cluster-5405.126282|Cluster-5405.35882
KEGG	ko00521	Streptomycin biosynthesis	1|246	20|20221	0.209122	0.683302	1	Cluster-5405.11378
KEGG	ko00650	Butanoate metabolism	2|246	75|20221	0.210806	0.683302	2	Cluster-5405.135653|Cluster-5405.128035
KEGG	ko00140	Steroid hormone biosynthesis	2|246	78|20221	0.223032	0.714716	2	Cluster-5405.126282|Cluster-5405.128282
KEGG	ko05165	Human papillomavirus infection	15|246	1072|20221	0.230634	0.730773	15	Cluster-5405.95024|Cluster-5405.99045|Cluster-5405.125861|Cluster-5405.94892|Cluster-5405.95825|Cluster-5405.95665|Cluster-5405.39675|Cluster-5405.37779|Cluster-5405.15023|Cluster-5405.48699|Cluster-5405.100030|Cluster-5405.100031|Cluster-5405.38203|Cluster-5405.4927|Cluster-5405.95961
KEGG	ko04740	Olfactory transduction	2|246	84|20221	0.247626	0.775895	2	Cluster-5405.17578|Cluster-5405.96283
KEGG	ko05146	Amoebiasis	5|246	301|20221	0.254397	0.783672	5	Cluster-5405.95825|Cluster-5405.48699|Cluster-5405.95665|Cluster-5405.105980|Cluster-5405.95961
KEGG	ko04720	Long-term potentiation	4|246	227|20221	0.255666	0.783672	4	Cluster-5405.15807|Cluster-5405.134671|Cluster-5405.45439|Cluster-5405.123926
KEGG	ko03450	Non-homologous end-joining	1|246	26|20221	0.260418	0.789654	1	Cluster-5405.38237
KEGG	ko04726	Serotonergic synapse	4|246	232|20221	0.267831	0.798212	4	Cluster-5405.35882|Cluster-5405.128967|Cluster-5405.134617|Cluster-5405.104934
KEGG	ko04024	cAMP signaling pathway	9|246	623|20221	0.271453	0.798212	9	Cluster-5405.134617|Cluster-5405.15807|Cluster-5405.129126|Cluster-5405.134671|Cluster-5405.17578|Cluster-5405.45439|Cluster-5405.130096|Cluster-5405.48141|Cluster-5405.101247
KEGG	ko00480	Glutathione metabolism	3|246	160|20221	0.271732	0.798212	3	Cluster-5405.110382|Cluster-5405.108661|Cluster-5405.139671
KEGG	ko00982	Drug metabolism - cytochrome P450	2|246	94|20221	0.288746	0.839448	2	Cluster-5405.128282|Cluster-5405.108661
KEGG	ko04115	p53 signaling pathway	3|246	168|20221	0.295831	0.845611	3	Cluster-5405.101796|Cluster-5405.4927|Cluster-5405.38203
KEGG	ko04212	Longevity regulating pathway - worm	4|246	244|20221	0.297413	0.845611	4	Cluster-5405.20204|Cluster-5405.122843|Cluster-5405.122842|Cluster-5405.45205
KEGG	ko04216	Ferroptosis	3|246	170|20221	0.301879	0.845611	3	Cluster-5405.101796|Cluster-5405.48575|Cluster-5405.48357
KEGG	ko04310	Wnt signaling pathway	7|246	485|20221	0.307261	0.845611	7	Cluster-5405.99045|Cluster-5405.39582|Cluster-5405.39675|Cluster-5405.108470|Cluster-5405.133143|Cluster-5405.107484|Cluster-5405.48141
KEGG	ko05131	Shigellosis	4|246	248|20221	0.307367	0.845611	4	Cluster-5405.37779|Cluster-5405.14292|Cluster-5405.100030|Cluster-5405.100031
KEGG	ko04341	Hedgehog signaling pathway - fly	2|246	99|20221	0.309234	0.845611	2	Cluster-5405.96403|Cluster-5405.99262
KEGG	ko04392	Hippo signaling pathway - multiple species	2|246	100|20221	0.313319	0.845611	2	Cluster-5405.139436|Cluster-5405.139430
KEGG	ko04920	Adipocytokine signaling pathway	4|246	251|20221	0.314855	0.845611	4	Cluster-5405.94413|Cluster-5405.37454|Cluster-5405.38567|Cluster-5405.94285
KEGG	ko04013	MAPK signaling pathway - fly	5|246	334|20221	0.324873	0.863217	5	Cluster-5405.10949|Cluster-5405.107484|Cluster-5405.18314|Cluster-5405.48141|Cluster-5405.123856
KEGG	ko05418	Fluid shear stress and atherosclerosis	6|246	416|20221	0.32862	0.863217	6	Cluster-5405.125861|Cluster-5405.108661|Cluster-5405.45148|Cluster-5405.107484|Cluster-5405.14292|Cluster-5405.48141
KEGG	ko05217	Basal cell carcinoma	3|246	180|20221	0.332176	0.863217	3	Cluster-5405.96403|Cluster-5405.99045|Cluster-5405.39675
KEGG	ko03440	Homologous recombination	2|246	105|20221	0.333655	0.863217	2	Cluster-5405.125608|Cluster-5405.38203
KEGG	ko00360	Phenylalanine metabolism	1|246	36|20221	0.338643	0.868158	1	Cluster-5405.96148
KEGG	ko00072	Synthesis and degradation of ketone bodies	1|246	37|20221	0.345997	0.879019	1	Cluster-5405.135653
KEGG	ko04713	Circadian entrainment	4|246	266|20221	0.35247	0.887469	4	Cluster-5405.15807|Cluster-5405.134671|Cluster-5405.45439|Cluster-5405.96283
KEGG	ko04210	Apoptosis	7|246	517|20221	0.364365	0.909256	7	Cluster-5405.48089|Cluster-5405.44171|Cluster-5405.35603|Cluster-5405.14292|Cluster-5405.38203|Cluster-5405.4927|Cluster-5405.48141
KEGG	ko00910	Nitrogen metabolism	1|246	40|20221	0.367572	0.909256	1	Cluster-5405.102289
KEGG	ko05200	Pathways in cancer	19|246	1547|20221	0.379378	0.920035	19	Cluster-5405.102025|Cluster-5405.99045|Cluster-5405.45148|Cluster-5405.37779|Cluster-5405.95961|Cluster-5405.48699|Cluster-5405.95825|Cluster-5405.35603|Cluster-5405.95665|Cluster-5405.39675|Cluster-5405.108661|Cluster-5405.135613|Cluster-5405.103085|Cluster-5405.125861|Cluster-5405.100030|Cluster-5405.100031|Cluster-5405.4927|Cluster-5405.96403|Cluster-5405.48141
KEGG	ko03410	Base excision repair	2|246	118|20221	0.3856	0.920035	2	Cluster-5405.19548|Cluster-5405.38237
KEGG	ko04657	IL-17 signaling pathway	3|246	199|20221	0.389477	0.920035	3	Cluster-5405.107484|Cluster-5405.4927|Cluster-5405.48141
KEGG	ko04950	Maturity onset diabetes of the young	1|246	44|20221	0.395238	0.920035	1	Cluster-5405.133818
KEGG	ko04320	Dorso-ventral axis formation	2|246	123|20221	0.40512	0.920035	2	Cluster-5405.127586|Cluster-5405.13273
KEGG	ko04924	Renin secretion	3|246	205|20221	0.407355	0.920035	3	Cluster-5405.139414|Cluster-5405.94558|Cluster-5405.106651
KEGG	ko04391	Hippo signaling pathway - fly	4|246	288|20221	0.407584	0.920035	4	Cluster-5405.139436|Cluster-5405.14292|Cluster-5405.139430|Cluster-5405.44536
KEGG	ko05016	Huntington disease	8|246	627|20221	0.409221	0.920035	8	Cluster-5405.15807|Cluster-5405.14325|Cluster-5405.134671|Cluster-5405.94484|Cluster-5405.4927|Cluster-5405.122509|Cluster-5405.45439|Cluster-5405.13174
KEGG	ko00051	Fructose and mannose metabolism	2|246	125|20221	0.412845	0.920035	2	Cluster-5405.98851|Cluster-5405.125797
KEGG	ko05010	Alzheimer disease	7|246	544|20221	0.413158	0.920035	7	Cluster-5405.36604|Cluster-5405.15807|Cluster-5405.35603|Cluster-5405.134671|Cluster-5405.94484|Cluster-5405.4927|Cluster-5405.45439
KEGG	ko05135	Yersinia infection	6|246	459|20221	0.413225	0.920035	6	Cluster-5405.37779|Cluster-5405.14292|Cluster-5405.100030|Cluster-5405.100031|Cluster-5405.107484|Cluster-5405.48141
KEGG	ko00565	Ether lipid metabolism	2|246	126|20221	0.416689	0.920035	2	Cluster-5405.98376|Cluster-5405.101247
KEGG	ko04620	Toll-like receptor signaling pathway	3|246	209|20221	0.419187	0.920035	3	Cluster-5405.107484|Cluster-5405.4927|Cluster-5405.48141
KEGG	ko04668	TNF signaling pathway	4|246	295|20221	0.424961	0.920035	4	Cluster-5405.107484|Cluster-5405.4927|Cluster-5405.35603|Cluster-5405.48141
KEGG	ko04110	Cell cycle	5|246	381|20221	0.427686	0.920035	5	Cluster-5405.22588|Cluster-5405.19268|Cluster-5405.130054|Cluster-5405.42041|Cluster-5405.38203
KEGG	ko04721	Synaptic vesicle cycle	3|246	214|20221	0.433865	0.920035	3	Cluster-5405.132752|Cluster-5405.128967|Cluster-7980.0
KEGG	ko04611	Platelet activation	6|246	471|20221	0.436788	0.920035	6	Cluster-5405.37779|Cluster-5405.14292|Cluster-5405.100030|Cluster-5405.100031|Cluster-5405.70035|Cluster-5405.96283
KEGG	ko05170	Human immunodeficiency virus 1 infection	7|246	558|20221	0.438405	0.920035	7	Cluster-5405.101634|Cluster-5405.132274|Cluster-5405.4927|Cluster-5405.38203|Cluster-5405.107484|Cluster-5405.135262|Cluster-5405.48141
KEGG	ko04975	Fat digestion and absorption	2|246	132|20221	0.439479	0.920035	2	Cluster-5405.20890|Cluster-5405.135125
KEGG	ko04917	Prolactin signaling pathway	3|246	217|20221	0.442607	0.920035	3	Cluster-5405.19235|Cluster-5405.122843|Cluster-5405.122842
KEGG	ko04621	NOD-like receptor signaling pathway	5|246	388|20221	0.442859	0.920035	5	Cluster-5405.107484|Cluster-5405.4927|Cluster-5405.106062|Cluster-5405.48141|Cluster-5405.42782
KEGG	ko01524	Platinum drug resistance	3|246	218|20221	0.445509	0.920035	3	Cluster-5405.4927|Cluster-5405.108661|Cluster-5405.38203
KEGG	ko04913	Ovarian steroidogenesis	2|246	134|20221	0.446968	0.920035	2	Cluster-5405.35882|Cluster-5405.104934
KEGG	ko05142	Chagas disease (American trypanosomiasis)	4|246	306|20221	0.451997	0.921947	4	Cluster-5405.4927|Cluster-5405.139414|Cluster-5405.48141|Cluster-5405.106651
KEGG	ko05100	Bacterial invasion of epithelial cells	4|246	307|20221	0.454435	0.921947	4	Cluster-5405.37779|Cluster-5405.14292|Cluster-5405.100030|Cluster-5405.100031
KEGG	ko04978	Mineral absorption	2|246	140|20221	0.46909	0.929513	2	Cluster-5405.48575|Cluster-5405.48357
KEGG	ko04530	Tight junction	8|246	663|20221	0.469414	0.929513	8	Cluster-5405.48089|Cluster-5405.44171|Cluster-5405.124145|Cluster-5405.37779|Cluster-5405.14292|Cluster-5405.100030|Cluster-5405.100031|Cluster-5405.48141
KEGG	ko04016	MAPK signaling pathway - plant	1|246	56|20221	0.471201	0.929513	1	Cluster-5405.48068
KEGG	ko04111	Cell cycle - yeast	3|246	227|20221	0.471349	0.929513	3	Cluster-5405.22588|Cluster-5405.130054|Cluster-5405.19268
KEGG	ko04910	Insulin signaling pathway	6|246	495|20221	0.483327	0.940407	6	Cluster-5405.37454|Cluster-5405.47420|Cluster-5405.38567|Cluster-5405.96703|Cluster-5405.94413|Cluster-5405.94285
KEGG	ko00590	Arachidonic acid metabolism	2|246	144|20221	0.483543	0.940407	2	Cluster-5405.35882|Cluster-5405.104934
KEGG	ko04340	Hedgehog signaling pathway	2|246	146|20221	0.490677	0.947747	2	Cluster-5405.41158|Cluster-5405.96403
KEGG	ko00564	Glycerophospholipid metabolism	4|246	324|20221	0.495288	0.948415	4	Cluster-5405.130958|Cluster-5405.17672|Cluster-5405.98376|Cluster-5405.101247
KEGG	ko00513	Various types of N-glycan biosynthesis	2|246	148|20221	0.49775	0.948415	2	Cluster-5405.46020|Cluster-5405.102116
KEGG	ko04540	Gap junction	4|246	328|20221	0.504716	0.948947	4	Cluster-5405.48089|Cluster-5405.123926|Cluster-5405.44171|Cluster-5405.96283
KEGG	ko04622	RIG-I-like receptor signaling pathway	2|246	150|20221	0.504759	0.948947	2	Cluster-5405.107484|Cluster-5405.4927
KEGG	ko05205	Proteoglycans in cancer	9|246	778|20221	0.511478	0.955211	9	Cluster-5405.99045|Cluster-5405.125861|Cluster-5405.4670|Cluster-5405.39675|Cluster-5405.37779|Cluster-5405.14292|Cluster-5405.100030|Cluster-5405.100031|Cluster-5405.125112
KEGG	ko03040	Spliceosome	5|246	424|20221	0.51897	0.960821	5	Cluster-5405.47891|Cluster-5405.97837|Cluster-5405.133330|Cluster-5405.106773|Cluster-5405.48262
KEGG	ko05230	Central carbon metabolism in cancer	3|246	245|20221	0.521296	0.960821	3	Cluster-5405.39965|Cluster-5405.15023|Cluster-5405.135613
KEGG	ko04064	NF-kappa B signaling pathway	3|246	247|20221	0.526688	0.964455	3	Cluster-5405.107484|Cluster-5405.105834|Cluster-5405.38203
KEGG	ko00270	Cysteine and methionine metabolism	2|246	159|20221	0.535506	0.974276	2	Cluster-5405.107302|Cluster-5405.102893
KEGG	ko05202	Transcriptional misregulation in cancer	6|246	529|20221	0.547032	0.988865	6	Cluster-5405.108145|Cluster-5405.44409|Cluster-5405.103085|Cluster-5405.41744|Cluster-5405.38203|Cluster-5405.133818
KEGG	ko00350	Tyrosine metabolism	1|246	73|20221	0.562809	0.994966	1	Cluster-5405.104160
KEGG	ko04922	Glucagon signaling pathway	5|246	451|20221	0.573049	0.994966	5	Cluster-5405.94413|Cluster-5405.37454|Cluster-5405.38567|Cluster-5405.15023|Cluster-5405.94285
KEGG	ko04730	Long-term depression	2|246	172|20221	0.577556	0.994966	2	Cluster-5405.123926|Cluster-5405.96283
KEGG	ko04380	Osteoclast differentiation	3|246	271|20221	0.588642	0.994966	3	Cluster-5405.107484|Cluster-5405.103085|Cluster-5405.48141
KEGG	ko04660	T cell receptor signaling pathway	3|246	271|20221	0.588642	0.994966	3	Cluster-5405.107484|Cluster-5405.135262|Cluster-5405.48141
KEGG	ko04015	Rap1 signaling pathway	8|246	739|20221	0.590539	0.994966	8	Cluster-5405.15807|Cluster-5405.37779|Cluster-5405.134671|Cluster-5405.108145|Cluster-5405.14292|Cluster-5405.100030|Cluster-5405.100031|Cluster-5405.45439
KEGG	ko04150	mTOR signaling pathway	5|246	462|20221	0.594157	0.994966	5	Cluster-5405.99045|Cluster-5405.39965|Cluster-5405.101279|Cluster-5405.4338|Cluster-5405.39675
KEGG	ko04144	Endocytosis	9|246	842|20221	0.605522	0.994966	9	Cluster-5405.24212|Cluster-5405.2500|Cluster-5405.48262|Cluster-5405.4551|Cluster-5405.109170|Cluster-5405.133330|Cluster-5405.47891|Cluster-5405.97837|Cluster-5405.101247
KEGG	ko04670	Leukocyte transendothelial migration	4|246	376|20221	0.610909	0.994966	4	Cluster-5405.37779|Cluster-5405.14292|Cluster-5405.100030|Cluster-5405.100031
KEGG	ko00790	Folate biosynthesis	1|246	84|20221	0.613465	0.994966	1	Cluster-5405.96148
KEGG	ko05034	Alcoholism	3|246	283|20221	0.617603	0.994966	3	Cluster-5405.15807|Cluster-5405.134671|Cluster-5405.45439
KEGG	ko01040	Biosynthesis of unsaturated fatty acids	1|246	86|20221	0.622025	0.994966	1	Cluster-5405.20204
KEGG	ko05223	Non-small cell lung cancer	2|246	189|20221	0.628246	0.994966	2	Cluster-5405.122843|Cluster-5405.122842
KEGG	ko00240	Pyrimidine metabolism	2|246	191|20221	0.633889	0.994966	2	Cluster-5405.100117|Cluster-5405.48068
KEGG	ko05213	Endometrial cancer	2|246	192|20221	0.636685	0.994966	2	Cluster-5405.122843|Cluster-5405.122842
KEGG	ko05110	Vibrio cholerae infection	2|246	195|20221	0.644974	0.994966	2	Cluster-5405.2500|Cluster-5405.14292
KEGG	ko05323	Rheumatoid arthritis	2|246	196|20221	0.647703	0.994966	2	Cluster-5405.108145|Cluster-5405.48141
KEGG	ko00030	Pentose phosphate pathway	1|246	95|20221	0.658265	0.994966	1	Cluster-5405.18596
KEGG	ko00860	Porphyrin and chlorophyll metabolism	1|246	97|20221	0.665836	0.994966	1	Cluster-5405.128282
KEGG	ko05322	Systemic lupus erythematosus	2|246	204|20221	0.668943	0.994966	2	Cluster-5405.15807|Cluster-5405.134671
KEGG	ko04217	Necroptosis	4|246	406|20221	0.669698	0.994966	4	Cluster-5405.48575|Cluster-5405.4927|Cluster-5405.48357|Cluster-5405.42782
KEGG	ko00310	Lysine degradation	4|246	409|20221	0.675229	0.994966	4	Cluster-5405.110203|Cluster-5405.123324|Cluster-5405.42385|Cluster-5405.94521
KEGG	ko03010	Ribosome	4|246	409|20221	0.675229	0.994966	4	Cluster-5405.100135|Cluster-5405.94449|Cluster-5405.95280|Cluster-5405.48718
KEGG	ko04972	Pancreatic secretion	3|246	311|20221	0.679667	0.994966	3	Cluster-5405.94558|Cluster-5405.18590|Cluster-5405.135125
KEGG	ko04960	Aldosterone-regulated sodium reabsorption	1|246	101|20221	0.680479	0.994966	1	Cluster-5405.4338
KEGG	ko04014	Ras signaling pathway	6|246	610|20221	0.68226	0.994966	6	Cluster-5405.15807|Cluster-5405.134671|Cluster-5405.108145|Cluster-5405.45439|Cluster-5405.135262|Cluster-5405.101247
KEGG	ko01200	Carbon metabolism	4|246	413|20221	0.682503	0.994966	4	Cluster-5405.94484|Cluster-5405.48936|Cluster-5405.18596|Cluster-5405.15023
KEGG	ko04520	Adherens junction	4|246	417|20221	0.689663	0.994966	4	Cluster-5405.107484|Cluster-5405.96703|Cluster-5405.14292|Cluster-5405.131711
KEGG	ko05416	Viral myocarditis	2|246	215|20221	0.696446	0.994966	2	Cluster-5405.4927|Cluster-5405.14292
KEGG	ko04916	Melanogenesis	3|246	320|20221	0.69796	0.994966	3	Cluster-5405.103085|Cluster-5405.99045|Cluster-5405.39675
KEGG	ko05321	Inflammatory bowel disease (IBD)	1|246	110|20221	0.711128	0.994966	1	Cluster-5405.48141
KEGG	ko05225	Hepatocellular carcinoma	5|246	531|20221	0.712238	0.994966	5	Cluster-5405.99045|Cluster-5405.45148|Cluster-5405.108661|Cluster-5405.14292|Cluster-5405.39675
KEGG	ko04211	Longevity regulating pathway	3|246	330|20221	0.717346	0.994966	3	Cluster-5405.109750|Cluster-5405.122842|Cluster-5405.122843
KEGG	ko03008	Ribosome biogenesis in eukaryotes	2|246	226|20221	0.722034	0.994966	2	Cluster-5405.123264|Cluster-5405.125297
KEGG	ko04979	Cholesterol metabolism	2|246	228|20221	0.726486	0.994966	2	Cluster-5405.20890|Cluster-5405.122526
KEGG	ko00970	Aminoacyl-tRNA biosynthesis	1|246	118|20221	0.7359	0.994966	1	Cluster-5405.40262
KEGG	ko01212	Fatty acid metabolism	2|246	234|20221	0.739483	0.994966	2	Cluster-5405.20204|Cluster-5405.44050
KEGG	ko04970	Salivary secretion	2|246	235|20221	0.741597	0.994966	2	Cluster-5405.94558|Cluster-5405.96283
KEGG	ko04745	Phototransduction - fly	1|246	122|20221	0.74748	0.994966	1	Cluster-5405.14292
KEGG	ko04930	Type II diabetes mellitus	1|246	122|20221	0.74748	0.994966	1	Cluster-5405.15023
KEGG	ko05020	Prion diseases	1|246	124|20221	0.753079	0.994966	1	Cluster-5405.122509
KEGG	ko04932	Non-alcoholic fatty liver disease (NAFLD)	4|246	457|20221	0.754972	0.994966	4	Cluster-5405.4927|Cluster-5405.94484|Cluster-5405.35603|Cluster-5405.48141
KEGG	ko03420	Nucleotide excision repair	1|246	125|20221	0.755832	0.994966	1	Cluster-5405.19548
KEGG	ko05216	Thyroid cancer	1|246	125|20221	0.755832	0.994966	1	Cluster-5405.135613
KEGG	ko04933	AGE-RAGE signaling pathway in diabetic complications	3|246	352|20221	0.756587	0.994966	3	Cluster-5405.95825|Cluster-5405.48141|Cluster-5405.95961
KEGG	ko04218	Cellular senescence	4|246	459|20221	0.75794	0.994966	4	Cluster-5405.122843|Cluster-5405.122842|Cluster-5405.41973|Cluster-5405.38203
KEGG	ko04722	Neurotrophin signaling pathway	3|246	355|20221	0.761583	0.994966	3	Cluster-5405.122843|Cluster-5405.122842|Cluster-5405.48141
KEGG	ko04610	Complement and coagulation cascades	3|246	356|20221	0.76323	0.994966	3	Cluster-5405.43257|Cluster-5405.70035|Cluster-5405.46963
KEGG	ko04390	Hippo signaling pathway	4|246	468|20221	0.770955	0.994966	4	Cluster-5405.39675|Cluster-5405.99045|Cluster-5405.14292|Cluster-5405.44536
KEGG	ko04140	Autophagy - animal	4|246	468|20221	0.770955	0.994966	4	Cluster-5405.107484|Cluster-5405.109750|Cluster-5405.103765|Cluster-5405.47521
KEGG	ko05144	Malaria	1|246	131|20221	0.771717	0.994966	1	Cluster-5405.94892
KEGG	ko04934	Cushing syndrome	4|246	470|20221	0.773772	0.994966	4	Cluster-5405.99045|Cluster-5405.123324|Cluster-5405.4551|Cluster-5405.39675
KEGG	ko04072	Phospholipase D signaling pathway	4|246	470|20221	0.773772	0.994966	4	Cluster-5405.123926|Cluster-5405.2500|Cluster-5405.16487|Cluster-5405.101247
KEGG	ko04012	ErbB signaling pathway	2|246	257|20221	0.784515	0.994966	2	Cluster-5405.135262|Cluster-5405.48141
KEGG	ko00600	Sphingolipid metabolism	1|246	140|20221	0.793633	0.994966	1	Cluster-5405.9831
KEGG	ko04810	Regulation of actin cytoskeleton	6|246	697|20221	0.794986	0.994966	6	Cluster-5405.125861|Cluster-5405.37779|Cluster-5405.14292|Cluster-5405.100030|Cluster-5405.100031|Cluster-5405.135262
KEGG	ko04640	Hematopoietic cell lineage	1|246	141|20221	0.795935	0.994966	1	Cluster-5405.139671
KEGG	ko04926	Relaxin signaling pathway	3|246	379|20221	0.79862	0.994966	3	Cluster-5405.95825|Cluster-5405.48141|Cluster-5405.95961
KEGG	ko04141	Protein processing in endoplasmic reticulum	5|246	604|20221	0.808455	0.994966	5	Cluster-5405.129845|Cluster-5405.97837|Cluster-5405.133330|Cluster-5405.47891|Cluster-5405.48262
KEGG	ko04010	MAPK signaling pathway	7|246	819|20221	0.813524	0.994966	7	Cluster-5405.48262|Cluster-5405.108145|Cluster-5405.133330|Cluster-5405.47891|Cluster-5405.97837|Cluster-5405.107484|Cluster-5405.48141
KEGG	ko04361	Axon regeneration	3|246	391|20221	0.815263	0.994966	3	Cluster-5405.109328|Cluster-5405.122843|Cluster-5405.122842
KEGG	ko04625	C-type lectin receptor signaling pathway	2|246	278|20221	0.819519	0.994966	2	Cluster-5405.4927|Cluster-5405.48141
KEGG	ko04912	GnRH signaling pathway	2|246	278|20221	0.819519	0.994966	2	Cluster-5405.48141|Cluster-5405.101247
KEGG	ko04659	Th17 cell differentiation	2|246	279|20221	0.821052	0.994966	2	Cluster-5405.139782|Cluster-5405.48141
KEGG	ko01521	EGFR tyrosine kinase inhibitor resistance	2|246	282|20221	0.825581	0.994966	2	Cluster-5405.122843|Cluster-5405.122842
KEGG	ko04923	Regulation of lipolysis in adipocytes	1|246	158|20221	0.831369	0.994966	1	Cluster-5405.96283
KEGG	ko04146	Peroxisome	2|246	286|20221	0.831458	0.994966	2	Cluster-5405.122509|Cluster-5405.130973
KEGG	ko05224	Breast cancer	3|246	408|20221	0.836838	0.994966	3	Cluster-5405.99045|Cluster-5405.39675|Cluster-5405.48141
KEGG	ko04750	Inflammatory mediator regulation of TRP channels	2|246	298|20221	0.848036	0.994966	2	Cluster-5405.35882|Cluster-5405.543
KEGG	ko04360	Axon guidance	5|246	655|20221	0.859126	0.994966	5	Cluster-5405.37779|Cluster-5405.109328|Cluster-5405.100030|Cluster-5405.100031|Cluster-5405.135262
KEGG	ko04664	Fc epsilon RI signaling pathway	1|246	175|20221	0.860664	0.994966	1	Cluster-5405.104934
KEGG	ko05218	Melanoma	1|246	177|20221	0.863758	0.994966	1	Cluster-5405.103085
KEGG	ko05231	Choline metabolism in cancer	2|246	313|20221	0.866671	0.994966	2	Cluster-5405.48141|Cluster-5405.101247
KEGG	ko02010	ABC transporters	1|246	180|20221	0.868271	0.994966	1	Cluster-5405.22371
KEGG	ko04662	B cell receptor signaling pathway	1|246	181|20221	0.869742	0.994966	1	Cluster-5405.48141
KEGG	ko05168	Herpes simplex virus 1 infection	9|246	1120|20221	0.882791	0.994966	9	Cluster-5405.105158|Cluster-5405.108495|Cluster-5405.18853|Cluster-5405.4927|Cluster-5405.21059|Cluster-5405.127751|Cluster-5405.107484|Cluster-5405.99043|Cluster-5405.19315
KEGG	ko04714	Thermogenesis	5|246	686|20221	0.884084	0.994966	5	Cluster-5405.94484|Cluster-5405.94705|Cluster-5405.14292|Cluster-5405.122865|Cluster-5405.96283
KEGG	ko05164	Influenza A	3|246	456|20221	0.886407	0.994966	3	Cluster-5405.4927|Cluster-5405.13994|Cluster-5405.14292
KEGG	ko05132	Salmonella infection	2|246	335|20221	0.890235	0.994966	2	Cluster-5405.14292|Cluster-5405.48141
KEGG	ko04630	JAK-STAT signaling pathway	2|246	346|20221	0.900514	0.994966	2	Cluster-5405.24212|Cluster-5405.132464
KEGG	ko04976	Bile secretion	1|246	207|20221	0.902737	0.994966	1	Cluster-5405.139831
KEGG	ko04971	Gastric acid secretion	1|246	209|20221	0.904899	0.994966	1	Cluster-5405.130096
KEGG	ko05032	Morphine addiction	1|246	209|20221	0.904899	0.994966	1	Cluster-5405.129126
KEGG	ko04911	Insulin secretion	1|246	214|20221	0.910096	0.994966	1	Cluster-5405.94558
KEGG	ko04728	Dopaminergic synapse	2|246	362|20221	0.913874	0.994966	2	Cluster-5405.15807|Cluster-5405.134671
KEGG	ko04114	Oocyte meiosis	2|246	362|20221	0.913874	0.994966	2	Cluster-5405.22588|Cluster-5405.130054
KEGG	ko04270	Vascular smooth muscle contraction	2|246	363|20221	0.91465	0.994966	2	Cluster-5405.94558|Cluster-5405.96283
KEGG	ko04020	Calcium signaling pathway	3|246	494|20221	0.915631	0.994966	3	Cluster-5405.17933|Cluster-5405.123926|Cluster-5405.45439
KEGG	ko05150	Staphylococcus aureus infection	1|246	222|20221	0.917829	0.994966	1	Cluster-5405.70035
KEGG	ko05169	Epstein-Barr virus infection	3|246	500|20221	0.919565	0.994966	3	Cluster-5405.107484|Cluster-5405.4927|Cluster-5405.48141
KEGG	ko04138	Autophagy - yeast	1|246	226|20221	0.921443	0.994966	1	Cluster-5405.11559
KEGG	ko04727	GABAergic synapse	1|246	232|20221	0.926569	0.994966	1	Cluster-5405.129126
KEGG	ko03018	RNA degradation	1|246	233|20221	0.92739	0.994966	1	Cluster-5405.48978
KEGG	ko05120	Epithelial cell signaling in Helicobacter pylori infection	1|246	234|20221	0.928203	0.994966	1	Cluster-5405.48141
KEGG	ko05161	Hepatitis B	3|246	515|20221	0.928679	0.994966	3	Cluster-5405.107484|Cluster-5405.4927|Cluster-5405.48141
KEGG	ko05235	PD-L1 expression and PD-1 checkpoint pathway in cancer	1|246	236|20221	0.9298	0.994966	1	Cluster-5405.48141
KEGG	ko05226	Gastric cancer	2|246	386|20221	0.930798	0.994966	2	Cluster-5405.99045|Cluster-5405.39675
KEGG	ko04658	Th1 and Th2 cell differentiation	1|246	239|20221	0.932129	0.994966	1	Cluster-5405.48141
KEGG	ko00230	Purine metabolism	2|246	399|20221	0.938603	0.994966	2	Cluster-5405.15023|Cluster-5405.48068
KEGG	ko05206	MicroRNAs in cancer	3|246	537|20221	0.940343	0.994966	3	Cluster-5405.109384|Cluster-5405.105834|Cluster-5405.38203
KEGG	ko04550	Signaling pathways regulating pluripotency of stem cells	2|246	407|20221	0.942983	0.994966	2	Cluster-5405.99045|Cluster-5405.39675
KEGG	ko04066	HIF-1 signaling pathway	2|246	409|20221	0.944031	0.994966	2	Cluster-5405.108145|Cluster-5405.102025
KEGG	ko04914	Progesterone-mediated oocyte maturation	1|246	261|20221	0.947014	0.994966	1	Cluster-5405.22588
KEGG	ko04919	Thyroid hormone signaling pathway	3|246	561|20221	0.951041	0.994966	3	Cluster-5405.102218|Cluster-5405.125861|Cluster-5405.14292
KEGG	ko04120	Ubiquitin mediated proteolysis	3|246	570|20221	0.954571	0.994966	3	Cluster-5405.22588|Cluster-5405.45148|Cluster-5405.105834
KEGG	ko00562	Inositol phosphate metabolism	1|246	282|20221	0.958173	0.994966	1	Cluster-5405.11378
KEGG	ko05210	Colorectal cancer	1|246	284|20221	0.959104	0.994966	1	Cluster-5405.48141
KEGG	ko04666	Fc gamma R-mediated phagocytosis	1|246	291|20221	0.962206	0.994966	1	Cluster-5405.101247
KEGG	ko03015	mRNA surveillance pathway	1|246	293|20221	0.963048	0.994966	1	Cluster-5405.41246
KEGG	ko04921	Oxytocin signaling pathway	2|246	454|20221	0.963289	0.994966	2	Cluster-5405.14292|Cluster-5405.48141
KEGG	ko04350	TGF-beta signaling pathway	1|246	295|20221	0.963871	0.994966	1	Cluster-5405.142750
KEGG	ko04062	Chemokine signaling pathway	2|246	464|20221	0.966608	0.994966	2	Cluster-5405.122843|Cluster-5405.122842
KEGG	ko00190	Oxidative phosphorylation	1|246	318|20221	0.972123	0.994966	1	Cluster-5405.94484
KEGG	ko05203	Viral carcinogenesis	3|246	641|20221	0.97514	0.994966	3	Cluster-5405.4927|Cluster-5405.48141|Cluster-5405.15023
KEGG	ko05012	Parkinson disease	1|246	343|20221	0.978973	0.994966	1	Cluster-5405.94484
KEGG	ko04928	Parathyroid hormone synthesis, secretion and action	1|246	344|20221	0.979209	0.994966	1	Cluster-5405.101247
KEGG	ko01522	Endocrine resistance	1|246	345|20221	0.979443	0.994966	1	Cluster-5405.48141
KEGG	ko05152	Tuberculosis	2|246	517|20221	0.979909	0.994966	2	Cluster-5405.4927|Cluster-5405.17359
KEGG	ko05166	Human T-cell leukemia virus 1 infection	3|246	670|20221	0.980681	0.994966	3	Cluster-5405.22588|Cluster-5405.48141|Cluster-5405.38203
KEGG	ko04723	Retrograde endocannabinoid signaling	1|246	355|20221	0.981637	0.994966	1	Cluster-5405.123926
KEGG	ko04022	cGMP-PKG signaling pathway	2|246	528|20221	0.98194	0.994966	2	Cluster-5405.94558|Cluster-5405.96283
KEGG	ko05167	Kaposi sarcoma-associated herpesvirus infection	2|246	549|20221	0.985279	0.994966	2	Cluster-5405.4927|Cluster-5405.48141
KEGG	ko05160	Hepatitis C	1|246	389|20221	0.987493	0.994966	1	Cluster-5405.4927
KEGG	ko04071	Sphingolipid signaling pathway	1|246	392|20221	0.98791	0.994966	1	Cluster-5405.101247
KEGG	ko03013	RNA transport	1|246	467|20221	0.994825	0.995097	1	Cluster-5405.105834
KEGG	ko05163	Human cytomegalovirus infection	2|246	660|20221	0.995097	0.995097	2	Cluster-5405.4927|Cluster-5405.125861

## Sheet: All-DEPs
Protein	Description	Gene	G10O3_1	G10O3_2	G10O3_3	S10O_1	S10O_2	S10O_3	G10O3.vs.S10O FC	G10O3.vs.S10O Pvalue	G10O3.vs.S10O log2FC	G10O3.vs.S10O UP.DOWN	GO_NUM	GO_Description	KEGG_Description	KEGG_EC	KEGG_ko	KOGs_Function_Description	KOGs_Function_Class	KOGs_Class_Description	IPR_Term	Subcellular_localization	TF_family
XP_050685817.1	heat shock protein Hsp-16.1/Hsp-16.11-like [Eriocheir sinensis]	LOC126980231	190595	184643	181921	308725	288984	268326	0.643343544741857	0.000994735885001418	-0.636339	down	--	--	--	--	--	Alpha crystallins	O	Posttranslational modification, protein turnover, chaperones ;	IPR002068 [Alpha crystallin/Hsp20 domain]	nucleus protein	--
XP_050686021.1	venom carboxylesterase-6-like [Eriocheir sinensis]	LOC126980321	4252.65	7819.03369140625	8603.48	0	0	0	Inf	0	Inf	up	--	--	--	--	--	Carboxylesterase and related proteins	R	General function prediction only ;	IPR002018 [Carboxylesterase, type B]	endoplasmic reticulum protein	--
XP_050686032.1	uncharacterized protein LOC126980329 isoform X2 [Eriocheir sinensis]	LOC126980329	22951	32782.1	16725.8	210538	192788	171829	0.125981388303729	0.000158863965261076	-2.98872	down	--	--	--	--	--	--	--	--	IPR005515 [Vitelline membrane outer layer protein I (VOMI)]	--	--
XP_050686034.1	vitelline membrane outer layer protein 1 homolog [Eriocheir sinensis]	LOC126980330	40052.1	46895.3	29480.236328125	249840	280019	284790	0.142917709685747	0.0000424588727164035	-2.80674	down	--	--	--	--	--	--	--	--	IPR005515 [Vitelline membrane outer layer protein I (VOMI)]	--	--
XP_050686042.1	6-phosphogluconolactonase-like isoform X1 [Eriocheir sinensis]	LOC126980336	151406	139369	125993	201385	222090	241662	0.626591294878941	0.00383403427787947	-0.674403	down	1	Biological Process:carbohydrate metabolic process (GO:0005975)	6-phosphogluconolactonase	3.1.1.31	ko00030 Pentose phosphate pathway ko01100 Metabolic pathways ko01200 Carbon metabolism	6-phosphogluconolactonase - like protein	G	Carbohydrate transport and metabolism ;	IPR006148 [Glucosamine/galactosamine-6-phosphate isomerase]	microsome protein	--
XP_050686099.1	LDLR chaperone boca-like [Eriocheir sinensis]	LOC126980356	3.27823e+06	3.18993e+06	3.162e+06	6874401	6.54922e+06	6.70256e+06	0.478489739281793	0.00000402145009760584	-1.06344	down	--	--	--	--	--	Uncharacterized conserved protein (involved in mesoderm differentiation in humans)	R	General function prediction only ;	IPR019330 [Mesoderm development candidate 2]	--	--
XP_050686153.1	calumenin-B-like [Eriocheir sinensis]	LOC126980365	462897	408235	484221	924222	711388	932683	0.527725030490218	0.00596352818663221	-0.922142	down	1	Molecular Function:calcium ion binding (GO:0005509)	--	--	--	Reticulocalbin, calumenin, DNA supercoiling factor, and related Ca2+-binding proteins of the CREC family (EF-Hand protein superfamily)	TU	Signal transduction mechanisms ; Intracellular trafficking, secretion, and vesicular transport ;	IPR002048 [EF-hand domain]	extracell protein	--
XP_050686283.1	FAD-linked sulfhydryl oxidase ALR-like [Eriocheir sinensis]	LOC126980410	25745.7	29114.119140625	23330.3	37766.2	37548.4	46370.9	0.642559438722265	0.0124279804592746	-0.638098	down	2	Molecular Function:thiol oxidase activity (GO:0016972),Biological Process:oxidation-reduction process (GO:0055114)	mitochondrial FAD-linked sulfhydryl oxidase	1.8.3.2	--	Mitochondrial sulfhydryl oxidase involved in the biogenesis of cytosolic Fe/S proteins	O	Posttranslational modification, protein turnover, chaperones ;	IPR017905 [ERV/ALR sulfhydryl oxidase domain]	--	--
XP_050686347.1	cytochrome c oxidase subunit 6B2-like [Eriocheir sinensis]	LOC126980466	305642	319314	293338	597697	530915	521944	0.556353807237179	0.000620981084837876	-0.845925	down	2	Molecular Function:cytochrome-c oxidase activity (GO:0004129),Cellular Component:mitochondrion (GO:0005739)	cytochrome c oxidase subunit 6b	--	ko00190 Oxidative phosphorylation ko01100 Metabolic pathways ko04260 Cardiac muscle contraction ko04932 Non-alcoholic fatty liver disease (NAFLD) ko05010 Alzheimer's disease ko05012 Parkinson's disease ko05016 Huntington's disease	Cytochrome c oxidase, subunit VIb/COX12	C	Energy production and conversion ;	IPR003213 [Cytochrome c oxidase, subunit VIb]	--	--
XP_050686420.1	ubiquitin carboxyl-terminal hydrolase isozyme L3-like isoform X1 [Eriocheir sinensis]	LOC126980501	7.18869e+06	7.03212e+06	6.74085e+06	9648145	10122638	11745562	0.665104360927639	0.00559527246354601	-0.588347	down	3	Molecular Function:thiol-dependent ubiquitin-specific protease activity (GO:0004843),Cellular Component:intracellular (GO:0005622),Biological Process:ubiquitin-dependent protein catabolic process (GO:0006511)	ubiquitin carboxyl-terminal hydrolase L3	3.4.19.12	--	Ubiquitin C-terminal hydrolase UCHL1	O	Posttranslational modification, protein turnover, chaperones ;	IPR001578 [Peptidase C12, ubiquitin carboxyl-terminal hydrolase]	cytoplasm protein	--
XP_050686424.1	PDZ domain-containing protein GIPC1-like [Eriocheir sinensis]	LOC126980503	46633.9	41902.8	43716.1	71394.8	80230.2	56773.4	0.63461532910388	0.0220066965808763	-0.656046	down	1	Molecular Function:protein binding (GO:0005515)	PDZ domain-containing protein GIPC	--	--	RGS-GAIP interacting protein GIPC, contains PDZ domain	TU	Signal transduction mechanisms ; Intracellular trafficking, secretion, and vesicular transport ;	IPR001478 [PDZ domain]	--	--
XP_050686451.1	actin-related protein 2/3 complex subunit 4 isoform X1 [Eriocheir sinensis]	LOC126980514	15743.7001953125	17487.1	23653.2	5575.7724609375	4993.2412109375	10875.4	2.65262918166087	0.0178039485272623	1.40742301134867	up	4	Cellular Component:Arp2/3 protein complex (GO:0005885),Cellular Component:actin cytoskeleton (GO:0015629),Biological Process:actin filament polymerization (GO:0030041),Biological Process:Arp2/3 complex-mediated actin nucleation (GO:0034314)	actin related protein 2/3 complex, subunit 4	--	ko04144 Endocytosis ko04666 Fc gamma R-mediated phagocytosis ko04810 Regulation of actin cytoskeleton ko05100 Bacterial invasion of epithelial cells ko05130 Pathogenic Escherichia coli infection ko05131 Shigellosis ko05132 Salmonella infection	Actin-related protein Arp2/3 complex, subunit ARPC4	Z	Cytoskeleton ;	IPR008384 [Actin-related protein 2/3 complex subunit 4]	cytoskeleton protein	--
XP_050686538.1	sorting nexin-2-like isoform X1 [Eriocheir sinensis]	LOC126980552	41542.9	47464.1	47749	100111	100329	92159.6	0.467382642134402	0.000102603154545135	-1.09732	down	1	Molecular Function:phosphatidylinositol binding (GO:0035091)	sorting nexin-1/2	--	ko04144 Endocytosis	Membrane coat complex Retromer, subunit VPS5/SNX1, Sorting nexins, and related PX domain-containing proteins	U	Intracellular trafficking, secretion, and vesicular transport ;	IPR001683 [Phox homologous domain] ; IPR015404[Sorting nexin Vps5-like, C-terminal]	--	--
XP_050686594.1	rRNA methyltransferase 3, mitochondrial-like [Eriocheir sinensis]	LOC126980562	7385.46728515625	5915.44	6182.99853515625	0	2652.13305664063	3475.7744140625	2.11969119091228	0.0137991433108202	1.08385409979289	up	3	Molecular Function:RNA binding (GO:0003723),Biological Process:RNA processing (GO:0006396),Molecular Function:RNA methyltransferase activity (GO:0008173)	16S rRNA (guanosine(1370)-2'-O)-methyltransferase	2.1.1.-	--	SpoU rRNA Methylase family protein	J	Translation, ribosomal structure and biogenesis ;	IPR001537 [tRNA/rRNA methyltransferase, SpoU type]	--	--
XP_050686666.1	alpha-actinin-1-like, partial [Eriocheir sinensis]	-	611636	394274	601404	1.21061e+06	1.17832e+06	1.10481e+06	0.460056154467128	0.0012498963902846	-1.12012	down	1	Molecular Function:protein binding (GO:0005515)	spectrin beta	--	--	Beta-spectrin	Z	Cytoskeleton ;	IPR001715 [Calponin homology domain]	cytoskeleton protein	--
XP_050686859.1	legumain-like [Eriocheir sinensis]	-	36770.3	45915.5	34840.2	12340.4658203125	10990.3408203125	20582.513671875	2.67631893796462	0.00569567160867236	1.42025005275137	up	2	Biological Process:proteolysis (GO:0006508),Molecular Function:peptidase activity (GO:0008233)	legumain	3.4.22.34	ko04142 Lysosome ko04612 Antigen processing and presentation	Asparaginyl peptidases	O	Posttranslational modification, protein turnover, chaperones ;	IPR001096 [Peptidase C13, legumain]	endoplasmic reticulum protein	--
XP_050686978.1	folate receptor gamma-like isoform X1 [Eriocheir sinensis]	-	1.96921e+06	2.26555e+06	1.95147e+06	2.8966e+06	3296068	3.10886e+06	0.6650763232086	0.0025162525131379	-0.588408	down	--	--	folate receptor	--	ko01523 Antifolate resistance ko04144 Endocytosis	--	--	--	IPR018143 [Folate receptor-like]	extracell protein	--
XP_050687103.1	coiled-coil domain-containing protein 50-like isoform X1 [Eriocheir sinensis]	LOC126980847	65703.7	39040.1	55793.5	122429	81944.9	108816	0.512588704318274	0.023165328450868	-0.964126	down	--	--	--	--	--	--	--	--	IPR029311 [Coiled-coil domain-containing protein 50, N-terminal]	--	--
XP_050687453.1	profilin-like [Eriocheir sinensis]	LOC126980977	6.9201e+06	6.32801e+06	6.56056e+06	10176665	9544466	11238112	0.639830776870093	0.00207519043428985	-0.644238	down	--	--	profilin	--	ko04013 MAPK signaling pathway - fly ko04015 Rap1 signaling pathway ko04810 Regulation of actin cytoskeleton ko05131 Shigellosis ko05132 Salmonella infection	Profilin	Z	Cytoskeleton ;	IPR005455 [Profilin]	--	--
XP_050687463.1	leukocyte elastase inhibitor-like isoform X1 [Eriocheir sinensis]	LOC126980981	20099.216796875	17013.041015625	22539.330078125	13894.955078125	8625.2666015625	12580.4189453125	1.6994444211978	0.0220329103705203	0.765063180606585	up	--	--	--	--	--	Serpin	V	Defense mechanisms ;	IPR023796 [Serpin domain]	cytoplasm protein	--
XP_050687602.1	27 kDa hemolymph glycoprotein-like [Eriocheir sinensis]	LOC126981018	36648.9	32547.138671875	38585.4	80869.3	80271.2	86694.3	0.434892132991792	0.0000670094416098853	-1.20127	down	--	--	--	--	--	--	--	--	IPR009832 [Protein of unknown function DUF1397]	--	--
XP_050687623.1	NADH dehydrogenase [ubiquinone] iron-sulfur protein 4, mitochondrial-like [Eriocheir sinensis]	LOC126981033	55532.3	48028.8	62824.7	162681	118200	84897.9	0.454880454297569	0.0441957591650035	-1.13644	down	1	Biological Process:electron transport chain (GO:0022900)	NADH dehydrogenase (ubiquinone) Fe-S protein 4	--	ko00190 Oxidative phosphorylation ko01100 Metabolic pathways ko04723 Retrograde endocannabinoid signaling ko04932 Non-alcoholic fatty liver disease (NAFLD) ko05010 Alzheimer's disease ko05012 Parkinson's disease ko05016 Huntington's disease	NADH:ubiquinone oxidoreductase, NDUFS4/18 kDa subunit	C	Energy production and conversion ;	IPR006885 [NADH dehydrogenase ubiquinone Fe-S protein 4, mitochondrial]	mitochondrion protein	--
XP_050687753.1	hemocyanin subunit-like [Eriocheir sinensis]	-	894974	873371	942041	480573	389592	447303	2.05726852027444	0.000155764412796603	1.04073011062776	up	--	--	--	--	--	--	--	--	IPR000896 [Hemocyanin/hexamerin middle domain] ; IPR005203[Hemocyanin, C-terminal] ; IPR005204[Hemocyanin, N-terminal]	--	--
XP_050687779.1	hemocyanin subunit-like [Eriocheir sinensis]	-	1.84542e+06	1.79498e+06	1.94715e+06	799874	844752	953262	2.15080561831353	0.0000983603197407581	1.1048771453249	up	--	--	--	--	--	--	--	--	IPR000896 [Hemocyanin/hexamerin middle domain] ; IPR005203[Hemocyanin, C-terminal] ; IPR005204[Hemocyanin, N-terminal]	--	--
XP_050687897.1	abl interactor 2-like isoform X1 [Eriocheir sinensis]	LOC126981193	20243.111328125	19385.2	18465.552734375	30466.8	26785.384765625	36150.2	0.621973808599898	0.0131991018815207	-0.685074	down	2	Molecular Function:protein binding (GO:0005515),Cellular Component:cytoplasm (GO:0005737)	--	--	--	Abl interactor ABI-1, contains SH3 domain	TZ	Signal transduction mechanisms ; Cytoskeleton ;	IPR001452 [SH3 domain] ; IPR012849[Abl-interactor, homeo-domain homologous domain]	cytoplasm protein	--
XP_050687953.1	protein canopy 4-like [Eriocheir sinensis]	LOC126981198	174607	150728	131399	366366	332264	323176	0.446987387677789	0.00048548239072058	-1.16169	down	--	--	--	--	--	Uncharacterized conserved protein	S	Function unknown ;	IPR021852 [Domain of unknown function DUF3456]	--	--
XP_050687983.1	AP-3 complex subunit beta-2-like isoform X1 [Eriocheir sinensis]	LOC126981218	9645.37	9788.68	8557.91	20514.7	19396	23608.064453125	0.440688430076403	0.000849872197618776	-1.18217	down	3	Biological Process:intracellular protein transport (GO:0006886),Biological Process:vesicle-mediated transport (GO:0016192),Cellular Component:membrane coat (GO:0030117)	AP-3 complex subunit beta	--	ko04142 Lysosome	Vesicle coat complex AP-3, beta subunit	U	Intracellular trafficking, secretion, and vesicular transport ;	IPR002553 [Clathrin/coatomer adaptor, adaptin-like, N-terminal] ; IPR029390[AP-3 complex subunit beta, C-terminal domain]	plasma membrane protein	--
XP_050688045.1	putative cyclin-dependent serine/threonine-protein kinase DDB_G0272797/DDB_G0274007 [Eriocheir sinensis]	LOC126981230	755780	747373	638196	1.73947e+06	1.7122e+06	1.7924e+06	0.408337296937869	0.0000204835743429625	-1.29217	down	1	Molecular Function:calcium ion binding (GO:0005509)	multiple coagulation factor deficiency protein 2	--	--	Uncharacterized conserved protein	S	Function unknown ;	IPR002048 [EF-hand domain]	endoplasmic reticulum protein	--
XP_050688047.1	multiple epidermal growth factor-like domains protein 6 isoform X1 [Eriocheir sinensis]	LOC126981232	60862.1	61044.5	59187.6	99733.9	97751.9	111222	0.586620084532349	0.00858725342929817	-0.769502	down	1	Molecular Function:calcium ion binding (GO:0005509)	--	--	--	Proteins containing Ca2+-binding EGF-like domains	T	Signal transduction mechanisms ;	IPR001881 [EGF-like calcium-binding domain] ; IPR002049[Laminin EGF domain] ; IPR026823[Complement Clr-like EGF domain]	plasma membrane protein	--
XP_050688112.1	L-lactate dehydrogenase-like isoform X2 [Eriocheir sinensis]	LOC126981270	32095.3	35159.2	44653.7	12400.369140625	14803.1787109375	12594.6455078125	2.81189183220521	0.0033808649174619	1.49154109791592	up	2	Molecular Function:oxidoreductase activity (GO:0016491),Biological Process:oxidation-reduction process (GO:0055114)	L-lactate dehydrogenase	1.1.1.27	ko00010 Glycolysis / Gluconeogenesis ko00270 Cysteine and methionine metabolism ko00620 Pyruvate metabolism ko00640 Propanoate metabolism ko01100 Metabolic pathways ko04922 Glucagon signaling pathway	Lactate dehydrogenase	C	Energy production and conversion ;	IPR001236 [Lactate/malate dehydrogenase, N-terminal] ; IPR022383[Lactate/malate dehydrogenase, C-terminal]	cytoplasm protein	--
XP_050688193.1	dynein beta chain, ciliary-like [Eriocheir sinensis]	LOC126981306	0	9482.5908203125	13531.8	24334.287109375	22499.486328125	21223.783203125	0.507242096526237	0.00989565782050184	-0.979254	down	5	Molecular Function:microtubule motor activity (GO:0003777),Molecular Function:ATP binding (GO:0005524),Biological Process:microtubule-based movement (GO:0007018),Molecular Function:ATPase activity (GO:0016887),Cellular Component:dynein complex (GO:0030286)	dynein heavy chain, axonemal	--	ko05016 Huntington's disease	Dyneins, heavy chain	Z	Cytoskeleton ;	IPR004273 [Dynein heavy chain domain] ; IPR011704[ATPase, dynein-related, AAA domain] ; IPR013594[Dynein heavy chain, domain-1] ; IPR013602[Dynein heavy chain, domain-2] ; IPR024317[Dynein heavy chain, P-loop containing D4 domain] ; IPR024743[Dynein heavy chain, coiled coil stalk]	cytoplasm protein	--
XP_050688279.1	poly(A)-specific ribonuclease PARN-like [Eriocheir sinensis]	-	17756.2	1698.72	4834.75	0	0	0	Inf	0	Inf	up	2	Biological Process:nuclear-transcribed mRNA poly(A) tail shortening (GO:0000289),Molecular Function:poly(A)-specific ribonuclease activity (GO:0004535)	poly(A)-specific ribonuclease	3.1.13.4	ko03018 RNA degradation	Poly(A)-specific exoribonuclease PARN	L	Replication, recombination and repair ;	IPR006941 [Ribonuclease CAF1]	nucleus protein	--
XP_050688291.1	coatomer subunit gamma-2-like [Eriocheir sinensis]	LOC126981333	14266.4892578125	13697.7138671875	18300.5	7652.6728515625	9385.9951171875	10739.501953125	1.66550594086535	0.0223496201387778	0.735960500119555	up	5	Molecular Function:structural molecule activity (GO:0005198),Biological Process:intracellular protein transport (GO:0006886),Biological Process:vesicle-mediated transport (GO:0016192),Cellular Component:membrane coat (GO:0030117),Cellular Component:COPI vesicle coat (GO:0030126)	coatomer subunit gamma	--	--	Vesicle coat complex COPI, gamma subunit	U	Intracellular trafficking, secretion, and vesicular transport ;	IPR002553 [Clathrin/coatomer adaptor, adaptin-like, N-terminal] ; IPR013040[Coatomer, gamma subunit, appendage, Ig-like subdomain] ; IPR032154[Coatomer subunit gamma, C-terminal]	Golgi apparatus protein	--
XP_050688300.1	isopentenyl-diphosphate Delta-isomerase 1-like [Eriocheir sinensis]	LOC126981337	6726.7958984375	5995.0166015625	4457.35	8683.1318359375	7983.76	10321.1865234375	0.636546166428497	0.0273800805970994	-0.651663	down	1	Molecular Function:hydrolase activity (GO:0016787)	isopentenyl-diphosphate Delta-isomerase	5.3.3.2	ko00900 Terpenoid backbone biosynthesis ko01100 Metabolic pathways	Isopentenyl pyrophosphate:dimethylallyl pyrophosphate isomerase	Q	Secondary metabolites biosynthesis, transport and catabolism ;	IPR000086 [NUDIX hydrolase domain]	peroxisome protein	--
XP_050688315.1	U1 small nuclear ribonucleoprotein A-like isoform X1 [Eriocheir sinensis]	LOC126981345	13476.2	18094.5	13066.3330078125	23389.982421875	26558.431640625	22378.7	0.61715481199795	0.0107203138252598	-0.696296	down	1	Molecular Function:nucleic acid binding (GO:0003676)	--	--	--	Spliceosomal protein snRNP-U1A/U2B	A	RNA processing and modification ;	IPR000504 [RNA recognition motif domain]	nucleus protein	--
XP_050688318.1	vacuolar protein sorting-associated protein 26B-like isoform X1 [Eriocheir sinensis]	LOC126981347	8890.78	8257.2490234375	12354.4	138766	96764.1	126933	0.0813940403790749	0.011805089386866	-3.61893	down	--	--	vacuolar protein sorting-associated protein 26	--	ko04144 Endocytosis	Membrane coat complex Retromer, subunit VPS26	U	Intracellular trafficking, secretion, and vesicular transport ;	IPR028934 [Vacuolar protein sorting protein 26 related]	cytoplasm protein	--
XP_050688320.1	oplophorus-luciferin 2-monooxygenase non-catalytic subunit-like [Eriocheir sinensis]	LOC126981348	0	0	0	13822.7666015625	14107.505859375	8210.0068359375	#NAME?	0	#NAME?	down	1	Molecular Function:protein binding (GO:0005515)	--	--	--	FOG: Toll/interleukin receptor and related proteins containing LRR and TIR repeats	T	Signal transduction mechanisms ;	IPR001611 [Leucine-rich repeat]	plasma membrane protein	--
XP_050688323.1	ferritin subunit-like [Eriocheir sinensis]	LOC126981352	686681	673917	724450	472136	447724	409757	1.56815666836883	0.000440937719837686	0.64906970064431	up	2	Biological Process:cellular iron ion homeostasis (GO:0006879),Molecular Function:ferric iron binding (GO:0008199)	ferritin heavy chain	1.16.3.2	ko04216 Ferroptosis ko04217 Necroptosis ko04978 Mineral absorption	Ferritin	P	Inorganic ion transport and metabolism ;	IPR008331 [Ferritin/DPS protein domain]	--	--
XP_050688387.1	LOW QUALITY PROTEIN_ microtubule-associated protein futsch-like [Eriocheir sinensis]	LOC126981422	38356.9	38972.5	34872.4	98100.3	106100	106613	0.360995252840457	0.0000262090479373404	-1.46995	down	--	--	--	--	--	Microtubule-associated proteins	Z	Cytoskeleton ;	--	--	--
XP_050688414.1	phenoloxidase-activating factor 2-like [Eriocheir sinensis]	LOC126981431	201872	207349	222382	362834	354707	367363	0.582174709873423	0.0000298418781433838	-0.780476	down	2	Molecular Function:serine-type endopeptidase activity (GO:0004252),Biological Process:proteolysis (GO:0006508)	--	--	--	Trypsin	E	Amino acid transport and metabolism ;	IPR001254 [Serine proteases, trypsin domain]	endoplasmic reticulum protein	--
XP_050688583.1	aminopeptidase N-like isoform X1 [Eriocheir sinensis]	LOC126981512	14421.8	8771.6552734375	4156.9208984375	0	0	0	Inf	0	Inf	up	2	Molecular Function:metallopeptidase activity (GO:0008237),Molecular Function:zinc ion binding (GO:0008270)	aminopeptidase N	3.4.11.2	ko00480 Glutathione metabolism ko01100 Metabolic pathways ko04614 Renin-angiotensin system ko04640 Hematopoietic cell lineage	Puromycin-sensitive aminopeptidase and related aminopeptidases	EO	Amino acid transport and metabolism ; Posttranslational modification, protein turnover, chaperones ;	IPR014782 [Peptidase M1, membrane alanine aminopeptidase, N-terminal] ; IPR024571[ERAP1-like C-terminal domain]	endoplasmic reticulum protein	--
XP_050688669.1	bone morphogenetic protein receptor type-2-like [Eriocheir sinensis]	LOC126981523	6902.7548828125	7861.99755859375	7017.38	0	0	0	Inf	0	Inf	up	3	Molecular Function:protein kinase activity (GO:0004672),Molecular Function:ATP binding (GO:0005524),Biological Process:protein phosphorylation (GO:0006468)	bone morphogenetic protein receptor type-2	2.7.11.30	ko04060 Cytokine-cytokine receptor interaction ko04350 TGF-beta signaling pathway ko04360 Axon guidance ko04390 Hippo signaling pathway ko04550 Signaling pathways regulating pluripotency of stem cells ko05206 MicroRNAs in cancer ko05418 Fluid shear stress and atherosclerosis	Transforming growth factor beta/activin receptor subfamily of serine/threonine kinases	T	Signal transduction mechanisms ;	IPR000719 [Protein kinase domain]	cytoplasm protein	--
XP_050688904.1	C-factor-like [Eriocheir sinensis]	LOC126981564	5211.21	9714.2080078125	7993.68	37309.9	28158.748046875	39779.3	0.217762878227798	0.00189286564448022	-2.19917	down	--	--	--	--	--	Predicted short chain-type dehydrogenase	R	General function prediction only ;	IPR002347 [Short-chain dehydrogenase/reductase SDR]	microsome protein	--
XP_050688996.1	valine--tRNA ligase-like isoform X1 [Eriocheir sinensis]	LOC126981597	7283.51611328125	7999.52	8469.18	19869	17809.892578125	15657	0.445332675821036	0.00145610335638946	-1.16704	down	4	Molecular Function:nucleotide binding (GO:0000166),Molecular Function:aminoacyl-tRNA ligase activity (GO:0004812),Molecular Function:ATP binding (GO:0005524),Biological Process:tRNA aminoacylation for protein translation (GO:0006418)	valyl-tRNA synthetase	6.1.1.9	ko00970 Aminoacyl-tRNA biosynthesis	Valyl-tRNA synthetase	J	Translation, ribosomal structure and biogenesis ;	IPR002300 [Aminoacyl-tRNA synthetase, class Ia] ; IPR013155[Methionyl/Valyl/Leucyl/Isoleucyl-tRNA synthetase, anticodon-binding]	cytoplasm protein	--
XP_050689061.1	uracil phosphoribosyltransferase homolog [Eriocheir sinensis]	LOC126981677	8017.4892578125	7970.61669921875	7963.76416015625	0	0	0	Inf	0	Inf	up	--	--	uracil phosphoribosyltransferase	2.4.2.9	ko00240 Pyrimidine metabolism ko01100 Metabolic pathways	Predicted uracil phosphoribosyltransferase	R	General function prediction only ;	IPR029057 [Phosphoribosyltransferase-like]	nucleus protein	--
XP_050689111.1	cytoplasmic dynein 1 light intermediate chain 2-like isoform X2 [Eriocheir sinensis]	LOC126981717	16558.9	17380.259765625	17398.880859375	39143.7	42125	39686.4	0.424438740994039	0.0000172109154751751	-1.23637	down	--	--	dynein light intermediate chain 1, cytosolic	--	ko04145 Phagosome ko04962 Vasopressin-regulated water reabsorption ko05132 Salmonella infection	Dynein light intermediate chain	N	Cell motility ;	IPR022780 [Dynein family light intermediate chain]	--	--
XP_050689118.1	protein MIX23-like isoform X1 [Eriocheir sinensis]	LOC126981722	101133	138437	95883	240281	267624	158737	0.50319762657435	0.0354019755351845	-0.990803	down	--	--	--	--	--	Predicted component of DNA replication checkpoint response mechanism (S-M checkpoint)	RD	General function prediction only ; Cell cycle control, cell division, chromosome partitioning ;	IPR019171 [Caffeine-induced death protein 2]	--	--
XP_050689157.1	lipoamide acyltransferase component of branched-chain alpha-keto acid dehydrogenase complex, mitochondrial-like [Eriocheir sinensis]	LOC126981736	23385.849609375	31841.1	24069.044921875	43193.5	50297.7	36258.9	0.611143976756773	0.0260797873302348	-0.710416	down	1	Biological Process:metabolic process (GO:0008152)	2-oxoisovalerate dehydrogenase E2 component (dihydrolipoyl transacylase)	2.3.1.168	ko00280 Valine, leucine and isoleucine degradation ko00640 Propanoate metabolism ko01100 Metabolic pathways	Dihydrolipoamide transacylase (alpha-keto acid dehydrogenase E2 subunit)	C	Energy production and conversion ;	IPR000089 [Biotin/lipoyl attachment] ; IPR001078[2-oxoacid dehydrogenase acyltransferase, catalytic domain] ; IPR004167[E3-binding domain]	mitochondrion protein	--
XP_050689216.1	drebrin-like protein isoform X2 [Eriocheir sinensis]	LOC126981738	129315	147887	137047	189794	245068	216336	0.636133323553292	0.00938541085239785	-0.652599	down	3	Molecular Function:actin binding (GO:0003779),Molecular Function:protein binding (GO:0005515),Cellular Component:intracellular (GO:0005622)	drebrin-like protein	--	--	Drebrins and related actin binding proteins	Z	Cytoskeleton ;	IPR001452 [SH3 domain] ; IPR002108[Actin-depolymerising factor homology domain]	cytoplasm protein	--
XP_050689222.1	complement component 1 Q subcomponent-binding protein, mitochondrial-like [Eriocheir sinensis]	LOC126981743	133180	119854	159562	94847	67414.7	89329.7	1.63994574288385	0.0201830462942928	0.713648084497462	up	1	Cellular Component:mitochondrial matrix (GO:0005759)	complement component 1 Q subcomponent-binding protein, mitochondrial	--	ko05168 Herpes simplex infection	Complement component 1, Q subcomponent binding protein/mRNA splicing factor SF2, subunit P32	V	Defense mechanisms ;	IPR003428 [Mitochondrial glycoprotein]	mitochondrion protein	--
XP_050689224.1	myosin regulatory light chain 2 [Eriocheir sinensis]	LOC126981745	6425.19	5434.64	7597.61	9857.6572265625	18833.818359375	14646.3525390625	0.448971218490197	0.0405696730488873	-1.15531	down	1	Molecular Function:calcium ion binding (GO:0005509)	--	--	--	Myosin regulatory light chain, EF-Hand protein superfamily	Z	Cytoskeleton ;	IPR002048 [EF-hand domain]	centrosome protein	--
XP_050689276.1	magnesium-dependent phosphatase 1-like [Eriocheir sinensis]	LOC126981778	5624.38	6073.73681640625	4270.5	0	0	0	Inf	0	Inf	up	1	Molecular Function:phosphatase activity (GO:0016791)	--	--	--	Magnesium-dependent phosphatase	R	General function prediction only ;	IPR010036 [Magnesium-dependent phosphatase-1, eukaryotic/archaeal type]	--	--
XP_050689289.1	coiled-coil and C2 domain-containing protein 1-like isoform X1 [Eriocheir sinensis]	LOC126981785	41283	41731.3	40825.6	93536.8	89714.5	73211.5	0.482876578377158	0.0191783058934706	-1.05027	down	1	Molecular Function:protein binding (GO:0005515)	coiled-coil and C2 domain-containing protein 1	--	--	Uncharacterized conserved protein, contains DM14 and C2 domains	R	General function prediction only ;	IPR000008 [C2 domain]	cytoplasm protein	--
XP_050689292.1	cytochrome P450 9e2-like [Eriocheir sinensis]	LOC126981786	4121.71240234375	7316.12841796875	7538.49	0	0	0	Inf	0	Inf	up	3	Molecular Function:iron ion binding (GO:0005506),Molecular Function:heme binding (GO:0020037),Biological Process:oxidation-reduction process (GO:0055114)	cytochrome P450 family 6	1.14.-.-	--	Cytochrome P450 CYP3/CYP5/CYP6/CYP9 subfamilies	Q	Secondary metabolites biosynthesis, transport and catabolism ;	IPR001128 [Cytochrome P450]	microsome protein	--
XP_050689313.1	biotin-dependent 3-methylcrotonyl-coenzyme A carboxylase beta1 subunit-like [Eriocheir sinensis]	LOC126981801	1446.88232421875	1088.90991210938	2889.3603515625	0	0	0	Inf	0	Inf	up	--	--	3-methylcrotonyl-CoA carboxylase beta subunit	6.4.1.4	ko00280 Valine, leucine and isoleucine degradation ko01100 Metabolic pathways	3-Methylcrotonyl-CoA carboxylase, non-biotin containing subunit/Acetyl-CoA carboxylase carboxyl transferase, subunit beta	EI	Amino acid transport and metabolism ; Lipid transport and metabolism ;	IPR000022 [Carboxyl transferase]	mitochondrion protein	--
XP_050689315.1	uncharacterized protein LOC126981802 isoform X1 [Eriocheir sinensis]	LOC126981802	531611	713372	762391	111359	79989.6	473355	3.01995232886711	0.0362610610588836	1.5945257762226	up	--	--	--	--	--	Gamma-interferon inducible lysosomal thiol reductase	O	Posttranslational modification, protein turnover, chaperones ;	IPR004911 [Gamma interferon inducible lysosomal thiol reductase GILT] ; IPR006869[Domain of unknown function DUF547]	lysosome protein	--
XP_050689403.1	cytochrome c oxidase subunit 6A, mitochondrial-like [Eriocheir sinensis]	LOC126981853	90806.6	132195	155501	268971	240943	281050	0.478532440091092	0.00353549820801459	-1.06331	down	3	Molecular Function:cytochrome-c oxidase activity (GO:0004129),Cellular Component:mitochondrial inner membrane (GO:0005743),Cellular Component:mitochondrial respiratory chain complex IV (GO:0005751)	cytochrome c oxidase subunit 6a	--	ko00190 Oxidative phosphorylation ko01100 Metabolic pathways ko04260 Cardiac muscle contraction ko04932 Non-alcoholic fatty liver disease (NAFLD) ko05010 Alzheimer's disease ko05012 Parkinson's disease ko05016 Huntington's disease	Cytochrome c oxidase, subunit VIa/COX13	C	Energy production and conversion ;	IPR001349 [Cytochrome c oxidase, subunit VIa]	mitochondrion protein	--
XP_050689454.1	glutamine--fructose-6-phosphate aminotransferase [isomerizing] 2-like isoform X1 [Eriocheir sinensis]	LOC126981881	7057.4873046875	134464	2382.6923828125	375886	305184	0	0.140860922796915	0.0178377193802587	-2.82766	down	2	Biological Process:carbohydrate metabolic process (GO:0005975),Molecular Function:carbohydrate binding (GO:0030246)	glucosamine---fructose-6-phosphate aminotransferase (isomerizing)	2.6.1.16	ko00250 Alanine, aspartate and glutamate metabolism ko00520 Amino sugar and nucleotide sugar metabolism ko01100 Metabolic pathways ko04931 Insulin resistance	Glucosamine 6-phosphate synthetases, contain amidotransferase and phosphosugar isomerase domains	M	Cell wall/membrane/envelope biogenesis ;	IPR001347 [Sugar isomerase (SIS)]	--	--
XP_050689459.1	uncharacterized protein LOC126981882 isoform X1 [Eriocheir sinensis]	-	3.56608e+06	3255212	3.12986e+06	4690790	5.23055e+06	5054319	0.664488315189057	0.00122439780954512	-0.589684	down	--	--	--	--	--	Coiled-coil protein TPD52	R	General function prediction only ;	IPR007327 [Tumour protein D52]	--	--
XP_050689527.1	uncharacterized protein LOC126981913 isoform X1 [Eriocheir sinensis]	-	1636.11108398438	2326.94360351563	2478.9	0	0	0	Inf	0	Inf	up	1	Molecular Function:zinc ion binding (GO:0008270)	dCMP deaminase	3.5.4.12	ko00240 Pyrimidine metabolism ko01100 Metabolic pathways	Deoxycytidylate deaminase	F	Nucleotide transport and metabolism ;	IPR002125 [Cytidine and deoxycytidylate deaminases, zinc-binding]	--	--
XP_050689530.1	uncharacterized protein LOC126981914 isoform X1 [Eriocheir sinensis]	LOC126981914	14550.634765625	0	13901.8779296875	6861.3896484375	0	4786.79443359375	2.44265651151616	0.0163232939002077	1.28845100483608	up	1	Molecular Function:protein binding (GO:0005515)	low-density lipoprotein receptor-related protein 3/10/12	--	--	Low-density lipoprotein receptors containing Ca2+-binding EGF-like domains	T	Signal transduction mechanisms ;	IPR002172 [Low-density lipoprotein (LDL) receptor class A repeat]	plasma membrane protein	--
XP_050689577.1	F-actin-monooxygenase Mical-like isoform X1 [Eriocheir sinensis]	LOC126981936	9469.86	9099.34	11552.970703125	34309.9	30348.150390625	31813.1	0.312240125142618	0.0000901421583911723	-1.67927	down	3	Molecular Function:protein binding (GO:0005515),Molecular Function:zinc ion binding (GO:0008270),Molecular Function:FAD binding (GO:0071949)	F-actin monooxygenase	1.14.13.225	--	Regulatory protein MLP and related LIM proteins	TZ	Signal transduction mechanisms ; Cytoskeleton ;	IPR001715 [Calponin homology domain] ; IPR001781[Zinc finger, LIM-type] ; IPR002938[FAD-binding domain] ; IPR022735[Domain of unknown function DUF3585]	nucleus protein	--
XP_050689763.1	neuronal calcium sensor 2-like isoform X1 [Eriocheir sinensis]	LOC126982078	37570.9	57571.8	32359.1	89491.9	76383.6	92844.5	0.492817676371505	0.00887492361327407	-1.02087	down	1	Molecular Function:calcium ion binding (GO:0005509)	--	--	--	Ca2+ sensor (EF-Hand superfamily)	T	Signal transduction mechanisms ;	IPR002048 [EF-hand domain]	Golgi apparatus protein	--
XP_050689774.1	transmembrane protein 59-like [Eriocheir sinensis]	LOC126982085	542216	519825	550666	900635	815896	909499	0.614123655738548	0.000414047044248327	-0.703399	down	--	--	--	--	--	--	--	--	IPR022065 [Uncharacterised protein family, TMEM59]	--	--
XP_050689782.1	histidine-rich glycoprotein-like [Eriocheir sinensis]	LOC126982094	11298.3037109375	10861.724609375	4550.45	31766.728515625	30407	37850.1	0.267041170564941	0.00150676910312207	-1.90487	down	--	--	--	--	--	--	--	--	--	--	--
XP_050689797.1	transmembrane 9 superfamily member 4-like [Eriocheir sinensis]	LOC126982108	5450.4013671875	3858.36767578125	5696.8212890625	0	0	0	Inf	0	Inf	up	1	Cellular Component:integral component of membrane (GO:0016021)	transmembrane 9 superfamily member 2/4	--	--	Endosomal membrane proteins, EMP70	U	Intracellular trafficking, secretion, and vesicular transport ;	IPR004240 [Nonaspanin (TM9SF)]	--	--
XP_050689956.1	uncharacterized protein LOC126982156 [Eriocheir sinensis]	LOC126982156	27895.1	26179.1	25519.330078125	54308.2	47418	50071.8	0.524338505067193	0.000348119801690425	-0.93143	down	--	--	--	--	--	--	--	--	--	--	--
XP_050689958.1	mitochondrial import inner membrane translocase subunit Tim10-like [Eriocheir sinensis]	LOC126982158	59357.1	22460.2	57254.6	121649	158796	159980	0.315767640779894	0.00443599113649361	-1.66306	down	--	--	mitochondrial import inner membrane translocase subunit TIM10	--	--	Mitochondrial import inner membrane translocase, subunits TIM10/TIM12	U	Intracellular trafficking, secretion, and vesicular transport ;	IPR004217 [Tim10/DDP family zinc finger]	--	--
XP_050689984.1	ubiquitin-conjugating enzyme E2 L3 [Eriocheir sinensis]	LOC126982183	859036	789847	815322	1.34452e+06	1.10432e+06	1.29262e+06	0.658620506479583	0.00491888420604038	-0.602481	down	--	--	ubiquitin-conjugating enzyme E2 L3	2.3.2.23	ko04120 Ubiquitin mediated proteolysis ko05012 Parkinson's disease	Ubiquitin-protein ligase	O	Posttranslational modification, protein turnover, chaperones ;	IPR000608 [Ubiquitin-conjugating enzyme E2]	nucleus protein	--
XP_050690032.1	116 kDa U5 small nuclear ribonucleoprotein component-like [Eriocheir sinensis]	LOC126982199	3308.0029296875	2417.9560546875	2599.6318359375	0	0	0	Inf	0	Inf	up	1	Molecular Function:GTP binding (GO:0005525)	116 kDa U5 small nuclear ribonucleoprotein component	--	ko03040 Spliceosome	U5 snRNP-specific protein	J	Translation, ribosomal structure and biogenesis ;	IPR000640 [Translation elongation factor EFG, V domain] ; IPR004161[Translation elongation factor EFTu-like, domain 2] ; IPR005517[Translation elongation factor EFG/EF2, domain IV] ; IPR009022[Elongation factor G, III-V domain] ; IPR031950[116 kDa U5 small nuclear ribonucleoprotein component, N-terminal]	nucleus protein	--
XP_050690139.1	ornithine aminotransferase, mitochondrial-like [Eriocheir sinensis]	LOC126982236	45702.4	40927.2	36799.6	23572.962890625	20625.2	22488.5	1.85088275386955	0.00222411680658928	0.888213509055946	up	2	Molecular Function:transaminase activity (GO:0008483),Molecular Function:pyridoxal phosphate binding (GO:0030170)	ornithine--oxo-acid transaminase	2.6.1.13	ko00330 Arginine and proline metabolism ko01100 Metabolic pathways	Ornithine aminotransferase	E	Amino acid transport and metabolism ;	IPR005814 [Aminotransferase class-III]	mitochondrion protein	--
XP_050690156.1	zinc finger protein 706-like [Eriocheir sinensis]	LOC126982251	69975.5	48649.4	54185.8	101187	101941	102222	0.565943426115478	0.020077975895013	-0.82127	down	--	--	--	--	--	Uncharacterized conserved protein	S	Function unknown ;	IPR007513 [Uncharacterised protein family SERF]	--	--
XP_050690247.1	tetraspanin-1-like [Eriocheir sinensis]	LOC126982297	22664.853515625	23895.314453125	31387.6	11975.4	15705.0888671875	15907.958984375	1.78826665465804	0.0190347624357463	0.838561877835147	up	1	Cellular Component:integral component of membrane (GO:0016021)	CD81 antigen	--	ko04662 B cell receptor signaling pathway ko05144 Malaria ko05160 Hepatitis C	Tetraspanin family integral membrane protein	R	General function prediction only ;	IPR018499 [Tetraspanin/Peripherin]	plasma membrane protein	--
XP_050690252.1	sorting and assembly machinery component 50 homolog A-like isoform X1 [Eriocheir sinensis]	LOC126982302	2119.39575195313	1531.6611328125	2379.88354492188	0	0	0	Inf	0	Inf	up	1	Cellular Component:outer membrane (GO:0019867)	outer membrane protein insertion porin family	--	--	Predicted cell surface protein homologous to bacterial outer membrane proteins	R	General function prediction only ;	IPR000184 [Bacterial surface antigen (D15)]	--	--
XP_050690343.1	von Willebrand factor A domain-containing protein 5A-like isoform X1 [Eriocheir sinensis]	LOC126982374	2459.02	3534.80493164063	3030.01513671875	4354.1943359375	6221.29345703125	6049.00341796875	0.542803956230099	0.0195929214815108	-0.881497	down	--	--	--	--	--	--	--	--	IPR002035 [von Willebrand factor, type A] ; IPR013694[VIT domain]	nucleus protein	--
XP_050690453.1	V-type proton ATPase subunit G-like [Eriocheir sinensis]	LOC126982457	566021	611809	535042	1.06352e+06	1.04373e+06	1.11978e+06	0.530789011103089	0.0000929906090496178	-0.91379	down	--	--	V-type H+-transporting ATPase subunit G	--	ko00190 Oxidative phosphorylation ko01100 Metabolic pathways ko04145 Phagosome ko04150 mTOR signaling pathway ko04721 Synaptic vesicle cycle ko04966 Collecting duct acid secretion ko05110 Vibrio cholerae infection ko05120 Epithelial cell signaling in Helicobacter pylori infection ko05323 Rheumatoid arthritis	Vacuolar H+-ATPase V1 sector, subunit G	C	Energy production and conversion ;	--	--	--
XP_050690462.1	phosphorylated adapter RNA export protein-like [Eriocheir sinensis]	LOC126982466	4398.9521484375	5423.84	2961.00561523438	9965.09	8989.49	10942.6	0.427591608112114	0.00330486306098521	-1.22569	down	--	--	phosphorylated adapter RNA export protein	--	ko03013 RNA transport	Mediator of U snRNA nuclear export PHAX	A	RNA processing and modification ;	IPR019385 [Phosphorylated adapter RNA export protein, RNA-binding domain]	nucleus protein	--
XP_050690486.1	fibulin-1-like [Eriocheir sinensis]	LOC126982474	66917.3	66351.8	69358	14139.7	13016.1591796875	11194.544921875	5.28357489496074	0.00000167507307458875	2.40151439512304	up	1	Molecular Function:calcium ion binding (GO:0005509)	fibulin 1/2	--	--	Fibrillins and related proteins containing Ca2+-binding EGF-like domains	T	Signal transduction mechanisms ;	IPR001881 [EGF-like calcium-binding domain] ; IPR026823[Complement Clr-like EGF domain]	extracell protein	--
XP_050690489.1	fibulin-2-like isoform X1 [Eriocheir sinensis]	LOC126982476	134231	120118	123354	31221.861328125	28676.646484375	30770.533203125	4.16573962795537	0.0000250563207542342	2.05857266914414	up	1	Molecular Function:calcium ion binding (GO:0005509)	fibulin 1/2	--	--	Fibrillins and related proteins containing Ca2+-binding EGF-like domains	T	Signal transduction mechanisms ;	IPR001881 [EGF-like calcium-binding domain] ; IPR026823[Complement Clr-like EGF domain]	extracell protein	--
XP_050690493.1	uncharacterized protein LOC126982479 isoform X1 [Eriocheir sinensis]	LOC126982479	57874.1	8936.14	7804.92	0	0	0	Inf	0	Inf	up	--	--	--	--	--	Predicted dehydrogenase	G	Carbohydrate transport and metabolism ;	IPR013857 [NADH:ubiquinone oxidoreductase intermediate-associated protein 30]	--	--
XP_050690875.1	NADH dehydrogenase [ubiquinone] 1 beta subcomplex subunit 4-like [Eriocheir sinensis]	LOC126982657	58089.3	51268.1	74898.9	191320	175597	137376	0.365375480476164	0.00365453869605854	-1.45255	down	2	Cellular Component:mitochondrion (GO:0005739),Molecular Function:NADH dehydrogenase (ubiquinone) activity (GO:0008137)	NADH dehydrogenase (ubiquinone) 1 beta subcomplex subunit 4	--	ko00190 Oxidative phosphorylation ko01100 Metabolic pathways ko04723 Retrograde endocannabinoid signaling ko04932 Non-alcoholic fatty liver disease (NAFLD) ko05010 Alzheimer's disease ko05012 Parkinson's disease ko05016 Huntington's disease	--	--	--	IPR009866 [NADH:ubiquinone oxidoreductase, subunit NDUFB4]	mitochondrion protein	--
XP_050690921.1	beta-1,3-glucan-binding protein-like [Eriocheir sinensis]	LOC126982683	70853.8	65224.9	86944.7	45393.4	50835.4	50178.2	1.52331081104517	0.0191906945472068	0.607210334343164	up	1	Biological Process:carbohydrate metabolic process (GO:0005975)	--	--	--	--	--	--	IPR000757 [Glycoside hydrolase family 16]	--	--
XP_050690953.1	lethal(2)neighbour of tid protein-like isoform X1 [Eriocheir sinensis]	LOC126982713	5936516	5.59562e+06	4.86206e+06	8.10935e+06	8.28678e+06	9508305	0.632872208948004	0.00426478369368546	-0.660014	down	2	Cellular Component:endoplasmic reticulum (GO:0005783),Cellular Component:integral component of membrane (GO:0016021)	alpha-1,3-mannosyltransferase	2.4.1.258	ko00510 N-Glycan biosynthesis ko01100 Metabolic pathways	Mannosyltransferase	G	Carbohydrate transport and metabolism ;	IPR007873 [Glycosyltransferase, ALG3]	--	--
XP_050690986.1	omega-amidase NIT2-like isoform X1 [Eriocheir sinensis]	LOC126982729	318418	298958	297748	201975	160401	163515	1.74013717242123	0.000971000826700085	0.799201036057706	up	1	Biological Process:nitrogen compound metabolic process (GO:0006807)	omega-amidase	3.5.1.3	ko00250 Alanine, aspartate and glutamate metabolism	Carbon-nitrogen hydrolase	E	Amino acid transport and metabolism ;	IPR003010 [Carbon-nitrogen hydrolase]	cytoplasm protein	--
XP_050691230.1	eukaryotic translation initiation factor 4 gamma 3-like isoform X1 [Eriocheir sinensis]	LOC126982949	40258.4	103732	74146.4	171112	216267	211703	0.364118334215803	0.00549474713605055	-1.45752	down	2	Molecular Function:RNA binding (GO:0003723),Molecular Function:protein binding (GO:0005515)	translation initiation factor 4G	--	ko03013 RNA transport ko05416 Viral myocarditis	Translation initiation factor 4F, ribosome/mRNA-bridging subunit (eIF-4G)	J	Translation, ribosomal structure and biogenesis ;	IPR003307 [W2 domain] ; IPR003890[MIF4G-like, type 3] ; IPR003891[Initiation factor eIF-4 gamma, MA3]	cytoplasm protein	--
XP_050691305.1	pseudouridylate synthase 7 homolog isoform X1 [Eriocheir sinensis]	LOC126982977	32029.490234375	33410.7	36965.6	27965.732421875	16181.189453125	7730.85	1.97398260138069	0.0495980100903934	0.981109273982553	up	4	Biological Process:pseudouridine synthesis (GO:0001522),Molecular Function:RNA binding (GO:0003723),Biological Process:RNA modification (GO:0009451),Molecular Function:pseudouridine synthase activity (GO:0009982)	tRNA pseudouridine13 synthase	5.4.99.27	--	Uncharacterized conserved protein	S	Function unknown ;	IPR001656 [Pseudouridine synthase, TruD]	--	--
XP_050691355.1	ATP-binding cassette sub-family F member 3-like [Eriocheir sinensis]	LOC126983001	30754.6	13432.9	14889.615234375	62832.7	53610.8	42707.8	0.371200982025433	0.0142559409071637	-1.42973	down	2	Molecular Function:ATP binding (GO:0005524),Molecular Function:ATPase activity (GO:0016887)	ATP-binding cassette, subfamily F, member 3	--	--	ATPase component of ABC transporters with duplicated ATPase domains/Translation elongation factor EF-3b	EJ	Amino acid transport and metabolism ; Translation, ribosomal structure and biogenesis ;	IPR003439 [ABC transporter-like] ; IPR032781[ABC-transporter extension domain]	endoplasmic reticulum protein	--
XP_050691425.1	superoxide dismutase [Cu-Zn]-like isoform X1 [Eriocheir sinensis]	LOC126983035	134511	107693	82714.5	331136	326305	313565	0.33462079484514	0.00016973071282576	-1.5794	down	3	Biological Process:superoxide metabolic process (GO:0006801),Molecular Function:metal ion binding (GO:0046872),Biological Process:oxidation-reduction process (GO:0055114)	superoxide dismutase, Cu-Zn family	1.15.1.1	ko04146 Peroxisome ko04213 Longevity regulating pathway - multiple species ko05014 Amyotrophic lateral sclerosis (ALS) ko05016 Huntington's disease ko05020 Prion diseases	Cu2+/Zn2+ superoxide dismutase SOD1	P	Inorganic ion transport and metabolism ;	IPR001424 [Superoxide dismutase, copper/zinc binding domain]	cytoplasm protein	--
XP_050691467.1	exportin-1-like isoform X1 [Eriocheir sinensis]	LOC126983054	1649.30529785156	1866.14001464844	3194.50805664063	0	0	0	Inf	0	Inf	up	2	Biological Process:intracellular protein transport (GO:0006886),Molecular Function:Ran GTPase binding (GO:0008536)	exportin-1	--	ko03008 Ribosome biogenesis in eukaryotes ko03013 RNA transport ko04013 MAPK signaling pathway - fly ko05164 Influenza A ko05166 HTLV-I infection ko05169 Epstein-Barr virus infection	Nuclear transport receptor CRM1/MSN5 (importin beta superfamily)	YU	Nuclear structure ; Intracellular trafficking, secretion, and vesicular transport ;	IPR001494 [Importin-beta, N-terminal domain] ; IPR013598[Exportin-1/Importin-beta-like] ; IPR014877[CRM1 C-terminal domain]	nucleus protein	--
XP_050691503.1	failed axon connections homolog [Eriocheir sinensis]	LOC126983065	3398.3173828125	3794.1376953125	4857.39	6799.08251953125	0	6708.01	0.594741648215408	0.016657702810246	-0.749665	down	--	--	--	--	--	Failed axon connections (fax) protein/glutathione S-transferase-like protein	T	Signal transduction mechanisms ;	IPR012336 [Thioredoxin-like fold] ; IPR033468[Metaxin, glutathione S-transferase domain]	mitochondrion protein	--
XP_050691818.1	protein DEK-like isoform X1 [Eriocheir sinensis]	LOC126983230	8691.36	9395.21	15260.8173828125	18927.7	18753.9	25493.603515625	0.527855571904285	0.0308502693199896	-0.921785	down	--	--	protein DEK	--	--	Chromatin-associated protein Dek and related proteins, contains SAP DNA binding domain	B	Chromatin structure and dynamics ;	IPR014876 [DEK, C-terminal]	--	--
XP_050691840.1	ethylmalonyl-CoA/methylmalonyl-CoA epimerase-like [Eriocheir sinensis]	LOC126983248	57600.8	53124	60352.7	98490.4	96318	114758	0.55263617671788	0.00172529795713512	-0.855598	down	--	--	methylmalonyl-CoA/ethylmalonyl-CoA epimerase	5.1.99.1	ko00280 Valine, leucine and isoleucine degradation ko00630 Glyoxylate and dicarboxylate metabolism ko00640 Propanoate metabolism ko01100 Metabolic pathways ko01200 Carbon metabolism	Glyoxalase	G	Carbohydrate transport and metabolism ;	--	--	--
XP_050691871.1	protein spaetzle 3-like [Eriocheir sinensis]	LOC126983268	23287.7	18773.779296875	22627.9	0	0	0	Inf	0	Inf	up	--	--	--	--	--	--	--	--	IPR032104 [Spaetzle]	--	--
XP_050691879.1	arasin 2-like isoform X1 [Eriocheir sinensis]	LOC126983276	19287.9	32205.7	33700.6	68081	72098.7	95026.8	0.36221010270295	0.00637893360106379	-1.4651	down	--	--	--	--	--	--	--	--	--	--	--
XP_050691903.1	ADAMTS-like protein 4 [Eriocheir sinensis]	LOC126983292	69621	59969.9	76350.4	0	0	0	Inf	0	Inf	up	3	Molecular Function:metalloendopeptidase activity (GO:0004222),Molecular Function:peptidase activity (GO:0008233),Cellular Component:extracellular matrix (GO:0031012)	--	--	--	Serine proteinase inhibitor (KU family) with thrombospondin repeats	O	Posttranslational modification, protein turnover, chaperones ;	IPR000884 [Thrombospondin type-1 (TSP1) repeat] ; IPR010294[ADAM-TS Spacer 1] ; IPR010909[PLAC]	extracell protein	--
XP_050691933.1	PEST proteolytic signal-containing nuclear protein-like isoform X1 [Eriocheir sinensis]	LOC126983306	15109.0986328125	15392.9248046875	16750.943359375	33534	33034.2	36023.9	0.460590899956236	0.0000626582657943749	-1.11844	down	1	Biological Process:protein ubiquitination (GO:0016567)	--	--	--	--	--	--	IPR029169 [PEST proteolytic signal-containing nuclear protein]	--	--
XP_050691962.1	39S ribosomal protein L32, mitochondrial-like [Eriocheir sinensis]	LOC126983315	6173.74	5991.29931640625	5781.79	14205.951171875	9963.48	13423.3	0.477401695796638	0.036538739815773	-1.06672	down	3	Molecular Function:structural constituent of ribosome (GO:0003735),Biological Process:translation (GO:0006412),Cellular Component:large ribosomal subunit (GO:0015934)	large subunit ribosomal protein L32	--	ko03010 Ribosome	Mitochondrial ribosomal protein L32	J	Translation, ribosomal structure and biogenesis ;	IPR002677 [Ribosomal protein L32p]	mitochondrion protein	--
XP_050692010.1	protein obstructor-E-like [Eriocheir sinensis]	LOC126983336	161980	191090	129594	293996	344416	305047	0.511590208626836	0.00280572948210884	-0.966939	down	3	Cellular Component:extracellular region (GO:0005576),Biological Process:chitin metabolic process (GO:0006030),Molecular Function:chitin binding (GO:0008061)	--	--	--	--	--	--	IPR002557 [Chitin binding domain]	--	--
XP_050692106.1	glutamyl-tRNA(Gln) amidotransferase subunit C, mitochondrial-like [Eriocheir sinensis]	LOC126983448	41397.1	34990.8	37115.4	104716	68723.9	96162.7	0.421001134248324	0.0091561326175072	-1.2481	down	1	Biological Process:regulation of translational fidelity (GO:0006450)	--	--	ko00970 Aminoacyl-tRNA biosynthesis ko01100 Metabolic pathways	Mitochondrial DNA polymerase accessory subunit	L	Replication, recombination and repair ;	IPR003837 [Glu-tRNAGln amidotransferase C subunit]	--	--
XP_050692194.1	bax inhibitor 1-like [Eriocheir sinensis]	LOC126983494	1258.49792480469	4633.42	6971.68017578125	0	0	0	Inf	0	Inf	up	--	--	Bax inhibitor 1	--	--	Bax-mediated apoptosis inhibitor TEGT/BI-1	V	Defense mechanisms ;	IPR006214 [Bax inhibitor 1-related]	--	--
XP_050692243.1	anti-lipopolysaccharide factor-like [Eriocheir sinensis]	LOC126983523	275499	219630	221492	507303	407445	472623	0.516531800115331	0.00293213185674967	-0.953071	down	--	--	--	--	--	--	--	--	IPR024509 [Anti-lipopolysaccharide factor/Scygonadin]	--	--
XP_050692339.1	uncharacterized protein LOC126983558 isoform X1 [Eriocheir sinensis]	-	20110.1	16425.783203125	15209.6337890625	26122.396484375	31802.5	27024.498046875	0.609132941329243	0.00853309078717516	-0.715171	down	2	Molecular Function:GTP binding (GO:0005525),Biological Process:small GTPase mediated signal transduction (GO:0007264)	Ras-related C3 botulinum toxin substrate 1	--	ko04010 MAPK signaling pathway ko04013 MAPK signaling pathway - fly ko04014 Ras signaling pathway ko04015 Rap1 signaling pathway ko04024 cAMP signaling pathway ko04062 Chemokine signaling pathway ko04071 Sphingolipid signaling pathway ko04145 Phagosome ko04151 PI3K-Akt signaling pathway ko04310 Wnt signaling pathway ko04360 Axon guidance ko04370 VEGF signaling pathway ko04380 Osteoclast different…	Ras-related small GTPase, Rho type	R	General function prediction only ;	IPR001806 [Small GTPase superfamily]	plasma membrane protein	--
XP_050692495.1	uncharacterized protein LOC126983643 isoform X1 [Eriocheir sinensis]	-	1.60288e+06	1.44874e+06	1.58383e+06	2791797	2.87871e+06	2.86183e+06	0.543279728578664	0.0000195248741674045	-0.880233	down	2	Molecular Function:serine-type endopeptidase activity (GO:0004252),Biological Process:proteolysis (GO:0006508)	--	--	--	Trypsin	E	Amino acid transport and metabolism ;	IPR001254 [Serine proteases, trypsin domain]	plasma membrane protein	--
XP_050692675.1	alpha-(1,3)-fucosyltransferase C-like isoform X1 [Eriocheir sinensis]	LOC126983689	5190.3564453125	4553.0517578125	4300.34130859375	0	2811.20263671875	3226.9365234375	1.55056043362818	0.0213887150033628	0.632789756583607	up	3	Biological Process:protein glycosylation (GO:0006486),Molecular Function:fucosyltransferase activity (GO:0008417),Cellular Component:membrane (GO:0016020)	alpha-1,3-fucosyltransferase	2.4.1.-	ko01100 Metabolic pathways	Fucosyltransferase	GE	Carbohydrate transport and metabolism ; Amino acid transport and metabolism ;	IPR001503 [Glycosyl transferase family 10] ; IPR031481[Fucosyltransferase, N-terminal]	Golgi apparatus protein	--
XP_050692688.1	far upstream element-binding protein 2-like isoform X1 [Eriocheir sinensis]	LOC126983697	410405	405795	355113	748449	765152	536292	0.571402028222397	0.0180609265535744	-0.807422	down	1	Molecular Function:RNA binding (GO:0003723)	far upstream element-binding protein	--	--	K-homology type RNA binding proteins	A	RNA processing and modification ;	IPR004088 [K Homology domain, type 1] ; IPR015096[Domain of unknown function DUF1897]	nucleus protein	--
XP_050692726.1	dynein light chain 1, cytoplasmic isoform X1 [Eriocheir sinensis]	LOC126983714	57697.8	64363.5	56525.5	2957.48291015625	4146.9365234375	4815.7958984375	14.9818461375746	0.0000242995893879323	3.90514350569453	up	2	Biological Process:microtubule-based process (GO:0007017),Cellular Component:dynein complex (GO:0030286)	dynein light chain LC8-type	--	ko04962 Vasopressin-regulated water reabsorption	Dynein light chain type 1	Z	Cytoskeleton ;	IPR001372 [Dynein light chain, type 1/2]	cytoplasm protein	--
XP_050692735.1	troponin I-like isoform X2 [Eriocheir sinensis]	LOC126983727	6025.5947265625	6591.6552734375	6469.78	50036.6	45728.1	62449.3	0.120640579780493	0.0114087083134448	-3.05121	down	1	Cellular Component:troponin complex (GO:0005861)	--	--	--	Troponin I	Z	Cytoskeleton ;	IPR001978 [Troponin]	--	--
XP_050692776.1	tubulin alpha-3 chain-like [Eriocheir sinensis]	LOC126983744	927979	865126	933364	654762	486839	672854	1.50263706803296	0.00855618109120194	0.587496597160789	up	1	Molecular Function:GTPase activity (GO:0003924)	tubulin alpha	--	ko04145 Phagosome ko04210 Apoptosis ko04530 Tight junction ko04540 Gap junction ko05130 Pathogenic Escherichia coli infection	Alpha tubulin	Z	Cytoskeleton ;	IPR003008 [Tubulin/FtsZ, GTPase domain] ; IPR018316[Tubulin/FtsZ, 2-layer sandwich domain]	centrosome protein	--
XP_050692927.1	fibrillin-1-like [Eriocheir sinensis]	LOC126983838	44703.9	47477.8	41288.2	27679.8	30490.908203125	25688.908203125	1.59158678020023	0.00188113534118516	0.670465821096555	up	1	Molecular Function:calcium ion binding (GO:0005509)	--	--	--	Fibrillins and related proteins containing Ca2+-binding EGF-like domains	T	Signal transduction mechanisms ;	IPR000436 [Sushi/SCR/CCP domain] ; IPR001881[EGF-like calcium-binding domain] ; IPR003410[HYR domain] ; IPR026823[Complement Clr-like EGF domain]	extracell protein	--
XP_050693020.1	mitochondrial import inner membrane translocase subunit TIM14-like [Eriocheir sinensis]	LOC126983891	25255.607421875	0	21014.7	47999.4	41409.7	0	0.517511957412058	0.0314505999305788	-0.950336	down	--	--	DnaJ homolog subfamily C member 19	--	--	Molecular chaperone (DnaJ superfamily)	O	Posttranslational modification, protein turnover, chaperones ;	IPR001623 [DnaJ domain]	--	--
XP_050693070.1	uncharacterized protein LOC126983907 isoform X1 [Eriocheir sinensis]	LOC126983907	30378.646484375	31327.1	31645.736328125	0	0	0	Inf	0	Inf	up	--	--	--	--	--	--	--	--	--	--	--
XP_050693154.1	glutathione S-transferase Mu 4-like isoform X2 [Eriocheir sinensis]	LOC126983945	154500	145549	148059	62815.7	60531.1	63030	2.40431161114163	0.00000616995253935846	1.26562388885892	up	1	Molecular Function:protein binding (GO:0005515)	glutathione S-transferase	2.5.1.18	ko00480 Glutathione metabolism ko00980 Metabolism of xenobiotics by cytochrome P450 ko00982 Drug metabolism - cytochrome P450 ko01524 Platinum drug resistance ko05200 Pathways in cancer ko05204 Chemical carcinogenesis ko05225 Hepatocellular carcinoma ko05418 Fluid shear stress and atherosclerosis	Glutathione S-transferase	O	Posttranslational modification, protein turnover, chaperones ;	IPR004045 [Glutathione S-transferase, N-terminal] ; IPR004046[Glutathione S-transferase, C-terminal]	cytoplasm protein	--
XP_050693238.1	uncharacterized protein LOC126983987 [Eriocheir sinensis]	LOC126983987	104898	93580.9	94646.5	172071	158653	175412	0.579145052075527	0.000345417574824473	-0.788003	down	--	--	--	--	--	--	--	--	--	--	--
XP_050693254.1	uncharacterized protein LOC126983995 [Eriocheir sinensis]	LOC126983995	344701	336572	349250	221540	186793	248290	1.56943004423081	0.00237234076451709	0.650240723669585	up	2	Molecular Function:actin binding (GO:0003779),Biological Process:cytoskeleton organization (GO:0007010)	adenylyl cyclase-associated protein	--	--	Adenylate cyclase-associated protein (CAP/Srv2p)	ZT	Cytoskeleton ; Signal transduction mechanisms ;	IPR013912 [Adenylate cyclase-associated CAP, C-terminal] ; IPR013992[Adenylate cyclase-associated CAP, N-terminal]	--	--
XP_050693383.1	probable ATP-dependent RNA helicase vasa-like isoform X1 [Eriocheir sinensis]	LOC126984051	196279	187742	201600	396250	406924	374460	0.497285845901719	0.0000449322953423712	-1.00785	down	3	Molecular Function:nucleic acid binding (GO:0003676),Molecular Function:ATP binding (GO:0005524),Molecular Function:zinc ion binding (GO:0008270)	probable ATP-dependent RNA helicase DDX4	3.6.4.13	--	ATP-dependent RNA helicase	A	RNA processing and modification ;	IPR001650 [Helicase, C-terminal] ; IPR001878[Zinc finger, CCHC-type] ; IPR011545[DEAD/DEAH box helicase domain]	nucleus protein	--
XP_050693453.1	uncharacterized protein LOC126984107 [Eriocheir sinensis]	LOC126984107	8950374	8877138	7913139	14068966	14020324	15268806	0.593675769341901	0.000370838280730517	-0.752253	down	--	--	--	--	--	--	--	--	--	--	--
XP_050693454.1	uncharacterized protein LOC126984110 [Eriocheir sinensis]	LOC126984110	9718426	10559349	10200903	22253340	22710154	29577438	0.408885120996341	0.024042773530937	-1.29023	down	--	--	--	--	--	--	--	--	--	--	--
XP_050693486.1	FYVE and coiled-coil domain-containing protein 1-like isoform X1 [Eriocheir sinensis]	LOC126984150	130053	124871	111436	224197	204968	219960	0.564389223698182	0.0003042670155424	-0.825238	down	1	Molecular Function:metal ion binding (GO:0046872)	FYVE and coiled-coil domain-containing protein 1	--	--	FYVE finger containing protein	R	General function prediction only ;	IPR000306 [FYVE zinc finger] ; IPR004012[RUN domain]	cytoplasm protein	--
XP_050693675.1	arfaptin-2-like isoform X1 [Eriocheir sinensis]	LOC126984204	1568.33056640625	2526.35595703125	3176.6376953125	0	0	0	Inf	0	Inf	up	1	Molecular Function:protein domain specific binding (GO:0019904)	arfaptin	--	--	Arfaptin and related proteins	T	Signal transduction mechanisms ;	IPR010504 [Arfaptin homology (AH) domain]	synapse protein	--
XP_050693733.1	dihydrolipoyllysine-residue succinyltransferase component of 2-oxoglutarate dehydrogenase complex, mitochondrial-like [Eriocheir sinensis]	LOC126984228	100828	82920.8	91598.9	150024	143443	148299	0.623289907021025	0.000556353952005633	-0.682025	down	1	Biological Process:metabolic process (GO:0008152)	2-oxoglutarate dehydrogenase E2 component (dihydrolipoamide succinyltransferase)	2.3.1.61	ko00020 Citrate cycle (TCA cycle) ko00310 Lysine degradation ko01100 Metabolic pathways ko01200 Carbon metabolism	Dihydrolipoamide succinyltransferase (2-oxoglutarate dehydrogenase, E2 subunit)	C	Energy production and conversion ;	IPR000089 [Biotin/lipoyl attachment] ; IPR001078[2-oxoacid dehydrogenase acyltransferase, catalytic domain]	mitochondrion protein	--
XP_050693842.1	uncharacterized protein LOC126984265 [Eriocheir sinensis]	LOC126984265	14623392	15307896	14029377	31112078	27391884	31185222	0.490144552993146	0.000307893370153714	-1.02872	down	--	--	--	--	--	--	--	--	--	--	--
XP_050693843.1	uncharacterized protein LOC126984266 [Eriocheir sinensis]	LOC126984266	70845080	68524192	68627608	121486512	122808008	111414608	0.584738663214738	0.00017979783733938	-0.774136	down	--	--	--	--	--	--	--	--	--	--	--
XP_050693844.1	uncharacterized protein LOC126984268 [Eriocheir sinensis]	LOC126984268	11604334	10445165	10733428	8131306	6209799	7.43726e+06	1.50529799908978	0.00516006922293437	0.590049121038853	up	--	--	--	--	--	--	--	--	--	--	--
XP_050693849.1	uncharacterized protein LOC126984271 [Eriocheir sinensis]	LOC126984271	4041590	3.75844e+06	3.68896e+06	13073907	13580691	13432194	0.286603066167031	0.000000850493785799195	-1.80287	down	--	--	--	--	--	--	--	--	--	--	--
XP_050693852.1	uncharacterized protein LOC126984274 isoform X1 [Eriocheir sinensis]	LOC126984274	5.47057e+06	5060863	5620289	13044409	13524564	12317057	0.415360439211717	0.0000408511725812936	-1.26756	down	--	--	--	--	--	--	--	--	--	--	--
XP_050693857.1	uncharacterized protein LOC126984276 [Eriocheir sinensis]	LOC126984276	13151457	13062364	11178474	23040110	21080126	26900026	0.526501789024659	0.00357480913218337	-0.92549	down	--	--	--	--	--	--	--	--	--	--	--
XP_050693900.1	basic proline-rich protein-like [Eriocheir sinensis]	LOC126984332	15682.6806640625	12545.9208984375	15712.5537109375	32109.1	27191.1	0	0.493997429257651	0.00714193401421513	-1.01742	down	--	--	--	--	--	--	--	--	--	--	--
XP_050693902.1	uncharacterized protein LOC126984334, partial [Eriocheir sinensis]	LOC126984334	0	0	0	116803	90279.3	141906	#NAME?	0	#NAME?	down	1	Molecular Function:structural constituent of cuticle (GO:0042302)	--	--	--	--	--	--	IPR000618 [Insect cuticle protein]	--	--
XP_050693971.1	protein HBS1-like [Eriocheir sinensis]	LOC126984381	28430.5	14735.2568359375	12117.568359375	62642	58735.6	36532.5	0.350093615357886	0.0233236271821057	-1.51419	down	--	--	elongation factor 1 alpha-like protein	--	ko03015 mRNA surveillance pathway ko05134 Legionellosis	Elongation factor 1 alpha	J	Translation, ribosomal structure and biogenesis ;	IPR004160 [Translation elongation factor EFTu/EF1A, C-terminal] ; IPR015033[HBS1-like protein, N-terminal]	mitochondrion protein	--
XP_050694166.1	coiled-coil-helix-coiled-coil-helix domain-containing protein 2-like [Eriocheir sinensis]	LOC126984486	303348	296265	278276	645923	652389	708285	0.437501898036262	0.0000587581498557034	-1.19264	down	--	--	--	--	--	Uncharacterized conserved protein	S	Function unknown ;	IPR010625 [CHCH]	--	--
XP_050694284.1	putative inorganic phosphate cotransporter isoform X1 [Eriocheir sinensis]	LOC126984586	226340	13796.197265625	1163.14489746094	0	0	0	Inf	0	Inf	up	2	Cellular Component:integral component of membrane (GO:0016021),Biological Process:transmembrane transport (GO:0055085)	MFS transporter, ACS family, solute carrier family 17 (sodium-dependent inorganic phosphate cotransporter), member 5	--	ko04142 Lysosome	Permease of the major facilitator superfamily	G	Carbohydrate transport and metabolism ;	IPR011701 [Major facilitator superfamily]	endoplasmic reticulum protein	--
XP_050694365.1	aldehyde dehydrogenase, dimeric NADP-preferring-like [Eriocheir sinensis]	LOC126984620	62781.3	64520.6	54052.8	26660	20350.7	25628.1	2.49666253198214	0.000663143594764385	1.32000082873972	up	3	Biological Process:metabolic process (GO:0008152),Molecular Function:oxidoreductase activity (GO:0016491),Biological Process:oxidation-reduction process (GO:0055114)	--	--	--	Aldehyde dehydrogenase	C	Energy production and conversion ;	IPR015590 [Aldehyde dehydrogenase domain]	cytoplasm protein	--
XP_050694551.1	electron transfer flavoprotein-ubiquinone oxidoreductase, mitochondrial-like [Eriocheir sinensis]	LOC126984700	21953.666015625	22854.544921875	23575.236328125	16440.6	12139.185546875	16762.603515625	1.50815629647255	0.00795456733474897	0.592785948806393	up	--	--	electron-transferring-flavoprotein dehydrogenase	1.5.5.1	--	Electron transfer flavoprotein ubiquinone oxidoreductase	C	Energy production and conversion ;	--	mitochondrion protein	--
XP_050694561.1	coatomer subunit alpha-like isoform X2 [Eriocheir sinensis]	-	18995.9	17069.6	23499.6	6689.26	11450.0830078125	14266.126953125	1.83811897328639	0.0361592009054767	0.87823014889862	up	6	Molecular Function:structural molecule activity (GO:0005198),Molecular Function:protein binding (GO:0005515),Biological Process:intracellular protein transport (GO:0006886),Biological Process:vesicle-mediated transport (GO:0016192),Cellular Component:membrane coat (GO:0030117),Cellular Component:COPI vesicle coat (GO:0030126)	coatomer subunit alpha	--	--	Vesicle coat complex COPI, alpha subunit	U	Intracellular trafficking, secretion, and vesicular transport ;	IPR001680 [WD40 repeat] ; IPR006692[Coatomer, WD associated region] ; IPR010714[Coatomer, alpha subunit, C-terminal]	cytoskeleton protein	--
XP_050694617.1	uncharacterized protein DDB_G0271670-like isoform X1 [Eriocheir sinensis]	LOC126984710	4417.0244140625	6281.5	7993.49755859375	19898.123046875	23997.931640625	22118.6	0.28314975707027	0.000554270702572854	-1.82036	down	2	Biological Process:cellular response to DNA damage stimulus (GO:0006974),Biological Process:regulation of cell cycle (GO:0051726)	--	--	--	--	--	--	IPR031444 [PCNA-associated factor]	nucleus protein	--
XP_050694681.1	uncharacterized protein LOC126984717 isoform X1 [Eriocheir sinensis]	LOC126984717	27538.572265625	32454.1	31316.4	61420	46879.5	49668.9	0.578021065720262	0.00909641663784273	-0.790806	down	--	--	collagen, type VI, alpha	--	ko04151 PI3K-Akt signaling pathway ko04510 Focal adhesion ko04512 ECM-receptor interaction ko04974 Protein digestion and absorption ko05165 Human papillomavirus infection	Collagens (type IV and type XIII), and related proteins	W	Extracellular structures ;	--	--	--
XP_050695006.1	nicalin-like [Eriocheir sinensis]	-	2644.9794921875	5019.65576171875	5925.23	0	0	0	Inf	0	Inf	up	--	--	--	--	--	Predicted aminopeptidases - M20/M25/M40 family	E	Amino acid transport and metabolism ;	IPR007484 [Peptidase M28]	endoplasmic reticulum protein	--
XP_050695206.1	uncharacterized protein LOC126985013 [Eriocheir sinensis]	LOC126985013	113213	119220	152006	263781	250748	300125	0.471903865307214	0.00167335481574102	-1.08344	down	--	--	--	--	--	--	--	--	IPR001507 [Zona pellucida domain]	--	--
XP_050695287.1	influenza virus NS1A-binding protein homolog isoform X1 [Eriocheir sinensis]	LOC126985048	9760.75	7019.74658203125	11785.142578125	2884.76611328125	5126.37548828125	5945.12	2.04679675590914	0.0423838777081179	1.03336785184856	up	1	Molecular Function:protein binding (GO:0005515)	influenza virus NS1A-binding protein	--	ko05164 Influenza A	Proteins containing BTB/POZ and Kelch domains, involved in regulatory/signal transduction processes	TR	Signal transduction mechanisms ; General function prediction only ;	IPR000210 [BTB/POZ domain] ; IPR006652[Kelch repeat type 1]	cytoskeleton protein	ZBTB
XP_050695290.1	glutamine-dependent NAD(+) synthetase-like isoform X1 [Eriocheir sinensis]	LOC126985051	2767.04	2611.78955078125	5545.92	0	0	0	Inf	0	Inf	up	1	Biological Process:nitrogen compound metabolic process (GO:0006807)	NAD+ synthase (glutamine-hydrolysing)	6.3.5.1	ko00760 Nicotinate and nicotinamide metabolism ko01100 Metabolic pathways	Predicted NAD synthase, contains CN hydrolase domain	HR	Coenzyme transport and metabolism ; General function prediction only ;	IPR003010 [Carbon-nitrogen hydrolase] ; IPR022310[NAD/GMP synthase]	--	--
XP_050695295.1	ubiquitin carboxyl-terminal hydrolase 5-like [Eriocheir sinensis]	LOC126985053	93134.7	93248.7	83286.6	52137.3	62110	65007.8	1.50439348721209	0.00412977826090802	0.589181965820054	up	3	Molecular Function:zinc ion binding (GO:0008270),Biological Process:protein deubiquitination (GO:0016579),Molecular Function:thiol-dependent ubiquitinyl hydrolase activity (GO:0036459)	ubiquitin carboxyl-terminal hydrolase 5/13	3.4.19.12	--	Ubiquitin-specific protease UBP14	O	Posttranslational modification, protein turnover, chaperones ;	IPR001394 [Peptidase C19, ubiquitin carboxyl-terminal hydrolase] ; IPR001607[Zinc finger, UBP-type] ; IPR015940[Ubiquitin-associated domain]	cytoplasm protein	--
XP_050695355.1	ATPase inhibitor mai-2, mitochondrial-like [Eriocheir sinensis]	LOC126985060	3534599	3.37547e+06	3.30716e+06	10351660	11791448	8800512	0.330188347387927	0.0148284622051623	-1.59864	down	3	Cellular Component:mitochondrion (GO:0005739),Biological Process:negative regulation of ATPase activity (GO:0032780),Molecular Function:ATPase inhibitor activity (GO:0042030)	ATPase inhibitor, mitochondrial	--	--	--	--	--	IPR007648 [Mitochondrial ATPase inhibitor]	mitochondrion protein	--
XP_050695359.1	biogenesis of lysosome-related organelles complex 1 subunit 2-like [Eriocheir sinensis]	LOC126985062	34951.2	31992.5	33706.7	0	0	0	Inf	0	Inf	up	--	--	biogenesis of lysosome-related organelles complex 1 subunit 2	--	--	Uncharacterized conserved protein	S	Function unknown ;	IPR019269 [Biogenesis of lysosome-related organelles complex-1, subunit 2]	centrosome protein	--
XP_050695487.1	mitochondrial fission 1 protein-like [Eriocheir sinensis]	LOC126985087	43604.3	47702.3	30616.3	63171.2	70773.5	63425.6	0.617736760173781	0.0117325428305525	-0.694936	down	--	--	mitochondrial fission 1 protein	--	ko04137 Mitophagy - animal	Membrane protein involved in organellar division	M	Cell wall/membrane/envelope biogenesis ;	IPR028058 [Fis1, N-terminal tetratricopeptide repeat] ; IPR028061[Fis1, C-terminal tetratricopeptide repeat]	peroxisome protein	--
XP_050695493.1	uncharacterized protein LOC126985091 isoform X1 [Eriocheir sinensis]	LOC126985091	44033.1	46905.7	42006.5	81668.1	79566.8	78916.8	0.553588844552044	0.0000266297598749595	-0.853113	down	1	Molecular Function:protein binding (GO:0005515)	afadin	--	ko04014 Ras signaling pathway ko04015 Rap1 signaling pathway ko04024 cAMP signaling pathway ko04520 Adherens junction ko04530 Tight junction ko04670 Leukocyte transendothelial migration	Actin filament-binding protein Afadin	Z	Cytoskeleton ;	IPR001478 [PDZ domain]	plasma membrane protein	--
XP_050695503.1	transcription initiation factor TFIID subunit 11-like isoform X1 [Eriocheir sinensis]	-	9473.6142578125	0	9599.11	15781	15701.306640625	15275.2	0.611861089530392	0.0000893208897394889	-0.708724	down	2	Cellular Component:nucleus (GO:0005634),Biological Process:transcription initiation from RNA polymerase II promoter (GO:0006367)	transcription initiation factor TFIID subunit 11	--	ko03022 Basal transcription factors	Transcription initiation factor TFIID, subunit TAF11	K	Transcription ;	IPR006809 [TAFII28-like protein]	nucleus protein	--
XP_050695531.1	uncharacterized protein LOC126985110 [Eriocheir sinensis]	LOC126985110	25896.287109375	24854.6	23269.4	62684.6	44972.1	59097.5	0.443888885830599	0.0272700018479954	-1.17173	down	--	--	--	--	--	--	--	--	--	--	--
XP_050695535.1	prolactin regulatory element-binding protein-like [Eriocheir sinensis]	LOC126985112	2239.03	3785.59008789063	5034.77001953125	0	0	0	Inf	0	Inf	up	1	Molecular Function:protein binding (GO:0005515)	prolactin regulatory element-binding protein	--	ko04141 Protein processing in endoplasmic reticulum	Prolactin regulatory element-binding protein/Protein transport protein SEC12p	U	Intracellular trafficking, secretion, and vesicular transport ;	IPR001680 [WD40 repeat]	nucleus protein	--
XP_050695690.1	uncharacterized protein LOC126985179 [Eriocheir sinensis]	LOC126985179	902520	916070	995459	563162	578772	599738	1.61571622909458	0.000317466488814349	0.692173837429289	up	2	Molecular Function:serine-type endopeptidase activity (GO:0004252),Biological Process:proteolysis (GO:0006508)	remodeling and spacing factor 1	--	--	Trypsin	E	Amino acid transport and metabolism ;	IPR001254 [Serine proteases, trypsin domain]	plasma membrane protein	--
XP_050695706.1	titin-like [Eriocheir sinensis]	LOC126985193	79977.6	113137	49598	166598	139825	205633	0.473996197807853	0.0275487928475142	-1.07705	down	2	Biological Process:cristae formation (GO:0042407),Cellular Component:MICOS complex (GO:0061617)	--	--	--	Uncharacterized conserved protein	S	Function unknown ;	IPR019166 [MICOS complex subunit MIC26/MIC27]	--	--
XP_050695802.1	actin nucleation-promoting factor WASL-like [Eriocheir sinensis]	LOC126985232	26151.767578125	18243.8	11813.2255859375	40886.2	38415	58757.3	0.407137212661565	0.0232858174247192	-1.29641	down	--	--	Wiskott-Aldrich syndrome protein	--	ko04062 Chemokine signaling pathway ko04144 Endocytosis ko04520 Adherens junction ko04530 Tight junction ko04666 Fc gamma R-mediated phagocytosis ko04810 Regulation of actin cytoskeleton ko05100 Bacterial invasion of epithelial cells ko05130 Pathogenic Escherichia coli infection ko05131 Shigellosis ko05132 Salmonella infection ko05231 Choline metabolism in cancer	Actin regulatory protein (Wiskott-Aldrich syndrome protein)	TZ	Signal transduction mechanisms ; Cytoskeleton ;	IPR000095 [CRIB domain] ; IPR000697[WH1/EVH1 domain]	--	--
XP_050695804.1	glutathione S-transferase 1-1-like isoform X1 [Eriocheir sinensis]	LOC126985234	12188.630859375	2619.28442382813	11681.4	0	0	0	Inf	0	Inf	up	1	Molecular Function:protein binding (GO:0005515)	glutathione S-transferase	2.5.1.18	ko00480 Glutathione metabolism ko00980 Metabolism of xenobiotics by cytochrome P450 ko00982 Drug metabolism - cytochrome P450 ko01524 Platinum drug resistance ko05200 Pathways in cancer ko05204 Chemical carcinogenesis ko05225 Hepatocellular carcinoma ko05418 Fluid shear stress and atherosclerosis	Glutathione S-transferase	O	Posttranslational modification, protein turnover, chaperones ;	IPR004045 [Glutathione S-transferase, N-terminal] ; IPR004046[Glutathione S-transferase, C-terminal]	cytoplasm protein	--
XP_050695964.1	nucleolar protein dao-5-like isoform X1 [Eriocheir sinensis]	LOC126985301	5217.88427734375	6296.5478515625	4658.36376953125	8158.44	9039.49	9399.62	0.60805565448544	0.00457661484729287	-0.717725	down	--	--	--	--	--	--	--	--	--	--	--
XP_050696007.1	NADH dehydrogenase [ubiquinone] 1 alpha subcomplex subunit 8-like [Eriocheir sinensis]	LOC126985308	103599	109014	99426	150311	148903	177058	0.655169202110127	0.00462226610562697	-0.610061	down	--	--	NADH dehydrogenase (ubiquinone) 1 alpha subcomplex subunit 8	--	ko00190 Oxidative phosphorylation ko01100 Metabolic pathways ko04723 Retrograde endocannabinoid signaling ko04932 Non-alcoholic fatty liver disease (NAFLD) ko05010 Alzheimer's disease ko05012 Parkinson's disease ko05016 Huntington's disease	NADH:ubiquinone oxidoreductase, NDUFA8/PGIV/19 kDa subunit	C	Energy production and conversion ;	--	mitochondrion protein	--
XP_050696036.1	uncharacterized protein LOC126985324 [Eriocheir sinensis]	LOC126985324	173531	208218	249666	67107.5	104598	93801.1	2.37815438646751	0.00779116642676855	1.24984237587464	up	--	--	--	--	--	--	--	--	--	--	--
XP_050696051.1	UDP-N-acetylglucosamine--peptide N-acetylglucosaminyltransferase 110 kDa subunit-like isoform X1 [Eriocheir sinensis]	LOC126985341	21638.240234375	21618.513671875	25184.4	8635.66	16668.517578125	15653.7	1.67101299119203	0.0303950205385651	0.740722949590281	up	1	Molecular Function:protein binding (GO:0005515)	protein O-GlcNAc transferase	2.4.1.255	ko00514 Other types of O-glycan biosynthesis ko04931 Insulin resistance	O-linked N-acetylglucosamine transferase OGT	GOT	Carbohydrate transport and metabolism ; Posttranslational modification, protein turnover, chaperones ; Signal transduction mechanisms ;	IPR001440 [Tetratricopeptide repeat 1] ; IPR011990[Tetratricopeptide-like helical domain] ; IPR019734[Tetratricopeptide repeat] ; IPR029489[O-GlcNAc transferase, C-terminal]	peroxisome protein	--
XP_050696126.1	serine/threonine-protein phosphatase 4 regulatory subunit 2-A-like isoform X1 [Eriocheir sinensis]	LOC126985378	16420	21022.841796875	15888.068359375	36059.4	25114.263671875	35610.3	0.551029534160813	0.0210992518686773	-0.859798	down	2	Molecular Function:protein phosphatase regulator activity (GO:0019888),Cellular Component:protein phosphatase 4 complex (GO:0030289)	serine/threonine-protein phosphatase 4 regulatory subunit 2	--	--	Protein phosphatase 4 regulatory subunit 2 related protein	R	General function prediction only ;	IPR015267 [Protein phosphatase 4 core regulatory subunit R2]	centrosome protein	--
XP_050696149.1	deoxyuridine 5-triphosphate nucleotidohydrolase-like [Eriocheir sinensis]	LOC126985385	43616.5	41103.4	45951.6	76529	75404.8	69865.4	0.589143481339999	0.000259298835482654	-0.763309	down	2	Molecular Function:hydrolase activity (GO:0016787),Biological Process:dUTP metabolic process (GO:0046080)	dUTP pyrophosphatase	3.6.1.23	ko00240 Pyrimidine metabolism ko01100 Metabolic pathways	dUTPase	F	Nucleotide transport and metabolism ;	IPR008180 [Deoxyuridine triphosphate nucleotidohydrolase/Deoxycytidine triphosphate deaminase]	nucleus protein	--
XP_050696158.1	early endosome antigen 1-like isoform X1 [Eriocheir sinensis]	LOC126985397	56733	52163.2	51004.7	82064.4	91715	90934.6	0.60405149344301	0.00060097831712732	-0.727257	down	1	Molecular Function:metal ion binding (GO:0046872)	early endosome antigen 1	--	ko04144 Endocytosis ko04145 Phagosome ko05152 Tuberculosis	--	--	--	IPR000306 [FYVE zinc finger] ; IPR008598[Drought induced 19 protein type, zinc-binding domain]	cytoplasm protein	--
XP_050696617.1	MIF-like protein mif-2 [Eriocheir sinensis]	LOC126985551	98299	91789.9	80929.2	52390.6	49936.2	58419.2	1.68600071376155	0.00289695094940421	0.753605147039204	up	--	--	phenylpyruvate tautomerase	5.3.2.1	ko00350 Tyrosine metabolism ko00360 Phenylalanine metabolism	Macrophage migration inhibitory factor	V	Defense mechanisms ;	IPR001398 [Macrophage migration inhibitory factor]	--	--
XP_050696625.1	5-formyltetrahydrofolate cyclo-ligase-like isoform X1 [Eriocheir sinensis]	LOC126985554	623553	547146	566421	352375	318077	337524	1.72337574467035	0.000626648953261568	0.785237284193928	up	--	--	5-formyltetrahydrofolate cyclo-ligase	6.3.3.2	ko00670 One carbon pool by folate ko01100 Metabolic pathways	5-formyltetrahydrofolate cyclo-ligase	H	Coenzyme transport and metabolism ;	IPR002698 [5-formyltetrahydrofolate cyclo-ligase]	cytoplasm protein	--
XP_050696626.1	5-formyltetrahydrofolate cyclo-ligase-like isoform X2 [Eriocheir sinensis]	LOC126985554	419075	439189	373813	233672	299559	239269	1.59492129675832	0.00586851297885904	0.673485234286118	up	--	--	5-formyltetrahydrofolate cyclo-ligase	6.3.3.2	ko00670 One carbon pool by folate ko01100 Metabolic pathways	5-formyltetrahydrofolate cyclo-ligase	H	Coenzyme transport and metabolism ;	IPR002698 [5-formyltetrahydrofolate cyclo-ligase]	cytoplasm protein	--
XP_050696627.1	D-dopachrome decarboxylase-A-like [Eriocheir sinensis]	LOC126985555	70996.3	68667.3	61791.4	152212	136280	149747	0.459692926022546	0.000154467103426328	-1.12126	down	--	--	D-dopachrome decarboxylase	4.1.1.84	--	Macrophage migration inhibitory factor	V	Defense mechanisms ;	IPR001398 [Macrophage migration inhibitory factor]	--	--
XP_050696697.1	dnaJ homolog subfamily B member 9-like isoform X1 [Eriocheir sinensis]	LOC126985585	290781	261771	262194	516447	378876	461922	0.600294355538453	0.0117249570099331	-0.736258	down	--	--	DnaJ homolog subfamily B member 9	--	--	Molecular chaperone (DnaJ superfamily)	O	Posttranslational modification, protein turnover, chaperones ;	IPR001623 [DnaJ domain]	mitochondrion protein	--
XP_050696730.1	dolichyl pyrophosphate Man9GlcNAc2 alpha-1,3-glucosyltransferase-like [Eriocheir sinensis]	LOC126985617	148612	146036	131978	485768	575848	470131	0.278521759430849	0.00681663923817445	-1.84414	down	1	Cellular Component:endoplasmic reticulum membrane (GO:0005789)	alpha-1,3-glucosyltransferase	2.4.1.267	ko00510 N-Glycan biosynthesis ko01100 Metabolic pathways	Glucosyltransferase - Alg6p	GE	Carbohydrate transport and metabolism ; Amino acid transport and metabolism ;	IPR002634 [BolA protein] ; IPR004856[Glycosyl transferase, ALG6/ALG8]	--	--
XP_050696832.1	uncharacterized protein LOC126985707 [Eriocheir sinensis]	LOC126985707	202803	220051	299538	120963	145026	106294	1.94044161872317	0.0215167330638649	0.956385027998088	up	--	--	--	--	--	--	--	--	IPR005492 [Leucine-rich glioma-inactivated , EPTP repeat]	--	--
XP_050696936.1	uncharacterized protein LOC126985740 [Eriocheir sinensis]	LOC126985740	698.621887207031	786.498657226563	1012.19738769531	0	0	0	Inf	0	Inf	up	--	--	RNA exonuclease 1	3.1.-.-	ko03008 Ribosome biogenesis in eukaryotes	3'-5' exonuclease	L	Replication, recombination and repair ;	IPR013520 [Exonuclease, RNase T/DNA polymerase III]	nucleus protein	--
XP_050697295.1	uncharacterized protein LOC126985859 isoform X1 [Eriocheir sinensis]	-	5325.05419921875	5842.89990234375	5090.7783203125	0	11587.7197265625	10963.8642578125	0.480638298197884	0.000545003403555338	-1.05698	down	1	Molecular Function:protein binding (GO:0005515)	--	--	--	FOG: Leucine rich repeat	R	General function prediction only ;	IPR001611 [Leucine-rich repeat]	plasma membrane protein	--
XP_050697407.1	methyltransferase-like 26 [Eriocheir sinensis]	LOC126985902	118301	140089	123725	205895	216731	215934	0.59840171808259	0.000324003589921288	-0.740814	down	--	--	--	--	--	--	--	--	IPR010342 [Protein of unknown function DUF938]	--	--
XP_050697424.1	store-operated calcium entry-associated regulatory factor-like [Eriocheir sinensis]	-	0	0	0	6732.4	31225.095703125	11579.900390625	#NAME?	0	#NAME?	down	2	Cellular Component:integral component of endoplasmic reticulum membrane (GO:0030176),Biological Process:regulation of store-operated calcium entry (GO:2001256)	--	--	--	--	--	--	IPR009567 [Store-operated calcium entry-associated regulatory factor]	--	--
XP_050697465.1	mortality factor 4-like protein 1 isoform X1 [Eriocheir sinensis]	LOC126985928	94158.5	101724	69387.7	0	0	0	Inf	0	Inf	up	--	--	mortality factor 4-like protein 1	--	--	Dosage compensation regulatory complex/histone acetyltransferase complex, subunit MSL-3/MRG15/EAF3, and related CHROMO domain-containing proteins	BK	Chromatin structure and dynamics ; Transcription ;	IPR025995 [RNA binding activity-knot of a chromodomain] ; IPR026541[MRG domain]	nucleus protein	--
XP_050697482.1	RNA-binding protein cabeza-like isoform X4 [Eriocheir sinensis]	LOC126985934	248771	269134	282329	456658	420609	527899	0.569494635317716	0.00363074027095497	-0.812246	down	1	Molecular Function:zinc ion binding (GO:0008270)	E3 SUMO-protein ligase RanBP2	--	ko03013 RNA transport	RNA-binding Ran Zn-finger protein and related proteins	R	General function prediction only ;	IPR001876 [Zinc finger, RanBP2-type]	nucleus protein	--
XP_050697496.1	histone-binding protein N1/N2-like isoform X1 [Eriocheir sinensis]	LOC126985942	91891.7	90553.5	94469.1	176420	161680	155255	0.561288361946841	0.000346289883945823	-0.833186	down	--	--	nuclear autoantigenic sperm protein	--	--	Cell cycle-regulated histone H1-binding protein	BD	Chromatin structure and dynamics ; Cell cycle control, cell division, chromosome partitioning ;	--	--	--
XP_050697661.1	uncharacterized protein LOC126986018 [Eriocheir sinensis]	LOC126986018	1.75881e+06	2068518	1.66235e+06	3076478	3487744	3.24385e+06	0.559710336916787	0.00109225293293185	-0.837248	down	1	Molecular Function:protein binding (GO:0005515)	--	--	--	FOG: Kazal-type serine protease inhibitor domain	R	General function prediction only ;	IPR002350 [Kazal domain]	extracell protein	--
XP_050697797.1	calsyntenin-1-like [Eriocheir sinensis]	LOC126986114	0	5712.33935546875	6900.0185546875	20523	21624.392578125	26868.771484375	0.274117540511069	0.00736773592122623	-1.86713	down	3	Molecular Function:calcium ion binding (GO:0005509),Biological Process:homophilic cell adhesion via plasma membrane adhesion molecules (GO:0007156),Cellular Component:membrane (GO:0016020)	--	--	--	Calsyntenin	W	Extracellular structures ;	IPR002126 [Cadherin]	plasma membrane protein	--
XP_050697811.1	probable aminopeptidase NPEPL1 [Eriocheir sinensis]	-	65969.2	64712.6	65937.3	43021.6	44686.1	43158.5	1.50244351429066	0.00000536626141828206	0.587310752544044	up	3	Molecular Function:aminopeptidase activity (GO:0004177),Cellular Component:intracellular (GO:0005622),Biological Process:proteolysis (GO:0006508)	probable aminopeptidase NPEPL1	3.4.11.-	--	Predicted aminopeptidase of the M17 family	R	General function prediction only ;	IPR000819 [Peptidase M17, leucyl aminopeptidase, C-terminal]	cytoplasm protein	--
XP_050697928.1	dCTP pyrophosphatase 1-like [Eriocheir sinensis]	LOC126986132	10642.779296875	17030.923828125	14380.8369140625	25880.8	23095.146484375	26038.255859375	0.560621237267185	0.00621509806009558	-0.834902	down	1	Molecular Function:nucleoside-triphosphate diphosphatase activity (GO:0047429)	dCTP diphosphatase	3.6.1.12	ko00240 Pyrimidine metabolism ko01100 Metabolic pathways	--	--	--	IPR025984 [dCTP pyrophosphatase 1]	--	--
XP_050698103.1	tolloid-like protein 2 [Eriocheir sinensis]	LOC126986194	35496.3	38132.2	36722.7	60540.6	51754.1	65627.9	0.620220328838087	0.00546021961574527	-0.689147	down	3	Molecular Function:metalloendopeptidase activity (GO:0004222),Molecular Function:calcium ion binding (GO:0005509),Biological Process:proteolysis (GO:0006508)	tolkin	3.4.24.-	--	Meprin A metalloprotease	O	Posttranslational modification, protein turnover, chaperones ;	IPR000859 [CUB domain] ; IPR001506[Peptidase M12A] ; IPR001881[EGF-like calcium-binding domain]	extracell protein	--
XP_050698111.1	NSFL1 cofactor p47-like isoform X1 [Eriocheir sinensis]	-	438953	409308	414110	713094	644599	703895	0.612329390479003	0.000336480362322244	-0.70762	down	1	Molecular Function:protein binding (GO:0005515)	UBX domain-containing protein 1	--	ko04141 Protein processing in endoplasmic reticulum	Protein tyrosine phosphatase SHP1/Cofactor for p97 ATPase-mediated vesicle membrane fusion	Y	Nuclear structure ;	IPR001012 [UBX domain] ; IPR012989[SEP domain]	--	--
XP_050698190.1	rhodanese domain-containing protein CG4456-like [Eriocheir sinensis]	-	34237.5	29286.9	34157	67412.2	66347.6	92418.9	0.431876642912177	0.00782909106975316	-1.21131	down	--	--	--	--	--	Rhodanese-related sulfurtransferase	P	Inorganic ion transport and metabolism ;	IPR001763 [Rhodanese-like domain]	mitochondrion protein	--
XP_050698194.1	arf-GAP domain and FG repeat-containing protein 1-like isoform X1 [Eriocheir sinensis]	LOC126986262	28372.4	24546.2	13487.5771484375	37819.6	34972.1	42464.5	0.576161650905927	0.0305739741164797	-0.795454	down	1	Molecular Function:GTPase activator activity (GO:0005096)	Arf-GAP domain and FG repeats-containing protein 1	--	ko05164 Influenza A	Predicted GTPase-activating protein	T	Signal transduction mechanisms ;	IPR001164 [Arf GTPase activating protein]	nucleus protein	--
XP_050698199.1	LOW QUALITY PROTEIN_ four-domain proteases inhibitor-like [Eriocheir sinensis]	LOC126986268	9906295	9828311	8282390	17225258	15924751	15567041	0.575096316382047	0.000700105922076827	-0.798124	down	1	Molecular Function:protein binding (GO:0005515)	--	--	--	FOG: Kazal-type serine protease inhibitor domain	R	General function prediction only ;	IPR002350 [Kazal domain]	extracell protein	--
XP_050698224.1	ceramide-1-phosphate transfer protein-like isoform X2 [Eriocheir sinensis]	LOC126986290	2991.58422851563	3481.94970703125	4342.34228515625	0	0	0	Inf	0	Inf	up	4	Cellular Component:cytoplasm (GO:0005737),Molecular Function:glycolipid transporter activity (GO:0017089),Biological Process:glycolipid transport (GO:0046836),Molecular Function:glycolipid binding (GO:0051861)	--	--	--	Uncharacterized conserved protein	S	Function unknown ;	IPR014830 [Glycolipid transfer protein domain]	--	--
XP_050698491.1	coiled-coil domain-containing protein 93-like [Eriocheir sinensis]	LOC126986393	2926.81372070313	3586.31030273438	4965.42529296875	6887.8037109375	0	6075.9404296875	0.59028982120659	0.0496820788534336	-0.760505	down	--	--	--	--	--	Uncharacterized conserved protein	S	Function unknown ;	IPR019159 [Coiled-coil domain of unkwon function DUF2037]	--	--
XP_050698761.1	uncharacterized protein LOC126986530 isoform X1 [Eriocheir sinensis]	LOC126986530	2.51234e+06	2.47947e+06	2.69558e+06	692048	759325	692282	3.58611488484447	0.0000128474130473666	1.84242170715232	up	--	--	--	--	--	--	--	--	--	--	--
XP_050698823.1	translation initiation factor IF-2-like isoform X2 [Eriocheir sinensis]	LOC126986601	66383.6	71016.9	59164.3	104665	91960.5	101123	0.660170212196525	0.00275138485467742	-0.59909	down	--	--	coiled-coil-helix-coiled-coil-helix domain-containing protein 3, mitochondrial	--	--	Head-elevated expression protein	K	Transcription ;	--	--	--
XP_050698836.1	estradiol 17-beta-dehydrogenase 8-like [Eriocheir sinensis]	LOC126986613	5190.38134765625	38421.5	3438.35375976563	0	0	0	Inf	0	Inf	up	--	--	--	--	ko00140 Steroid hormone biosynthesis ko01100 Metabolic pathways	Mitochondrial/plastidial beta-ketoacyl-ACP reductase	I	Lipid transport and metabolism ;	--	nucleus protein	--
XP_050698840.1	ribonuclease Oy-like isoform X1 [Eriocheir sinensis]	LOC126986617	2247.52099609375	0	4028.12768554688	7419.37744140625	11865.3818359375	8838.6689453125	0.334719968985767	0.0415269671541567	-1.57897	down	2	Molecular Function:RNA binding (GO:0003723),Molecular Function:ribonuclease T2 activity (GO:0033897)	ribonuclease T2	3.1.27.1	--	Ribonuclease, T2 family	A	RNA processing and modification ;	IPR001568 [Ribonuclease T2-like]	--	--
XP_050698864.1	thioredoxin-related transmembrane protein 2 homolog [Eriocheir sinensis]	-	16125.3	15067	17360.3	7582.05908203125	6822.72509765625	0	2.2470592576789	0.00214891661381892	1.16803817063808	up	1	Biological Process:cell redox homeostasis (GO:0045454)	--	--	--	Thioredoxin-like protein	O	Posttranslational modification, protein turnover, chaperones ;	IPR013766 [Thioredoxin domain]	--	--
XP_050698876.1	NADH dehydrogenase [ubiquinone] iron-sulfur protein 5-like [Eriocheir sinensis]	LOC126986639	275237	246611	245458	416835	468697	396280	0.598609737290233	0.00191839837429467	-0.740312	down	--	--	NADH dehydrogenase (ubiquinone) Fe-S protein 5	--	ko00190 Oxidative phosphorylation ko01100 Metabolic pathways ko04723 Retrograde endocannabinoid signaling ko04932 Non-alcoholic fatty liver disease (NAFLD) ko05010 Alzheimer's disease ko05012 Parkinson's disease ko05016 Huntington's disease	NADH:ubiquinone oxidoreductase, NDUFS5/15kDa	C	Energy production and conversion ;	IPR019342 [NADH:ubiquinone oxidoreductase, iron-sulphur subunit 5]	--	--
XP_050698906.1	keratin-associated protein 6-2-like [Eriocheir sinensis]	LOC126986666	9320450	10052156	7.69357e+06	40535476	40190788	40063720	0.224076323248789	0.00000160517112773654	-2.15794	down	--	--	--	--	--	--	--	--	--	--	--
XP_050698958.1	Golgi associated RAB2B interactor protein 3-like isoform X49 [Eriocheir sinensis]	LOC126986669	798670	790430	822871	8332.38	10116.935546875	15252.9638671875	71.5670134118186	0.000000148979868851609	6.16122287018457	up	--	--	--	--	--	--	--	--	--	--	--
XP_050698989.1	2-oxo-4-hydroxy-4-carboxy-5-ureidoimidazoline decarboxylase-like [Eriocheir sinensis]	-	5476.26	4458.36	3840.67358398438	0	0	0	Inf	0	Inf	up	--	--	2-oxo-4-hydroxy-4-carboxy-5-ureidoimidazoline decarboxylase	4.1.1.97	ko00230 Purine metabolism ko01100 Metabolic pathways	--	--	--	IPR018020 [Oxo-4-hydroxy-4-carboxy-5-ureidoimidazoline decarboxylase]	--	--
XP_050699004.1	serine-rich adhesin for platelets-like isoform X1 [Eriocheir sinensis]	LOC126986690	126006	119076	125869	24781.5	25819.8	22477	5.07607643965249	0.00000236978698412088	2.34371379460795	up	--	--	--	--	--	Fasciclin and related adhesion glycoproteins	MW	Cell wall/membrane/envelope biogenesis ; Extracellular structures ;	IPR000782 [FAS1 domain]	extracell protein	--
XP_050699006.1	uncharacterized protein LOC126986691 [Eriocheir sinensis]	LOC126986691	738804	668848	690709	0	0	0	Inf	0	Inf	up	--	--	--	--	--	--	--	--	--	--	--
XP_050699010.1	serine-rich adhesin for platelets-like [Eriocheir sinensis]	LOC126986697	24801.892578125	27015.310546875	0	10880.9365234375	5336.10009765625	0	3.19523254067272	0.0269911960163936	1.67592093056732	up	--	--	--	--	--	Fasciclin and related adhesion glycoproteins	MW	Cell wall/membrane/envelope biogenesis ; Extracellular structures ;	IPR000782 [FAS1 domain]	extracell protein	--
XP_050699080.1	alpha-ketoglutarate dehydrogenase component 4-like [Eriocheir sinensis]	LOC126986746	138077	128054	130986	244364	238769	221454	0.563616597863793	0.00016698517349211	-0.827214	down	--	--	small subunit ribosomal protein S36	--	--	--	--	--	IPR020373 [Ribosomal protein S36, mitochondrial]	mitochondrion protein	--
XP_050699284.1	CD209 antigen-like [Eriocheir sinensis]	LOC126986863	127291	108211	124479	234641	228544	203803	0.539711011283639	0.000781925583180862	-0.889741	down	--	--	C-type lectin superfamily 17 member A	--	--	C-type lectin	TV	Signal transduction mechanisms ; Defense mechanisms ;	IPR001304 [C-type lectin-like]	extracell protein	--
XP_050699352.1	long-chain-fatty-acid--CoA ligase 4-like [Eriocheir sinensis]	LOC126986901	105956	3212.41967773438	2776.40112304688	0	0	0	Inf	0	Inf	up	2	Molecular Function:catalytic activity (GO:0003824),Biological Process:metabolic process (GO:0008152)	long-chain acyl-CoA synthetase	6.2.1.3	ko00061 Fatty acid biosynthesis ko00071 Fatty acid degradation ko01100 Metabolic pathways ko01212 Fatty acid metabolism ko03320 PPAR signaling pathway ko04146 Peroxisome ko04216 Ferroptosis ko04920 Adipocytokine signaling pathway	Acyl-CoA synthetase	I	Lipid transport and metabolism ;	IPR000873 [AMP-dependent synthetase/ligase]	cytoplasm protein	--
XP_050699482.1	LOW QUALITY PROTEIN_ peroxiredoxin-like 2A [Eriocheir sinensis]	LOC126986961	621134	489844	545243	1.07247e+06	1.50008e+06	1.03317e+06	0.459331539597887	0.0135648915583571	-1.12239	down	--	--	--	--	--	Uncharacterized conserved protein	S	Function unknown ;	IPR032801 [Peroxiredoxin-like FAM213/AAED1]	--	--
XP_050699506.1	MFS-type transporter SLC18B1-like [Eriocheir sinensis]	LOC126986974	215036	236520	256278	90328.6	61781.2	135186	2.46378299656125	0.00458963599961218	1.30087519289494	up	2	Cellular Component:integral component of membrane (GO:0016021),Biological Process:transmembrane transport (GO:0055085)	--	--	--	Vesicular amine transporter	U	Intracellular trafficking, secretion, and vesicular transport ;	IPR011701 [Major facilitator superfamily]	--	--
XP_050699542.1	uncharacterized protein LOC126986990 isoform X1 [Eriocheir sinensis]	LOC126986990	13409.330078125	17430.666015625	9466.59	22752.5	21103.3	30321.4	0.543382504728964	0.0365339073516186	-0.87996	down	--	--	--	--	--	--	--	--	--	--	--
XP_050699548.1	high mobility group protein HMG-I/HMG-Y-like isoform X2 [Eriocheir sinensis]	LOC126986994	662199	783033	628043	1.02171e+06	1.22423e+06	1.0073e+06	0.637294488376433	0.00956860939007635	-0.649968	down	--	--	--	--	--	--	--	--	--	--	HMGI/HMGY
XP_050699558.1	fibrillin-2-like isoform X1 [Eriocheir sinensis]	LOC126987003	18238276	20091840	17481654	1.08018e+06	1.37473e+06	1.21391e+06	15.212507713677	0.00178449334943243	3.92718608936167	up	2	Molecular Function:calcium ion binding (GO:0005509),Molecular Function:protein binding (GO:0005515)	--	--	--	Fibrillins and related proteins containing Ca2+-binding EGF-like domains	T	Signal transduction mechanisms ;	IPR000742 [EGF-like domain] ; IPR001881[EGF-like calcium-binding domain] ; IPR017878[TB domain] ; IPR024731[EGF domain] ; IPR026823[Complement Clr-like EGF domain]	extracell protein	--
XP_050699632.1	protein D2-like [Eriocheir sinensis]	LOC126987028	35446.5	26904.5	26365.884765625	18024.814453125	10907.423828125	16221.333984375	1.96478212440712	0.0162026378476586	0.974369340237201	up	--	--	--	--	--	Phosphatidylethanolamine binding protein	R	General function prediction only ;	IPR008914 [Phosphatidylethanolamine-binding protein]	lysosome protein	--
XP_050699710.1	NHS-like protein 1 isoform X1 [Eriocheir sinensis]	LOC126987086	78464	69134.6	64337.9	115318	115265	125279	0.595558030668357	0.000836391447551461	-0.747686	down	--	--	--	--	--	--	--	--	IPR031630 [Coiled-coil domain-containing protein 117]	--	--
XP_050699780.1	derlin-2-like [Eriocheir sinensis]	LOC126987104	2741.0400390625	3250.60205078125	4673.2509765625	0	0	0	Inf	0	Inf	up	--	--	Derlin-2/3	--	ko04141 Protein processing in endoplasmic reticulum	Predicted membrane protein	S	Function unknown ;	--	endoplasmic reticulum protein	--
XP_050699834.1	E3 ubiquitin-protein ligase listerin-like [Eriocheir sinensis]	LOC126987148	1.47132e+06	1.75563e+06	2.22257e+06	649607	1.04323e+06	1.02058e+06	2.0083580941581	0.0227904851594075	1.00601652755865	up	2	Molecular Function:protein binding (GO:0005515),Molecular Function:zinc ion binding (GO:0008270)				Predicted E3 ubiquitin ligase	O	Posttranslational modification, protein turnover, chaperones ;	IPR001841 [Zinc finger, RING-type]	--	--
XP_050699903.1	traB domain-containing protein-like isoform X1 [Eriocheir sinensis]	LOC126987170	7045.31396484375	4001.02416992188	9140.0634765625	73153.9	98917.4	67635.6	0.0842128549525426	0.0151754850638857	-3.56982	down	--	--	--	--	--	Uncharacterized conserved protein, contains TraB domain	T	Signal transduction mechanisms ;	IPR002816 [Pheromone shutdown, TraB]	--	--
XP_050699917.1	peritrophin-48-like isoform X8 [Eriocheir sinensis]	LOC126987172	0	0	0	26696.4	20585.5	41185.6	#NAME?	0	#NAME?	down	3	Cellular Component:extracellular region (GO:0005576),Biological Process:chitin metabolic process (GO:0006030),Molecular Function:chitin binding (GO:0008061)	--	--	--	--	--	--	IPR002557 [Chitin binding domain]	--	--
XP_050699926.1	uncharacterized protein LOC126987175 [Eriocheir sinensis]	LOC126987175	3263.63940429688	0	3434.58227539063	41107.7	64406.6	39139.5	0.06945783512703	0.0311708787000234	-3.84772	down	3	Cellular Component:extracellular region (GO:0005576),Biological Process:chitin metabolic process (GO:0006030),Molecular Function:chitin binding (GO:0008061)	--	--	--	--	--	--	IPR002557 [Chitin binding domain]	--	--
XP_050699950.1	WASH complex subunit 1-like [Eriocheir sinensis]	LOC126987188	12736.287109375	13220.9	11315	26181.1	20797.2	18892.1	0.565840968914528	0.0134228826265392	-0.821531	down	--	--	WAS protein family homolog 1	--	ko04144 Endocytosis ko04212 Longevity regulating pathway - worm	--	--	--	IPR021854 [WASH1, WAHD domain]	--	--
XP_050700119.1	calcium-transporting ATPase sarcoplasmic/endoplasmic reticulum type-like [Eriocheir sinensis]	LOC126987295	17629.294921875	22356.130859375	27653.7	9844.1572265625	9712.8037109375	7424.20654296875	2.50690148805506	0.0106790758958336	1.3259053047132	up	2	Molecular Function:nucleotide binding (GO:0000166),Molecular Function:metal ion binding (GO:0046872)	Ca2+ transporting ATPase, sarcoplasmic/endoplasmic reticulum	3.6.3.8	ko04020 Calcium signaling pathway ko04022 cGMP-PKG signaling pathway ko04972 Pancreatic secretion ko05010 Alzheimer's disease	Ca2+ transporting ATPase	P	Inorganic ion transport and metabolism ;	IPR006068 [Cation-transporting P-type ATPase, C-terminal] ; IPR008250[P-type ATPase, A domain] ; IPR023214[HAD-like domain]	nucleus protein	--
XP_050700258.1	caldesmon-like [Eriocheir sinensis]	LOC126987331	23387.6	21929.740234375	21823.8	72734.2	72610.1	55521.6	0.334258588264048	0.0154773240877346	-1.58096	down	--	--	--	--	--	Extracellular matrix glycoprotein Laminin subunit beta	W	Extracellular structures ;	--	mitochondrion protein	--
XP_050700358.1	elongation factor 1-beta-like [Eriocheir sinensis]	-	1.06035e+06	972960	1001044	1.74951e+06	1625714	1.28935e+06	0.650510309084965	0.0177656523028544	-0.620356	down	2	Molecular Function:translation elongation factor activity (GO:0003746),Biological Process:translational elongation (GO:0006414)	elongation factor 1-beta	--	--	Elongation factor 1 beta/delta chain	K	Transcription ;	IPR014038 [Translation elongation factor EF1B, beta/delta subunit, guanine nucleotide exchange domain] ; IPR018940[Elongation factor 1 beta central acidic region, eukaryote]	--	--
XP_050700411.1	actin-binding LIM protein 1-like [Eriocheir sinensis]	LOC126987488	0	0	0	11051.423828125	6752.97998046875	6048.58544921875	#NAME?	0	#NAME?	down	3	Molecular Function:actin binding (GO:0003779),Biological Process:cytoskeleton organization (GO:0007010),Molecular Function:zinc ion binding (GO:0008270)	actin-binding LIM protein	--	ko04360 Axon guidance	Actin-binding LIM Zn-finger protein Limatin involved in axon guidance	TZ	Signal transduction mechanisms ; Cytoskeleton ;	IPR001781 [Zinc finger, LIM-type] ; IPR003128[Villin headpiece]	cytoskeleton protein	--
XP_050700416.1	four and a half LIM domains protein 2-like isoform X1 [Eriocheir sinensis]	LOC126987495	256692	237524	232514	378860	405372	434602	0.596250457308049	0.000754481334941996	-0.74601	down	1	Molecular Function:zinc ion binding (GO:0008270)	--	--	--	FOG: LIM domain	TZR	Signal transduction mechanisms ; Cytoskeleton ; General function prediction only ;	IPR001781 [Zinc finger, LIM-type]	cytoskeleton protein	--
XP_050700453.1	aldo-keto reductase family 1 member B1-like isoform X2 [Eriocheir sinensis]	LOC126987507	42268.9	46212.2	40779.3	91741	105269	134520	0.389891097544256	0.0315549768767009	-1.35886	down	--	--	aldehyde reductase	1.1.1.21	ko00040 Pentose and glucuronate interconversions ko00051 Fructose and mannose metabolism ko00052 Galactose metabolism ko00561 Glycerolipid metabolism ko00790 Folate biosynthesis ko01100 Metabolic pathways	Aldo/keto reductase family proteins	R	General function prediction only ;	IPR023210 [NADP-dependent oxidoreductase domain]	cytoplasm protein	--
XP_050700503.1	zinc finger protein 385B-like isoform X1 [Eriocheir sinensis]	LOC126987535	18803.1	17629.3	0	38782.9	38142.7	0	0.47360663531127	0.00108845348876656	-1.07824	down	--	--	--	--	--	--	--	--	--	cytoplasm protein	--
XP_050700512.1	transcription factor BTF3 homolog 4-like [Eriocheir sinensis]	-	253025	227155	243204	402637	343597	436399	0.611672626137614	0.00554809313263055	-0.709168	down	--	--	nascent polypeptide-associated complex subunit beta	--	ko04214 Apoptosis - fly	RNA polymerase II general transcription factor BTF3 and related proteins	K	Transcription ;	IPR002715 [Nascent polypeptide-associated complex NAC domain]	nucleus protein	--
XP_050700625.1	calcipressin-1-like [Eriocheir sinensis]	LOC126987577	21004.365234375	22324.1	18429.2	4695.45751953125	0	5057.93994140625	4.22127519200124	0.00179619894578362	2.07767888406794	up	1	Biological Process:calcium-mediated signaling (GO:0019722)	calcipressin-2	--	ko04919 Thyroid hormone signaling pathway	Calcineurin-mediated signaling pathway inhibitor DSCR1	TR	Signal transduction mechanisms ; General function prediction only ;	IPR006931 [Calcipressin]	--	--
XP_050700656.1	tRNA (adenine(58)-N(1))-methyltransferase non-catalytic subunit TRM6-like isoform X1 [Eriocheir sinensis]	LOC126987590	1317.95	2729.75366210938	4390.33251953125	0	0	0	Inf	0	Inf	up	2	Biological Process:tRNA methylation (GO:0030488),Cellular Component:tRNA (m1A) methyltransferase complex (GO:0031515)	tRNA (adenine-N(1)-)-methyltransferase non-catalytic subunit	--	--	tRNA(1-methyladenosine) methyltransferase, subunit GCD10	J	Translation, ribosomal structure and biogenesis ;	IPR017423 [tRNA (adenine(58)-N(1))-methyltransferase non-catalytic subunit TRM6]	--	--
XP_050700677.1	NAD(P)H-hydrate epimerase-like isoform X1 [Eriocheir sinensis]	LOC126987603	308177	299302	275753	473874	445502	441780	0.648883191221877	0.000341182291748709	-0.623969	down	--	--	NAD(P)H-hydrate epimerase	5.1.99.6	--	Uncharacterized conserved protein	S	Function unknown ;	IPR004443 [YjeF N-terminal domain]	extracell protein	--
XP_050700687.1	uncharacterized protein LOC126987609 [Eriocheir sinensis]	LOC126987609	1.39304e+06	1.41074e+06	981981	2395343	2.94271e+06	4.06613e+06	0.402561287461978	0.0215310813188721	-1.31272	down	--	--	--	--	--	--	--	--	--	--	--
XP_050700689.1	probable transcription-associated protein 1 isoform X2 [Eriocheir sinensis]	LOC126987610	901479	861888	1.59492e+06	1917219	2.26033e+06	2.02714e+06	0.541248816269898	0.0214161916097492	-0.885636	down	--	--	--	--	--	--	--	--	--	--	--
XP_050700692.1	oviduct-specific glycoprotein-like isoform X1 [Eriocheir sinensis]	LOC126987613	119400	113908	117862	69036.7	74831.6	60477.2	1.71851071611586	0.000398247641495228	0.781158847950537	up	4	Cellular Component:extracellular region (GO:0005576),Biological Process:carbohydrate metabolic process (GO:0005975),Biological Process:chitin metabolic process (GO:0006030),Molecular Function:chitin binding (GO:0008061)	chitinase	3.2.1.14	ko00520 Amino sugar and nucleotide sugar metabolism ko01100 Metabolic pathways	Chitinase	G	Carbohydrate transport and metabolism ;	IPR001223 [Glycoside hydrolase family 18, catalytic domain] ; IPR002557[Chitin binding domain]	lysosome protein	--
XP_050700797.1	cuticle protein AMP1A-like isoform X1 [Eriocheir sinensis]	LOC126987698	48961.7	33877.2	40903.9	120282	118154	113769	0.351338045903473	0.0000893223689619663	-1.50907	down	1	Molecular Function:structural constituent of cuticle (GO:0042302)	--	--	--	--	--	--	IPR000618 [Insect cuticle protein]	--	--
XP_050700856.1	peritrophin-48-like isoform X1 [Eriocheir sinensis]	-	0	5372.80615234375	4917.8740234375	94377.7	61548	51914.5	0.0742686777646962	0.0378588533978869	-3.7511	down	3	Cellular Component:extracellular region (GO:0005576),Biological Process:chitin metabolic process (GO:0006030),Molecular Function:chitin binding (GO:0008061)	--	--	--	--	--	--	IPR002557 [Chitin binding domain]	--	--
XP_050700874.1	uncharacterized protein LOC126987704 isoform X3 [Eriocheir sinensis]	-	36037.8	51870	40132.1	507454	545131	536883	0.0805551688958907	0.00000249225887662336	-3.63388	down	3	Cellular Component:extracellular region (GO:0005576),Biological Process:chitin metabolic process (GO:0006030),Molecular Function:chitin binding (GO:0008061)	--	--	--	--	--	--	IPR002557 [Chitin binding domain]	--	--
XP_050700877.1	telomere length regulation protein TEL2 homolog isoform X1 [Eriocheir sinensis]	LOC126987715	77340.5	75444.6	63553.6	128725	136077	131042	0.546525202586807	0.000243965456135775	-0.87164	down	--	--	--	--	--	Predicted equilibrative nucleoside transporter protein	F	Nucleotide transport and metabolism ;	IPR013809 [ENTH domain] ; IPR019337[Telomere length regulation protein, conserved domain]	cytoplasm protein	--
XP_050700931.1	uncharacterized protein LOC126987732 [Eriocheir sinensis]	LOC126987732	11242	9938.16	11568.4541015625	23294.5	19113.810546875	20996.2	0.516502946991125	0.00144632930321273	-0.953152	down	--	--	--	--	--	C-type lectin	TV	Signal transduction mechanisms ; Defense mechanisms ;	IPR001304 [C-type lectin-like]	--	--
XP_050701008.1	SET and MYND domain-containing protein 4-like [Eriocheir sinensis]	LOC126987758	234836	241643	327242	112476	152921	145348	1.95674252911665	0.0152781712465926	0.968453936647604	up	1	Molecular Function:protein binding (GO:0005515)	--	--	--	Predicted histone tail methylase containing SET domain	B	Chromatin structure and dynamics ;	IPR001214 [SET domain]	cytoplasm protein	--
XP_050701088.1	c-Myc-binding protein homolog isoform X1 [Eriocheir sinensis]	LOC126987796	365002	221634	223743	684203	680233	598052	0.41293471372845	0.00223220862400493	-1.27601	down	--	--	--	--	--	--	--	--	--	nucleus protein	--
XP_050701122.1	immediate early response 3-interacting protein 1-like [Eriocheir sinensis]	LOC126987806	5131.91552734375	8013.93896484375	10158.1494140625	2589.33349609375	2757.45092773438	3369.08959960938	2.67374262679613	0.0300434805229741	1.41886059897075	up	--	--	--	--	--	Predicted membrane protein	S	Function unknown ;	IPR013880 [Yos1-like]	endoplasmic reticulum protein	--
XP_050701179.1	multivesicular body subunit 12B-like [Eriocheir sinensis]	LOC126987826	3263.04223632813	1544.24	1938.18298339844	4732.6845703125	5129.96728515625	5145.8	0.449444229125213	0.00684942342158182	-1.15379	down	1	Cellular Component:ESCRT I complex (GO:0000813)	ESCRT-I complex subunit MVB12	--	ko04144 Endocytosis	Uncharacterized conserved protein	S	Function unknown ;	IPR018798 [Multivesicular body subunit 12]	nucleus protein	--
XP_050701258.1	uncharacterized protein LOC126987850 isoform X16 [Eriocheir sinensis]	LOC126987850	75756.4	81762.2	67271.5	203234	251659	257612	0.315492374819305	0.00078467124110026	-1.66432	down	1	Molecular Function:zinc ion binding (GO:0008270)	--	--	--	--	--	--	IPR001781 [Zinc finger, LIM-type]	cytoskeleton protein	--
XP_050701327.1	lysosomal alpha-glucosidase-like [Eriocheir sinensis]	LOC126987889	127261	133383	112549	192247	265198	171767	0.593112626509949	0.0423591995039707	-0.753622	down	1	Biological Process:carbohydrate metabolic process (GO:0005975)	lysosomal alpha-glucosidase	3.2.1.20	ko00052 Galactose metabolism ko00500 Starch and sucrose metabolism ko01100 Metabolic pathways ko04142 Lysosome	Maltase glucoamylase and related hydrolases, glycosyl hydrolase family 31	G	Carbohydrate transport and metabolism ;	IPR000322 [Glycoside hydrolase family 31] ; IPR000519[P-type trefoil domain] ; IPR025887[Glycoside hydrolase family 31, N-terminal domain] ; IPR031727[Galactose mutarotase, N-terminal barrel]	lysosome protein	--
XP_050701544.1	U2 small nuclear ribonucleoprotein A-like [Eriocheir sinensis]	LOC126987941	25836.400390625	22355.4	23042.5	41629.6	54857.2	34098.4	0.545500104906257	0.0325375207670172	-0.874349	down	--	--	U2 small nuclear ribonucleoprotein A'	--	ko03040 Spliceosome	U2-associated snRNP A' protein	A	RNA processing and modification ;	--	nucleus protein	--
XP_050701690.1	LOW QUALITY PROTEIN_ uncharacterized protein LOC126988003 [Eriocheir sinensis]	LOC126988003	18732.1	18967.6	15250.517578125	11658.8	9316.95	9369.4912109375	1.74492923692259	0.00618911010648689	0.803168531213792	up	3	Molecular Function:lipid transporter activity (GO:0005319),Molecular Function:protein binding (GO:0005515),Biological Process:lipid transport (GO:0006869)	--	--	--	Predicted lipoprotein	I	Lipid transport and metabolism ;	IPR001747 [Lipid transport protein, N-terminal] ; IPR001846[von Willebrand factor, type D domain] ; IPR002172[Low-density lipoprotein (LDL) receptor class A repeat] ; IPR009454[Lipid transport, open beta-sheet] ; IPR014853[Uncharacterised domain, cysteine-rich] ; IPR015255[Vitellinogen, open beta-sheet]	extracell protein	--
XP_050701703.1	C-type lectin domain family 4 member G-like [Eriocheir sinensis]	LOC126988010	22906.2	23410.1	20765.5	79267.9	58659.3	70073.3	0.322507964129444	0.0144152821383109	-1.63259	down	--	--	--	--	--	C-type lectin	TV	Signal transduction mechanisms ; Defense mechanisms ;	IPR001304 [C-type lectin-like]	--	--
XP_050701717.1	uncharacterized protein LOC126988025 isoform X1 [Eriocheir sinensis]	LOC126988025	5824.24560546875	6013.92041015625	5467.27392578125	11139.2587890625	11205.5	10989.5	0.519148237241718	0.00000647654167559672	-0.945782	down	--	--	protein unc-13 D	--	--	--	--	--	--	cytoplasm protein	--
XP_050701741.1	probable G-protein coupled receptor Mth-like 4 [Eriocheir sinensis]	LOC126988036	14448.4	9041.47	13868.6826171875	971.96533203125	0	2859.21411132813	6.50078329295632	0.0200250139054454	2.70061356195335	up	3	Molecular Function:G-protein coupled receptor activity (GO:0004930),Biological Process:G-protein coupled receptor signaling pathway (GO:0007186),Cellular Component:integral component of membrane (GO:0016021)	--	--	--	G protein-coupled receptors	T	Signal transduction mechanisms ;	IPR000832 [GPCR, family 2, secretin-like]	plasma membrane protein	--
XP_050701880.1	uncharacterized protein LOC126988116 [Eriocheir sinensis]	-	0	0	0	12962.7	13765.7763671875	13757.8	#NAME?	0	#NAME?	down	--	--	obscurin-like protein 1	--	--	--	--	--	--	--	--
XP_050701936.1	acyl-CoA-binding protein homolog [Eriocheir sinensis]	LOC126988134	2.09394e+06	1.95226e+06	1.77662e+06	4807823	4.39629e+06	3.50464e+06	0.45817298708688	0.00438116712024559	-1.12604	down	1	Molecular Function:fatty-acyl-CoA binding (GO:0000062)	--	--	--	Acyl-CoA-binding protein	I	Lipid transport and metabolism ;	IPR000582 [Acyl-CoA-binding protein, ACBP]	peroxisome protein	--
XP_050701980.1	uncharacterized protein LOC126988153 isoform X1 [Eriocheir sinensis]	-	9237.4189453125	6945.29443359375	8922.26	3714.02490234375	0	4561.65380859375	2.02239018113011	0.0228037238942048	1.01606136424213	up	--	--	--	--	--	--	--	--	--	--	--
XP_050702008.1	uncharacterized protein LOC126988177 [Eriocheir sinensis]	LOC126988177	12988.2	15480.7392578125	16272.7	31866.529296875	35934.7	0	0.439929138019804	0.00241580883189258	-1.18466	down	1	Molecular Function:structural constituent of cuticle (GO:0042302)	--	--	--	--	--	--	IPR000618 [Insect cuticle protein]	--	--
XP_050702042.1	nuclear pore glycoprotein p62-like [Eriocheir sinensis]	LOC126988195	66944.9	56587.9	55236.1	78704	101893	89380.9	0.662160459150373	0.0165084868388701	-0.594747	down	--	--	nuclear pore complex protein Nup62	--	ko03013 RNA transport	Nuclear porin	Y	Nuclear structure ;	IPR007758 [Nucleoporin, NSP1-like, C-terminal]	--	--
XP_050702210.1	cAMP-regulated phosphoprotein 19-like [Eriocheir sinensis]	LOC126988228	213280	220326	201159	391557	344162	433313	0.542983000197118	0.00250100841241387	-0.881021	down	--	--	--	--	--	Regulator of ATP-sensitive K+ channels Alpha-endosulfine/ARPP-19 and related cAMP-regulated phosphoproteins	TU	Signal transduction mechanisms ; Intracellular trafficking, secretion, and vesicular transport ;	IPR006760 [Endosulphine]	--	--
XP_050702249.1	uncharacterized protein LOC126988248 isoform X1 [Eriocheir sinensis]	LOC126988248	0	0	0	42065.7	26044.3	31674.8	#NAME?	0	#NAME?	down	3	Molecular Function:Rho guanyl-nucleotide exchange factor activity (GO:0005089),Molecular Function:protein binding (GO:0005515),Biological Process:regulation of Rho protein signal transduction (GO:0035023)	--	--	--	Predicted guanine nucleotide exchange factor	T	Signal transduction mechanisms ;	IPR000219 [Dbl homology (DH) domain] ; IPR001478[PDZ domain]	nucleus protein	--
XP_050702273.1	importin subunit alpha-1-like [Eriocheir sinensis]	LOC126988262	177669	176078	133891	98814.3	113440	86272.7	1.63347399337608	0.0181946655134798	0.70794348573647	up	5	Molecular Function:protein binding (GO:0005515),Cellular Component:nucleus (GO:0005634),Cellular Component:cytoplasm (GO:0005737),Biological Process:protein import into nucleus (GO:0006606),Molecular Function:protein transporter activity (GO:0008565)	importin subunit alpha-2	--	ko05164 Influenza A	Karyopherin (importin) alpha	U	Intracellular trafficking, secretion, and vesicular transport ;	IPR000225 [Armadillo] ; IPR002652[Importin-alpha, importin-beta-binding domain] ; IPR032413[Atypical Arm repeat]	cytoplasm protein	--
XP_050702303.1	uncharacterized protein LOC126988284, partial [Eriocheir sinensis]	LOC126988284	17017.5	26648.7	26328.5	0	0	0	Inf	0	Inf	up	--	--	C-type lectin superfamily 17 member A	--	--	C-type lectin	TV	Signal transduction mechanisms ; Defense mechanisms ;	IPR001304 [C-type lectin-like]	--	--
XP_050702354.1	ribulose-phosphate 3-epimerase-like [Eriocheir sinensis]	LOC126988339	41132	47428.4	29873.9	117109	92743.7	105775	0.375234348263686	0.00165381796326689	-1.41414	down	1	Biological Process:carbohydrate metabolic process (GO:0005975)	ribulose-phosphate 3-epimerase	5.1.3.1	ko00030 Pentose phosphate pathway ko00040 Pentose and glucuronate interconversions ko01100 Metabolic pathways ko01200 Carbon metabolism ko01230 Biosynthesis of amino acids	D-ribulose-5-phosphate 3-epimerase	G	Carbohydrate transport and metabolism ;	IPR000056 [Ribulose-phosphate 3-epimerase-like]	--	--
XP_050702393.1	signal recognition particle 54 kDa protein-like isoform X1 [Eriocheir sinensis]	LOC126988371	10275	9240.0947265625	7762.92	13489.7	15475.1552734375	15635.779296875	0.611606064786814	0.00452873066590635	-0.709325	down	4	Molecular Function:GTP binding (GO:0005525),Biological Process:SRP-dependent cotranslational protein targeting to membrane (GO:0006614),Molecular Function:7S RNA binding (GO:0008312),Cellular Component:signal recognition particle (GO:0048500)	signal recognition particle subunit SRP54	3.6.5.4	ko03060 Protein export	Signal recognition particle, subunit Srp54	U	Intracellular trafficking, secretion, and vesicular transport ;	IPR000897 [Signal recognition particle, SRP54 subunit, GTPase domain] ; IPR004125[Signal recognition particle, SRP54 subunit, M-domain] ; IPR013822[Signal recognition particle, SRP54 subunit, helical bundle]	nucleus protein	--
XP_050702411.1	uncharacterized protein LOC126988389 isoform X1 [Eriocheir sinensis]	LOC126988389	11646.8662109375	12767.0419921875	10868.9091796875	23348.8	28410.6	19022.861328125	0.498470246657585	0.0129012748628991	-1.00442	down	2	Molecular Function:growth factor activity (GO:0008083),Biological Process:growth (GO:0040007)	--	--	--	--	--	--	IPR001111 [Transforming growth factor-beta, N-terminal]	--	--
XP_050702563.1	chromatin assembly factor 1 subunit A-like [Eriocheir sinensis]	LOC126988477	39120.1	37541.2	41093.8	66767.1	64735.6	73510.7	0.574377989395891	0.000515341818175749	-0.799928	down	--	--	chromatin assembly factor 1 subunit A	--	--	Chromatin assembly factor-I	B	Chromatin structure and dynamics ;	IPR022043 [Chromatin assembly factor 1 subunit A]	--	--
XP_050702648.1	programmed cell death protein 5-like [Eriocheir sinensis]	LOC126988494	523541	524019	423218	915173	917210	932170	0.532013079783569	0.00506499724612679	-0.910466	down	1	Molecular Function:DNA binding (GO:0003677)	programmed cell death protein 5	--	--	Apoptosis-related protein/predicted DNA-binding protein	D	Cell cycle control, cell division, chromosome partitioning ;	IPR002836 [PDCD5-related protein]	--	--
XP_050702679.1	probable deoxyhypusine synthase isoform X1 [Eriocheir sinensis]	LOC126988522	6585.77490234375	11284.8701171875	7488.12158203125	0	0	0	Inf	0	Inf	up	1	Biological Process:peptidyl-lysine modification to peptidyl-hypusine (GO:0008612)	deoxyhypusine synthase	2.5.1.46	--	Deoxyhypusine synthase	O	Posttranslational modification, protein turnover, chaperones ;	IPR002773 [Deoxyhypusine synthase]	--	--
XP_050702751.1	serine protease inhibitor 42Dd-like [Eriocheir sinensis]	LOC126988541	49706.2	46540.3	51194.7	26637.8	18999.8	23761	2.12455748394323	0.00057431201090803	1.08716237903735	up	--	--	serpin B	--	ko05146 Amoebiasis	Serpin	V	Defense mechanisms ;	IPR023796 [Serpin domain]	cytoplasm protein	--
XP_050702923.1	synapse-associated protein of 47 kDa-like isoform X1 [Eriocheir sinensis]	LOC126988609	106862	111047	95121.1	179143	192705	199032	0.548329962305191	0.000341173490851694	-0.866884	down	--	--	--	--	--	Synapse-associated protein	U	Intracellular trafficking, secretion, and vesicular transport ;	IPR005607 [BSD domain]	--	--
XP_050702945.1	OCIA domain-containing protein 1-like [Eriocheir sinensis]	LOC126988624	54247.2	55944.2	53770.3	96423.2	97813.4	103461	0.550766531728208	0.0000383364420148804	-0.860487	down	--	--	--	--	--	--	--	--	IPR009764 [Ovarian carcinoma immunoreactive antigen]	--	--
XP_050703030.1	decapping and exoribonuclease protein-like [Eriocheir sinensis]	LOC126988712	24852.4	25967.505859375	26618.466796875	9743.2607421875	17505.259765625	12494.224609375	1.94849015657855	0.00571888400244851	0.962356643289765	up	--	--	RAT1-interacting protein	--	--	Nuclear 5'-3' exoribonuclease-interacting protein, Rai1p	L	Replication, recombination and repair ;	IPR013961 [RAI1-like]	--	--
XP_050703047.1	uncharacterized protein LOC126988727 [Eriocheir sinensis]	LOC126988727	117380	112154	103764	208996	188034	225463	0.535424561041707	0.00112051241580691	-0.901245	down	--	--	--	--	--	--	--	--	--	--	--
XP_050703070.1	NADH dehydrogenase [ubiquinone] 1 beta subcomplex subunit 9-like [Eriocheir sinensis]	LOC126988741	113650	109497	119915	173018	190167	173309	0.639453186582036	0.000554860090184614	-0.645089	down	--	--	NADH dehydrogenase (ubiquinone) 1 beta subcomplex subunit 9	--	ko00190 Oxidative phosphorylation ko01100 Metabolic pathways ko04723 Retrograde endocannabinoid signaling ko04932 Non-alcoholic fatty liver disease (NAFLD) ko05010 Alzheimer's disease ko05012 Parkinson's disease ko05016 Huntington's disease	NADH:ubiquinone oxidoreductase, NDUFB9/B22 subunit	C	Energy production and conversion ;	IPR008011 [Complex 1 LYR protein]	mitochondrion protein	--
XP_050703108.1	26S proteasome non-ATPase regulatory subunit 2-like [Eriocheir sinensis]	LOC126988757	29346.9	30319.4	38366.4	22121.5	16905.7	19181.013671875	1.68417338367033	0.0147719814146307	0.752040669808773	up	--	--	26S proteasome regulatory subunit N1	--	ko03050 Proteasome ko05169 Epstein-Barr virus infection	26S proteasome regulatory complex, subunit RPN1/PSMD2	O	Posttranslational modification, protein turnover, chaperones ;	IPR002015 [Proteasome/cyclosome repeat]	--	--
XP_050703121.1	pseudohemocyanin-2-like isoform X1 [Eriocheir sinensis]	LOC126988766	860946	868417	883702	617639	579148	538038	1.50624066751385	0.000256736459870386	0.590952302605202	up	--	--	--	--	--	--	--	--	IPR000896 [Hemocyanin/hexamerin middle domain] ; IPR005203[Hemocyanin, C-terminal] ; IPR005204[Hemocyanin, N-terminal]	--	--
XP_050703125.1	pseudohemocyanin-2-like isoform X3 [Eriocheir sinensis]	LOC126988767	9305.3	3461.11	9396.7	14414.8	15025.1962890625	22165.732421875	0.429470472784959	0.0363487675686789	-1.21937	down	--	--	--	--	--	--	--	--	IPR000896 [Hemocyanin/hexamerin middle domain] ; IPR005203[Hemocyanin, C-terminal] ; IPR005204[Hemocyanin, N-terminal]	--	--
XP_050703135.1	U-scoloptoxin(16)-Ssd1a-like [Eriocheir sinensis]	LOC126988779	169001	147737	139121	16627.982421875	6283.06494140625	10684.052734375	13.569207690999	0.000114507020121557	3.76226457882485	up	--	--	--	--	--	--	--	--	IPR029277 [Single domain Von Willebrand factor type C domain]	--	--
XP_050703177.1	meiosis regulator and mRNA stability factor 1-like isoform X1 [Eriocheir sinensis]	LOC126988801	30618.4	29407.205078125	36748.3	94005.3	58666.4	58780.5	0.45766369779272	0.033174530424606	-1.12764	down	--	--	meiosis arrest female protein 1	--	--	--	--	--	IPR025605 [OST-HTH/LOTUS domain]	peroxisome protein	--
XP_050703411.1	nitrilase and fragile histidine triad fusion protein NitFhit-like [Eriocheir sinensis]	LOC126988989	6078.37	10293.4462890625	3295.8583984375	0	0	0	Inf	0	Inf	up	1	Biological Process:nitrogen compound metabolic process (GO:0006807)				Carbon-nitrogen hydrolase	E	Amino acid transport and metabolism ;	IPR003010 [Carbon-nitrogen hydrolase]	cytoplasm protein	--
XP_050703440.1	serine hydroxymethyltransferase-like [Eriocheir sinensis]	LOC126989011	5763192	5560512	5425770	9035297	9663846	8609814	0.613332614643613	0.000395237540346592	-0.705258	down	1	Molecular Function:transferase activity (GO:0016740)	glycine hydroxymethyltransferase	2.1.2.1	ko00260 Glycine, serine and threonine metabolism ko00630 Glyoxylate and dicarboxylate metabolism ko00670 One carbon pool by folate ko01100 Metabolic pathways ko01200 Carbon metabolism ko01230 Biosynthesis of amino acids ko01523 Antifolate resistance	Glycine/serine hydroxymethyltransferase	E	Amino acid transport and metabolism ;	IPR001085 [Serine hydroxymethyltransferase]	cytoplasm protein	--
XP_050703877.1	kielin/chordin-like protein [Eriocheir sinensis]	LOC126989272	6.29922e+06	5912378	7030404	10616173	9768537	9774112	0.63802248310627	0.00108915561844927	-0.648321	down	--	--	--	--	--	--	--	--	IPR002499 [Major vault protein, N-terminal]	--	--
XP_050703930.1	smoothelin-like [Eriocheir sinensis]	LOC126989349	375209	357701	364226	593740	626910	610728	0.59907708498737	0.0000229048675814412	-0.739186	down	1	Molecular Function:protein binding (GO:0005515)	--	--	--	FOG: Calponin homology domain	R	General function prediction only ;	IPR001715 [Calponin homology domain] ; IPR022189[Smoothelin]	nucleus protein	--
XP_050703993.1	demethylmenaquinone methyltransferase-like [Eriocheir sinensis]	LOC126989442	3201.22216796875	3206.65405273438	2959.19604492188	0	0	0	Inf	0	Inf	up	--	--	--	--	--	Predicted protein carboxyl methylase	R	General function prediction only ;	--	--	--
XP_050703999.1	NADH dehydrogenase [ubiquinone] 1 alpha subcomplex subunit 7-like [Eriocheir sinensis]	LOC126989452	132511	135951	128556	174307	225608	213693	0.647023376724704	0.040887729592922	-0.62811	down	3	Cellular Component:mitochondrial inner membrane (GO:0005743),Molecular Function:NADH dehydrogenase (ubiquinone) activity (GO:0008137),Biological Process:ATP synthesis coupled electron transport (GO:0042773)	NADH dehydrogenase (ubiquinone) 1 alpha subcomplex subunit 7	--	ko00190 Oxidative phosphorylation ko01100 Metabolic pathways ko04723 Retrograde endocannabinoid signaling ko04932 Non-alcoholic fatty liver disease (NAFLD) ko05010 Alzheimer's disease ko05012 Parkinson's disease ko05016 Huntington's disease	NADH:ubiquinone oxidoreductase, NDUFA7/B14.5A subunit	C	Energy production and conversion ;	IPR009947 [NADH:ubiquinone oxidoreductase subunit B14.5a]	mitochondrion protein	--
XP_050704536.1	LOW QUALITY PROTEIN_ vitellogenin-like [Eriocheir sinensis]	LOC126989987	12191523	13456661	10427497	6599940	8.10167e+06	6878904	1.67167813878059	0.0082182607496566	0.741297100837178	up	2	Molecular Function:lipid transporter activity (GO:0005319),Biological Process:lipid transport (GO:0006869)	--	--	--	Predicted lipoprotein	I	Lipid transport and metabolism ;	IPR001747 [Lipid transport protein, N-terminal] ; IPR001846[von Willebrand factor, type D domain] ; IPR015255[Vitellinogen, open beta-sheet]	extracell protein	--
XP_050704673.1	RING finger protein 150-like isoform X1 [Eriocheir sinensis]	LOC126990164	8299.61	9985.09	7980.4267578125	19608.5	0	19346.978515625	0.449490055021283	0.000927206412871765	-1.15364	down	2	Molecular Function:protein binding (GO:0005515),Molecular Function:zinc ion binding (GO:0008270)	--	--	--	FOG: Predicted E3 ubiquitin ligase	O	Posttranslational modification, protein turnover, chaperones ;	IPR001841 [Zinc finger, RING-type]	endoplasmic reticulum protein	--
XP_050704709.1	uncharacterized protein LOC126990205 [Eriocheir sinensis]	LOC126990205	32768.6	29667.8	36153	89209.5	104125	131272	0.303719183947584	0.0235495734493198	-1.71919	down	--	--	--	--	--	--	--	--	--	--	--
XP_050704750.1	rhodanese domain-containing protein CG4456-like [Eriocheir sinensis]	LOC126990242	65766.2	60251.2	77045.4	466979	498372	454843	0.142982451083285	0.00000815345766202057	-2.80609	down	--	--	--	--	--	Rhodanese-related sulfurtransferase	P	Inorganic ion transport and metabolism ;	IPR001763 [Rhodanese-like domain]	--	--
XP_050705040.1	multiple epidermal growth factor-like domains protein 6 [Eriocheir sinensis]	LOC126990491	16597.400390625	23475.5	18679.572265625	0	0	0	Inf	0	Inf	up	1	Molecular Function:calcium ion binding (GO:0005509)	--	--	--	Proteins containing Ca2+-binding EGF-like domains	T	Signal transduction mechanisms ;	IPR001881 [EGF-like calcium-binding domain] ; IPR002049[Laminin EGF domain]	plasma membrane protein	--
XP_050705041.1	transforming acidic coiled-coil-containing protein 3-like [Eriocheir sinensis]	LOC126990492	41896.7	35720.4	37374.2	88669.6	66276.1	92567.3	0.464586982592923	0.00625208934261846	-1.10598	down	--	--	transforming acidic coiled-coil-containing protein 2	--	--	--	--	--	IPR007707 [Transforming acidic coiled-coil-containing protein]	nucleus protein	--
XP_050705233.1	prominin-1-like isoform X1 [Eriocheir sinensis]	-	22129.474609375	19027.615234375	17388	0	0	0	Inf	0	Inf	up	1	Cellular Component:integral component of membrane (GO:0016021)	prominin 1	--	ko05202 Transcriptional misregulation in cancer	Polytopic membrane protein Prominin	R	General function prediction only ;	IPR008795 [Prominin]	--	--
XP_050705257.1	uncharacterized protein LOC126990617 [Eriocheir sinensis]	LOC126990617	22848.2	21846.966796875	18963.419921875	112605	112513	125699	0.181458543742888	0.0000297117781724067	-2.46229	down	--	--	--	--	--	--	--	--	--	--	--
XP_050705299.1	uncharacterized protein LOC126990662 [Eriocheir sinensis]	-	7536.89501953125	7255.64501953125	8029.80810546875	0	0	0	Inf	0	Inf	up	--	--	--	--	--	--	--	--	--	--	--
XP_050705563.1	carboxypeptidase B-like isoform X6 [Eriocheir sinensis]	-	7899.47	8611.1552734375	8642.9033203125	0	0	0	Inf	0	Inf	up	4	Molecular Function:carboxypeptidase activity (GO:0004180),Molecular Function:metallocarboxypeptidase activity (GO:0004181),Biological Process:proteolysis (GO:0006508),Molecular Function:zinc ion binding (GO:0008270)	carboxypeptidase A2	3.4.17.15	ko04972 Pancreatic secretion ko04974 Protein digestion and absorption	Zinc carboxypeptidase	S	Function unknown ;	IPR000834 [Peptidase M14, carboxypeptidase A] ; IPR003146[Carboxypeptidase, activation peptide]	extracell protein	--
XP_050705588.1	carbonyl reductase [NADPH] 3-like [Eriocheir sinensis]	-	155979	151716	114882	102398	95395.4	65889.4	1.60259822195762	0.0368635811980716	0.680412781173879	up	--	--	--	--	ko00590 Arachidonic acid metabolism ko00790 Folate biosynthesis ko00980 Metabolism of xenobiotics by cytochrome P450 ko01100 Metabolic pathways ko05204 Chemical carcinogenesis	Dehydrogenases with different specificities (related to short-chain alcohol dehydrogenases)	Q	Secondary metabolites biosynthesis, transport and catabolism ;	IPR002347 [Short-chain dehydrogenase/reductase SDR]	endoplasmic reticulum protein	--
XP_050705753.1	histone H2A-beta, sperm-like [Eriocheir sinensis]	-	128627	139987	128071	302129	221698	300192	0.481401949841044	0.0306442124689659	-1.05469	down	1	Molecular Function:DNA binding (GO:0003677)	histone H2A	--	ko04217 Necroptosis ko05034 Alcoholism ko05322 Systemic lupus erythematosus	Histone 2A	B	Chromatin structure and dynamics ;	IPR007125 [Histone H2A/H2B/H3] ; IPR032454[Histone H2A, C-terminal domain]	nucleus protein	--
XP_050705935.1	uncharacterized protein LOC126991200 [Eriocheir sinensis]	-	1263.40417480469	1688.90576171875	2340.73999023438	0	0	0	Inf	0	Inf	up	--	--	E3 ubiquitin-protein ligase UBR4	2.3.2.27	ko05165 Human papillomavirus infection ko05203 Viral carcinogenesis	Zn-binding protein Push	T	Signal transduction mechanisms ;	--	--	--
XP_050706033.1	putative glucosylceramidase 4 [Eriocheir sinensis]	LOC126991299	56234	53273.6	49954.9	12308.0322265625	9879.61	42389.4	2.46933683536845	0.0407154927662561	1.30412364392118	up	--	--	glucosylceramidase	3.2.1.45	ko00511 Other glycan degradation ko00600 Sphingolipid metabolism ko01100 Metabolic pathways ko04142 Lysosome	Beta-glucocerebrosidase	G	Carbohydrate transport and metabolism ;	IPR033453 [Glycosyl hydrolase family 30, TIM-barrel domain]	lysosome protein	--
XP_050706451.1	histone H2A-like [Eriocheir sinensis]	LOC126991829	29312.8	27643.564453125	26445.884765625	84029.6	69593.5	84925.2	0.349624376694433	0.000507471222606981	-1.51612	down	1	Molecular Function:DNA binding (GO:0003677)	--	--	--	Histone 2A	B	Chromatin structure and dynamics ;	IPR007125 [Histone H2A/H2B/H3] ; IPR032454[Histone H2A, C-terminal domain]	nucleus protein	--
XP_050706466.1	protein O-glucosyltransferase 2-like [Eriocheir sinensis]	-	2065.72094726563	2983.29443359375	3536.68798828125	0	0	0	Inf	0	Inf	up	--	--	--	--	--	Endoplasmic reticulum protein EP58, contains filamin rod domain and KDEL motif	R	General function prediction only ;	IPR006598 [Lipopolysaccharide-modifying protein] ; IPR017868[Filamin/ABP280 repeat-like]	endoplasmic reticulum protein	--
XP_050706475.1	cystatin-A-like [Eriocheir sinensis]	LOC126991871	142975	112465	130659	166764	242883	237978	0.596176998421734	0.0289855840177712	-0.746187	down	--	--	cystatin-A/B	--	--	--	--	--	--	cytoplasm protein	--
XP_050706492.1	lysosomal acid glucosylceramidase-like [Eriocheir sinensis]	-	20320.9	12311.2275390625	19515.5	65379.9	70304	43880.9	0.290411007612176	0.00751618968951286	-1.78383	down	--	--	glucosylceramidase	3.2.1.45	ko00511 Other glycan degradation ko00600 Sphingolipid metabolism ko01100 Metabolic pathways ko04142 Lysosome	Beta-glucocerebrosidase	G	Carbohydrate transport and metabolism ;	IPR033453 [Glycosyl hydrolase family 30, TIM-barrel domain]	lysosome protein	--
XP_050706650.1	uncharacterized protein LOC126992013 isoform X1 [Eriocheir sinensis]	-	185784	177820	176731	294516	323660	280070	0.601544778821603	0.000814190934427493	-0.733256	down	--	--	SAP domain-containing ribonucleoprotein	--	--	Putative nucleic acid-binding protein Hcc-1/proliferation associated cytokine-inducible protein, contains SAP domain	D	Cell cycle control, cell division, chromosome partitioning ;	IPR003034 [SAP domain]	--	--
XP_050706686.1	uncharacterized protein LOC126992047 [Eriocheir sinensis]	LOC126992047	3314.96923828125	2428.14	3300.02197265625	8244.07	8782.15	4751.13	0.415253886904435	0.0307199517527831	-1.26793	down	--	--	proteasome maturation protein	--	ko03050 Proteasome	--	--	--	--	nucleus protein	--
XP_050706691.1	selenoprotein M-like [Eriocheir sinensis]	LOC126992052	4036801	3.91049e+06	3.89175e+06	9692205	8622304	9605270	0.42403787472673	0.00357697845946543	-1.23773	down	--	--	--	--	--	--	--	--	IPR014912 [Sep15/SelM redox]	endoplasmic reticulum protein	--
XP_050707010.1	mediator of RNA polymerase II transcription subunit 8-like isoform X1 [Eriocheir sinensis]	LOC126992347	7933.87	7143.2548828125	6649.06787109375	12699.5	9722.2119140625	12074.205078125	0.629819230474485	0.0122438517874083	-0.66699	down	3	Molecular Function:RNA polymerase II transcription cofactor activity (GO:0001104),Biological Process:regulation of transcription from RNA polymerase II promoter (GO:0006357),Cellular Component:mediator complex (GO:0016592)	mediator of RNA polymerase II transcription subunit 8	--	ko05168 Herpes simplex infection	Uncharacterized conserved protein	S	Function unknown ;	IPR019364 [Mediator complex, subunit Med8, fungi/metazoa]	--	--
XP_050707388.1	serine/arginine-rich splicing factor 2-like isoform X1 [Eriocheir sinensis]	LOC126992618	243703	230967	236305	409194	497668	414444	0.538085126234589	0.0179363732695732	-0.894094	down	1	Molecular Function:nucleic acid binding (GO:0003676)	splicing factor, arginine/serine-rich 2	--	ko03040 Spliceosome ko05168 Herpes simplex infection	Predicted splicing factor, SR protein superfamily	A	RNA processing and modification ;	IPR000504 [RNA recognition motif domain]	nucleus protein	--
XP_050707425.1	microtubule-associated protein 1A-like isoform X1 [Eriocheir sinensis]	LOC126992664	50557.8	41972.4	53858.3	181431	169828	188215	0.271354335710438	0.0000342843833756336	-1.88175	down	--	--	--	--	--	--	--	--	--	--	--
XP_050707445.1	peptidyl-prolyl cis-trans isomerase 6-like [Eriocheir sinensis]	LOC126992685	493095	456352	438787	228032	176759	219389	2.2240938011257	0.000348442152551719	1.15321763498819	up	3	Biological Process:protein peptidyl-prolyl isomerization (GO:0000413),Molecular Function:peptidyl-prolyl cis-trans isomerase activity (GO:0003755),Biological Process:protein folding (GO:0006457)	peptidyl-prolyl cis-trans isomerase B (cyclophilin B)	5.2.1.8	--	Peptidyl-prolyl cis-trans isomerase	O	Posttranslational modification, protein turnover, chaperones ;	IPR002130 [Cyclophilin-type peptidyl-prolyl cis-trans isomerase domain]	endoplasmic reticulum protein	--
XP_050707539.1	uncharacterized protein LOC126992776 [Eriocheir sinensis]	LOC126992776	27105.8	28918.8	27148.8	0	0	0	Inf	0	Inf	up	--	--	--	--	--	--	--	--	--	--	--
XP_050707540.1	NADH dehydrogenase [ubiquinone] 1 beta subcomplex subunit 7-like [Eriocheir sinensis]	LOC126992777	144126	128371	146666	203416	201837	232456	0.6572926929833	0.00316011609834674	-0.605392	down	3	Molecular Function:NADH dehydrogenase activity (GO:0003954),Cellular Component:mitochondrion (GO:0005739),Molecular Function:NADH dehydrogenase (ubiquinone) activity (GO:0008137)	NADH dehydrogenase (ubiquinone) 1 beta subcomplex subunit 7	--	ko00190 Oxidative phosphorylation ko01100 Metabolic pathways ko04723 Retrograde endocannabinoid signaling ko04932 Non-alcoholic fatty liver disease (NAFLD) ko05010 Alzheimer's disease ko05012 Parkinson's disease ko05016 Huntington's disease	NADH:ubiquinone oxidoreductase, NDUFB7/B18 subunit	C	Energy production and conversion ;	IPR008698 [NADH:ubiquinone oxidoreductase, B18 subunit]	mitochondrion protein	--
XP_050707600.1	integumentary mucin C.1-like [Eriocheir sinensis]	LOC126992803	7504.3	10254.650390625	6580.51	14262.166015625	16009.5	18769.9	0.496302188164557	0.00863156187831796	-1.01071	down	--	--	neurabin	--	--	--	--	--	--	--	--
XP_050707682.1	myosin heavy chain, non-muscle-like [Eriocheir sinensis]	LOC126992894	2.16165e+06	2.21039e+06	2.01766e+06	3869092	3.33115e+06	3.78154e+06	0.581845639497527	0.000970865135690644	-0.781292	down	3	Molecular Function:motor activity (GO:0003774),Molecular Function:ATP binding (GO:0005524),Cellular Component:myosin complex (GO:0016459)	myosin heavy chain	--	ko04530 Tight junction	Myosin class II heavy chain	Z	Cytoskeleton ;	IPR001609 [Myosin head, motor domain] ; IPR002928[Myosin tail]	nucleus protein	--
XP_050707683.1	fibroin heavy chain-like [Eriocheir sinensis]	LOC126992896	21085.8	19503.908203125	15347.1181640625	122340	116485	135325	0.149503662298616	0.0000534622628718807	-2.74175	down	--	--	--	--	--	--	--	--	IPR004145 [Domain of unknown function DUF243]	--	--
XP_050707779.1	endothelial differentiation-related factor 1-like [Eriocheir sinensis]	LOC126992994	156109	149562	149015	227616	258700	240740	0.625380260444543	0.000614985310846575	-0.677194	down	1	Molecular Function:sequence-specific DNA binding (GO:0043565)	putative transcription factor	--	--	Transcription factor MBF1	K	Transcription ;	IPR001387 [Cro/C1-type helix-turn-helix domain] ; IPR013729[Multiprotein bridging factor 1, N-terminal]	nucleus protein	--
XP_050707782.1	ras-related protein Rab-11A-like isoform X1 [Eriocheir sinensis]	-	90875.3	86993.5	114553	57075.7	80221	49966	1.56155921311924	0.0492022936797931	0.642987276277348	up	2	Molecular Function:GTP binding (GO:0005525),Biological Process:small GTPase mediated signal transduction (GO:0007264)	Ras-related protein Rab-11A	--	ko04144 Endocytosis ko04961 Endocrine and other factor-regulated calcium reabsorption ko04962 Vasopressin-regulated water reabsorption ko04972 Pancreatic secretion	GTPase Rab11/YPT3, small G protein superfamily	U	Intracellular trafficking, secretion, and vesicular transport ;	IPR001806 [Small GTPase superfamily]	endoplasmic reticulum protein	--
XP_050708562.1	thiol S-methyltransferase METTL7B-like [Eriocheir sinensis]	-	5257.4814453125	4687.71826171875	6629.3994140625	0	0	0	Inf	0	Inf	up	--	--	--	--	--	Predicted methyltransferase	R	General function prediction only ;	--	--	--
XP_050708577.1	dynein light chain roadblock-type 2-like [Eriocheir sinensis]	LOC126993477	138701	131243	123618	275344	257132	280893	0.483868084038458	0.0000758528781637432	-1.04731	down	--	--	dynein light chain roadblock-type	--	--	Dynein-associated protein Roadblock	DN	Cell cycle control, cell division, chromosome partitioning ; Cell motility ;	IPR004942 [Roadblock/LAMTOR2 domain]	cytoplasm protein	--
XP_050708644.1	venom toxin OcyC11-like [Eriocheir sinensis]	LOC126993550	38941.3	30207.400390625	41999.9	21363.6	22868.5	0	1.67523295527905	0.047508180864312	0.744361728440341	up	--	--	--	--	--	--	--	--	IPR029277 [Single domain Von Willebrand factor type C domain]	--	--
XP_050709318.1	D-dopachrome decarboxylase-A-like [Eriocheir sinensis]	LOC126994120	6295.4638671875	5016.2021484375	6486.9	3710.99291992188	0	3894.43676757813	1.56016346599965	0.0380669291924383	0.641697195261884	up	--	--	D-dopachrome decarboxylase	4.1.1.84	--	Macrophage migration inhibitory factor	V	Defense mechanisms ;	IPR001398 [Macrophage migration inhibitory factor]	--	--
XP_050709467.1	uncharacterized protein LOC126994225 [Eriocheir sinensis]	LOC126994225	37668	6365.52	8780.28	121321	97457.2	107018	0.162107130410794	0.00173459985135709	-2.62498	down	--	--	--	--	--	Dehydrogenases with different specificities (related to short-chain alcohol dehydrogenases)	Q	Secondary metabolites biosynthesis, transport and catabolism ;	IPR002347 [Short-chain dehydrogenase/reductase SDR]	endoplasmic reticulum protein	--
XP_050709497.1	guanidinobutyrase-like [Eriocheir sinensis]	-	119084	104819	116978	215687	193458	224331	0.53811210717768	0.000671703009792558	-0.894021	down	1	Molecular Function:metal ion binding (GO:0046872)	--	--	--	Arginase family protein	E	Amino acid transport and metabolism ;	IPR006035 [Ureohydrolase]	mitochondrion protein	--
XP_050709619.1	peroxidase-like protein 3 [Eriocheir sinensis]	LOC126994333	27850.2	8971.9013671875	11537.8173828125	0	0	0	Inf	0	Inf	up	--	--	--	--	--	Peroxidase/oxygenase	R	General function prediction only ;	IPR019791 [Haem peroxidase, animal]	extracell protein	--
XP_050709649.1	RNA-binding protein cabeza-like isoform X2 [Eriocheir sinensis]	-	125046	128530	109677	199537	191251	155435	0.66502750624588	0.0143365677868851	-0.588514	down	2	Molecular Function:nucleic acid binding (GO:0003676),Molecular Function:zinc ion binding (GO:0008270)	RNA-binding protein FUS	--	ko05202 Transcriptional misregulation in cancer	Conserved Zn-finger protein	R	General function prediction only ;	IPR000504 [RNA recognition motif domain] ; IPR001876[Zinc finger, RanBP2-type]	--	--
XP_050709844.1	zinc finger protein-like 1 [Eriocheir sinensis]	-	17216.802734375	28640.9	22895.783203125	38496.5	36570.1	31803.6	0.643336534989861	0.0299618553118813	-0.636354	down	2	Molecular Function:protein binding (GO:0005515),Molecular Function:zinc ion binding (GO:0008270)	--	--	--	Predicted E3 ubiquitin ligase	O	Posttranslational modification, protein turnover, chaperones ;	IPR001841 [Zinc finger, RING-type]	--	--
XP_050709877.1	sulfotransferase 1A1-like isoform X1 [Eriocheir sinensis]	LOC126994609	30123.818359375	28007.361328125	29130.658203125	19126.814453125	16246.931640625	16918.189453125	1.66874369781938	0.000393299815852983	0.738762388325649	up	1	Molecular Function:sulfotransferase activity (GO:0008146)	--	--	--	Sulfotransferase	R	General function prediction only ;	IPR000863 [Sulfotransferase domain]	cytoplasm protein	--
XP_050710040.1	uncharacterized protein LOC126994803 [Eriocheir sinensis]	LOC126994803	146962	124633	142368	84205.9	79371.8	75282.2	1.7330761459732	0.00131277146806172	0.79333504342164	up	--	--	--	--	--	--	--	--	--	--	--
XP_050710150.1	tax1-binding protein 3 homolog [Eriocheir sinensis]	LOC126994919	45091.5	42445.2	49637.9	82953.1	75146.8	84812.1	0.564709016051525	0.000630033118037042	-0.82442	down	1	Molecular Function:protein binding (GO:0005515)	--	--	--	Tax interaction protein TIP1	M	Cell wall/membrane/envelope biogenesis ;	IPR001478 [PDZ domain]	synapse protein	--
XP_050710167.1	zinc finger protein 862-like, partial [Eriocheir sinensis]	LOC126994941	97570.9	89549.9	70079.7	365284	281496	330276	0.263240345731328	0.000725035964178072	-1.92555	down	--	--	--	--	--	--	--	--	IPR025398 [Domain of unknown function DUF4371]	--	--
XP_050710183.1	kinesin heavy chain-like isoform X1 [Eriocheir sinensis]	-	87136.1	82792.9	85814.4	153039	143201	150357	0.572649023177525	0.000038025644880961	-0.804277	down	4	Molecular Function:microtubule motor activity (GO:0003777),Molecular Function:ATP binding (GO:0005524),Biological Process:microtubule-based movement (GO:0007018),Molecular Function:microtubule binding (GO:0008017)	kinesin family member 5	--	ko04144 Endocytosis ko04728 Dopaminergic synapse	Kinesin (SMY1 subfamily)	Z	Cytoskeleton ;	IPR001752 [Kinesin motor domain]	nucleus protein	--
XP_050710336.1	venom toxin OcyC11-like isoform X1 [Eriocheir sinensis]	LOC126995095	28258.306640625	26639.986328125	37055.6	65702.8	57428.3	68603.9	0.479588694068115	0.00203200576267069	-1.06013	down	--	--	--	--	--	--	--	--	IPR029277 [Single domain Von Willebrand factor type C domain]	--	--
XP_050710468.1	troponin C, isotype gamma-like isoform X1 [Eriocheir sinensis]	-	0	0	0	10011.5	8702.98	8467.0908203125	#NAME?	0	#NAME?	down	1	Molecular Function:calcium ion binding (GO:0005509)	--	--	--	Calmodulin and related proteins (EF-Hand superfamily)	T	Signal transduction mechanisms ;	IPR002048 [EF-hand domain]	plasma membrane protein	--
XP_050710587.1	titin-like [Eriocheir sinensis]	-	13233.4521484375	11443.0986328125	7986.0029296875	133295	129812	135893	0.0818610865580687	0.000000806733170252915	-3.61068	down	1	Molecular Function:structural constituent of cuticle (GO:0042302)	--	--	--	--	--	--	IPR000618 [Insect cuticle protein]	--	--
XP_050710665.1	vacuolar protein sorting-associated protein VTA1 homolog [Eriocheir sinensis]	-	26902.154296875	23164.6	24663.5	36186	40102.5	43192.7	0.625456625053924	0.00291320128104429	-0.677018	down	--	--	vacuolar protein sorting-associated protein VTA1	--	ko04144 Endocytosis	Uncharacterized conserved protein	S	Function unknown ;	--	--	--
XP_050710676.1	protein PRRC2C-like isoform X1 [Eriocheir sinensis]	-	27259.353515625	30636.705078125	28128.576171875	44982.1	46784.8	52298.3	0.597123049561662	0.00133243979068559	-0.7439	down	--	--	--	--	--	--	--	--	IPR009738 [BAT2, N-terminal]	nucleus protein	--
XP_050710691.1	phosphoribosylformylglycinamidine synthase-like [Eriocheir sinensis]	-	267728	265102	340887	144204	145148	157970	1.95321633668343	0.00488512495020767	0.965851749826497	up	--	--	phosphoribosylformylglycinamidine synthase	6.3.5.3	ko00230 Purine metabolism ko01100 Metabolic pathways	Phosphoribosylformylglycinamidine synthase	F	Nucleotide transport and metabolism ;	IPR010918 [AIR synthase-related protein, C-terminal domain]	--	--
XP_050710832.1	ATP synthase-coupling factor 6, mitochondrial-like isoform X1 [Eriocheir sinensis]	-	722159	737898	595523	1.31484e+06	1.42158e+06	1.44161e+06	0.491997483263267	0.000292642891007557	-1.02328	down	2	Molecular Function:hydrogen ion transmembrane transporter activity (GO:0015078),Biological Process:ATP synthesis coupled proton transport (GO:0015986)	F-type H+-transporting ATPase subunit 6	--	ko00190 Oxidative phosphorylation ko01100 Metabolic pathways ko05010 Alzheimer's disease ko05012 Parkinson's disease ko05016 Huntington's disease	Mitochondrial F1F0-ATP synthase, subunit Cf6 (coupling factor 6)	C	Energy production and conversion ;	IPR008387 [ATP synthase-coupling factor 6, mitochondrial]	mitochondrion protein	--
XP_050710857.1	germinal center kinase 1-like isoform X1 [Eriocheir sinensis]	-	22878.330078125	20291.697265625	18538.169921875	35161.6	27722.693359375	39624.3	0.601980802178659	0.0211562570063586	-0.732211	down	3	Molecular Function:protein kinase activity (GO:0004672),Molecular Function:ATP binding (GO:0005524),Biological Process:protein phosphorylation (GO:0006468)	serine/threonine-protein kinase 24/25/MST4	2.7.11.1	--	Serine/threonine protein kinase	T	Signal transduction mechanisms ;	IPR000719 [Protein kinase domain]	nucleus protein	--
XP_050710870.1	ribosomal protein S6 kinase beta-1-like isoform X1 [Eriocheir sinensis]	-	27457.6	23244.982421875	3559.37	129249	0	102133	0.156341033755737	0.00590316461922754	-2.67723	down	4	Molecular Function:protein kinase activity (GO:0004672),Molecular Function:protein serine/threonine kinase activity (GO:0004674),Molecular Function:ATP binding (GO:0005524),Biological Process:protein phosphorylation (GO:0006468)	ribosomal protein S6 kinase beta	2.7.11.1	ko01521 EGFR tyrosine kinase inhibitor resistance ko01522 Endocrine resistance ko04012 ErbB signaling pathway ko04066 HIF-1 signaling pathway ko04140 Autophagy - animal ko04150 mTOR signaling pathway ko04151 PI3K-Akt signaling pathway ko04152 AMPK signaling pathway ko04211 Longevity regulating pathway ko04212 Longevity regulating pathway - worm ko04213 Longevity regulating pathway - multiple spec…	Ribosomal protein S6 kinase and related proteins	RT	General function prediction only ; Signal transduction mechanisms ;	IPR000719 [Protein kinase domain] ; IPR017892[Protein kinase, C-terminal]	endoplasmic reticulum protein	--
XP_050710914.1	MICOS complex subunit Mic10-like [Eriocheir sinensis]	-	27422.666015625	21542.1	19071.904296875	47294.3	40818.9	35779.9	0.549155791696592	0.0109545795679778	-0.864713	down	--	--	mitochondrial inner membrane organizing system protein 1	--	--	Uncharacterized conserved protein	S	Function unknown ;	IPR007512 [Protein of unknown function DUF543]	--	--
XP_050710920.1	protein arginine N-methyltransferase 1-like isoform X1 [Eriocheir sinensis]	-	48956.7	49753.2	61100.4	16649.3	24132.2	25617.697265625	2.40680953057074	0.002921844378371	1.26712197472731	up	--	--	type I protein arginine methyltransferase	2.1.1.319	ko04068 FoxO signaling pathway ko04922 Glucagon signaling pathway	Protein arginine N-methyltransferase PRMT1 and related enzymes	OKT	Posttranslational modification, protein turnover, chaperones ; Transcription ; Signal transduction mechanisms ;	--	nucleus protein	--
XP_050711028.1	UDP-glucose 4-epimerase-like [Eriocheir sinensis]	-	48229.2	55502.9	66416.7	35127.1	35884.9	39405	1.54096678321122	0.0216702418863006	0.623835763726194	up	--	--	UDP-glucose 4-epimerase	5.1.3.2	ko00052 Galactose metabolism ko00520 Amino sugar and nucleotide sugar metabolism ko01100 Metabolic pathways	UDP-glucose 4-epimerase/UDP-sulfoquinovose synthase	M	Cell wall/membrane/envelope biogenesis ;	IPR016040 [NAD(P)-binding domain]	--	--
XP_050711047.1	SLIT-ROBO Rho GTPase-activating protein 1-like isoform X1 [Eriocheir sinensis]	-	38551.4	44370.4	49064.4	66105	80618.5	69026.5	0.611755733461298	0.00653881816390603	-0.708972	down	2	Molecular Function:protein binding (GO:0005515),Biological Process:signal transduction (GO:0007165)	SLIT-ROBO Rho GTPase activating protein	--	ko04360 Axon guidance	Cdc42-interacting protein CIP4	Z	Cytoskeleton ;	IPR000198 [Rho GTPase-activating protein domain] ; IPR001060[FCH domain] ; IPR001452[SH3 domain]	Golgi apparatus protein	--
XP_050711068.1	N-alpha-acetyltransferase 15, NatA auxiliary subunit-like [Eriocheir sinensis]	-	18948.8	7382.63916015625	12682.806640625	28867.115234375	42751	37237.4	0.358403780592787	0.0113137904958711	-1.48034	down	1	Molecular Function:protein binding (GO:0005515)	N-alpha-acetyltransferase 15/16, NatA auxiliary subunit	--	--	N-terminal acetyltransferase	B	Chromatin structure and dynamics ;	IPR019734 [Tetratricopeptide repeat] ; IPR021183[N-terminal acetyltransferase A, auxiliary subunit]	cytoskeleton protein	--
XP_050711123.1	nucleolar protein dao-5-like [Eriocheir sinensis]	-	16772.994140625	14646.4169921875	15121.7	21406.7	24901.1	27078	0.63419663791312	0.00724761964346415	-0.656998	down	--	--	--	--	--	--	--	--	--	--	--
XP_050711150.1	PITH domain-containing protein GA19395-like isoform X1 [Eriocheir sinensis]	-	26429	19539.6	37703.9	14062.607421875	12117.689453125	11093.8173828125	2.24478936179449	0.044896669140314	1.16658007705927	up	--	--	--	--	--	Thioredoxin-like protein	O	Posttranslational modification, protein turnover, chaperones ;	IPR010400 [PITH domain]	--	--
XP_050711153.1	charged multivesicular body protein 2b-like [Eriocheir sinensis]	-	117977	129711	119251	282053	254752	261620	0.459579724573539	0.0000897202520773887	-1.12161	down	1	Biological Process:vacuolar transport (GO:0007034)	charged multivesicular body protein 2B	--	ko04144 Endocytosis ko04217 Necroptosis	Predicted assembly/vacuolar sorting protein	U	Intracellular trafficking, secretion, and vesicular transport ;	IPR005024 [Snf7 family]	nucleus protein	--
XP_050711169.1	GRIP1-associated protein 1-like [Eriocheir sinensis]	-	16112.634765625	17474.6	13648.9775390625	31604.3	32238.197265625	49169.4	0.417975920139013	0.0200972612732792	-1.25851	down	--	--	--	--	--	--	--	--	--	endosome protein	--
XP_050711215.1	inositol-trisphosphate 3-kinase B-like isoform X1 [Eriocheir sinensis]	-	6454.89	3951.29	5039.55029296875	16670.4	16164.3212890625	23883.4	0.27232458765843	0.00609080197061537	-1.8766	down	1	Molecular Function:inositol-1,4,5-trisphosphate 3-kinase activity (GO:0008440)	1D-myo-inositol-triphosphate 3-kinase	2.7.1.127	ko00562 Inositol phosphate metabolism ko01100 Metabolic pathways ko04020 Calcium signaling pathway ko04070 Phosphatidylinositol signaling system	1D-myo-inositol-triphosphate 3-kinase A	I	Lipid transport and metabolism ;	IPR005522 [Inositol polyphosphate kinase]	nucleus protein	--
XP_050711369.1	protein lingerer-like isoform X1 [Eriocheir sinensis]	-	264607	273988	255771	460137	401275	467711	0.597661232189838	0.00118568458424233	-0.7426	down	--	--	--	--	--	--	--	--	IPR022166 [Protein of unknown function DUF3697, ubiquitin-associated protein 2]	--	--
XP_050711378.1	prosaposin-like [Eriocheir sinensis]	-	957602	1.00414e+06	884916	501666	529609	503619	1.85463051816138	0.000259182884516519	0.891131799940334	up	1	Biological Process:lipid metabolic process (GO:0006629)	saposin	--	ko04142 Lysosome	Prosaposin	IG	Lipid transport and metabolism ; Carbohydrate transport and metabolism ;	IPR003119 [Saposin A-type domain] ; IPR007856[Saposin-like type B, region 1] ; IPR008138[Saposin B type, region 2]	lysosome protein	--
XP_050711395.1	cell surface glycoprotein 1-like isoform X4 [Eriocheir sinensis]	-	1.94382e+06	2221723	1.77797e+06	3.38021e+06	2714262	3305398	0.632297848879253	0.00958833497352938	-0.661324	down	--	--	--	--	--	Nuclear pore complex, Nup98 component (sc Nup145/Nup100/Nup116)	YU	Nuclear structure ; Intracellular trafficking, secretion, and vesicular transport ;	--	--	--
XP_050711469.1	NAD-dependent protein deacylase sirtuin-5, mitochondrial-like [Eriocheir sinensis]	-	14601.876953125	14032.0009765625	18496.294921875	28435.1	27132.857421875	27760	0.565598391821737	0.00114639188293276	-0.82215	down	1	Molecular Function:NAD+ binding (GO:0070403)	NAD-dependent deacetylase sirtuin 5	3.5.1.-	--	Sirtuin 5 and related class III sirtuins (SIR2 family)	BK	Chromatin structure and dynamics ; Transcription ;	IPR003000 [Sirtuin family]	nucleus protein	--
XP_050711548.1	chymotrypsinogen A-like [Eriocheir sinensis]	-	10965.5	10420.052734375	9088.0380859375	4213.4	4932.46	6761.54	1.91568765278547	0.00670902910501826	0.937862353082591	up	2	Molecular Function:serine-type endopeptidase activity (GO:0004252),Biological Process:proteolysis (GO:0006508)	--	--	--	Trypsin	E	Amino acid transport and metabolism ;	IPR001254 [Serine proteases, trypsin domain] ; IPR022700[Proteinase, regulatory CLIP domain]	plasma membrane protein	--
XP_050711583.1	poly [ADP-ribose] polymerase-like [Eriocheir sinensis]	-	8049.5576171875	10635.0908203125	11435.0302734375	18993.9	17112.166015625	17982.5	0.556858252550729	0.00230874181785672	-0.844618	down	4	Molecular Function:DNA binding (GO:0003677),Molecular Function:NAD+ ADP-ribosyltransferase activity (GO:0003950),Biological Process:protein ADP-ribosylation (GO:0006471),Molecular Function:zinc ion binding (GO:0008270)	poly [ADP-ribose] polymerase	2.4.2.30	ko03410 Base excision repair ko04210 Apoptosis ko04212 Longevity regulating pathway - worm ko04214 Apoptosis - fly ko04217 Necroptosis	NAD+ ADP-ribosyltransferase Parp, required for poly-ADP ribosylation of nuclear proteins	KLO	Transcription ; Replication, recombination and repair ; Posttranslational modification, protein turnover, chaperones ;	IPR001357 [BRCT domain] ; IPR001510[Zinc finger, PARP-type] ; IPR004102[Poly(ADP-ribose) polymerase, regulatory domain] ; IPR008893[WGR domain] ; IPR012317[Poly(ADP-ribose) polymerase, catalytic domain] ; IPR012982[PADR1 domain]	nucleus protein	--
XP_050711650.1	phosphoenolpyruvate carboxykinase, cytosolic [GTP]-like isoform X1 [Eriocheir sinensis]	-	56849.2	60023.8	64191.1	30725.474609375	33900.4	38645.7	1.75328062654594	0.00116298204404334	0.810056929425477	up	3	Molecular Function:phosphoenolpyruvate carboxykinase activity (GO:0004611),Molecular Function:GTP binding (GO:0005525),Biological Process:gluconeogenesis (GO:0006094)	phosphoenolpyruvate carboxykinase (GTP)	4.1.1.32	ko00010 Glycolysis / Gluconeogenesis ko00020 Citrate cycle (TCA cycle) ko00620 Pyruvate metabolism ko01100 Metabolic pathways ko03320 PPAR signaling pathway ko04068 FoxO signaling pathway ko04151 PI3K-Akt signaling pathway ko04152 AMPK signaling pathway ko04910 Insulin signaling pathway ko04920 Adipocytokine signaling pathway ko04922 Glucagon signaling pathway ko04931 Insulin resistance ko04964 P…	Phosphoenolpyruvate carboxykinase	C	Energy production and conversion ;	IPR008209 [Phosphoenolpyruvate carboxykinase, GTP-utilising]	mitochondrion protein	--
XP_050711676.1	glutamic acid-rich protein-like [Eriocheir sinensis]	-	1.01768e+06	953310	1.03364e+06	1.51268e+06	1.44188e+06	1.71556e+06	0.64337079639916	0.00291522582442891	-0.636278	down	--	--	--	--	--	--	--	--	--	--	--
XP_050711681.1	vesicle-associated membrane protein 7-like [Eriocheir sinensis]	-	37128.8	41654	51216.2	23187.7	30417.001953125	29136.7	1.57114647966471	0.0287549537562793	0.651817690902327	up	2	Cellular Component:integral component of membrane (GO:0016021),Biological Process:vesicle-mediated transport (GO:0016192)	vesicle-associated membrane protein 7	--	ko04130 SNARE interactions in vesicular transport	Synaptobrevin/VAMP-like protein	U	Intracellular trafficking, secretion, and vesicular transport ;	IPR001388 [Synaptobrevin] ; IPR010908[Longin domain]	Golgi apparatus protein	--
XP_050711692.1	uncharacterized protein LOC126995856 [Eriocheir sinensis]	-	89749.3	84537.9	85959	49190.9	50341	46242	1.7852739249561	0.0000424883984005096	0.83614545232498	up	1	Molecular Function:nucleic acid binding (GO:0003676)	nucleolar protein 6	--	--	FOG: RRM domain	R	General function prediction only ;	IPR000504 [RNA recognition motif domain]	--	--
XP_050711709.1	protein CREBRF homolog isoform X1 [Eriocheir sinensis]	-	11191.7509765625	9656.3955078125	3088.66943359375	29085.9	28767.7	31613.126953125	0.267549836674451	0.00116953589826227	-1.90212	down	--	--	CREB3 regulatory factor	--	--	--	--	--	--	--	--
XP_050711935.1	cysteine-rich with EGF-like domain protein 2 isoform X1 [Eriocheir sinensis]	-	80412.6	72282.5	65952.6	160289	173182	161490	0.441746792041289	0.0000961752898487359	-1.17871	down	--	--	--	--	--	Uncharacterized conserved protein	S	Function unknown ;	IPR021852 [Domain of unknown function DUF3456]	plasma membrane protein	--
XP_050711967.1	uncharacterized protein LOC126996022 isoform X1 [Eriocheir sinensis]	-	9213.3095703125	10557.4189453125	7616.2099609375	13409.240234375	15367.544921875	14527.087890625	0.632436236059464	0.00655350636055232	-0.661008	down	1	Molecular Function:protein binding (GO:0005515)	--	--	--	Ankyrin repeat protein	R	General function prediction only ;	IPR002110 [Ankyrin repeat] ; IPR021939[Kank N-terminal motif]	cytoplasm protein	--
XP_050711993.1	UDP-glucose_glycoprotein glucosyltransferase 1-like [Eriocheir sinensis]	-	55979.2	57525.6	70163.3	29781.537109375	34260.3	33119.1	1.89034840879702	0.00354717499122557	0.918652161070424	up	2	Molecular Function:UDP-glucose:glycoprotein glucosyltransferase activity (GO:0003980),Biological Process:protein glycosylation (GO:0006486)	UDP-glucose:glycoprotein glucosyltransferase	2.4.1.-	ko04141 Protein processing in endoplasmic reticulum	UDP-glucose:glycoprotein glucosyltransferase	G	Carbohydrate transport and metabolism ;	IPR002495 [Glycosyl transferase, family 8] ; IPR009448[UDP-glucose:Glycoprotein Glucosyltransferase]	endoplasmic reticulum protein	--
XP_050712008.1	centromere/kinetochore protein zw10 homolog isoform X1 [Eriocheir sinensis]	-	27405.173828125	13732.4501953125	15755.9	28284.3	33619.5	33613.8	0.595633224052136	0.0493690500043223	-0.747504	down	2	Cellular Component:nucleus (GO:0005634),Biological Process:mitotic nuclear division (GO:0007067)	protein transport protein DSL1/ZW10	--	--	Centromere/kinetochore protein zw10 involved in mitotic chromosome segregation	D	Cell cycle control, cell division, chromosome partitioning ;	IPR009361 [RZZ complex, subunit Zw10]	endoplasmic reticulum protein	--
XP_050712110.1	calcium-activated chloride channel regulator 1-like isoform X9 [Eriocheir sinensis]	-	18861.8	15620.3916015625	24717.400390625	33861.8	29346.6	33853	0.609918694419746	0.0145167610003741	-0.713311	down	--	--	--	--	--	--	--	--	IPR002035 [von Willebrand factor, type A] ; IPR013642[Calcium-activated chloride channel protein]	extracell protein	--
XP_050712128.1	integrin-linked protein kinase homolog pat-4-like [Eriocheir sinensis]	-	7082.24	9147.97	10758.1455078125	2201.62	4364.72314453125	4848.9072265625	2.36423687043209	0.017909137414411	1.24137458487173	up	3	Molecular Function:protein kinase activity (GO:0004672),Molecular Function:protein binding (GO:0005515),Biological Process:protein phosphorylation (GO:0006468)	--	--	--	Integrin-linked kinase	T	Signal transduction mechanisms ;	IPR001245 [Serine-threonine/tyrosine-protein kinase catalytic domain] ; IPR002110[Ankyrin repeat] ; IPR020683[Ankyrin repeat-containing domain]	cytoplasm protein	--
XP_050712160.1	elongation factor 1-delta-like isoform X8 [Eriocheir sinensis]	-	267386	255034	219292	399533	392620	332363	0.659584545418141	0.00772979266742516	-0.60037	down	2	Molecular Function:translation elongation factor activity (GO:0003746),Biological Process:translational elongation (GO:0006414)	--	--	--	Elongation factor 1 beta/delta chain	K	Transcription ;	IPR014038 [Translation elongation factor EF1B, beta/delta subunit, guanine nucleotide exchange domain] ; IPR018940[Elongation factor 1 beta central acidic region, eukaryote]	--	--
XP_050712162.1	elongation factor 1-delta-like isoform X10 [Eriocheir sinensis]	-	16302.001953125	14920.0048828125	14240.6767578125	46515.9	53400.1	61181.6	0.282205960830017	0.010658057791899	-1.82518	down	2	Molecular Function:translation elongation factor activity (GO:0003746),Biological Process:translational elongation (GO:0006414)	elongation factor 1-delta	--	ko05168 Herpes simplex infection	Elongation factor 1 beta/delta chain	K	Transcription ;	IPR014038 [Translation elongation factor EF1B, beta/delta subunit, guanine nucleotide exchange domain] ; IPR018940[Elongation factor 1 beta central acidic region, eukaryote]	--	--
XP_050712305.1	fatty acid synthase-like isoform X1 [Eriocheir sinensis]	-	10234.5107421875	10958.939453125	13688.642578125	6076.78466796875	5970.7880859375	5685.1904296875	1.96709855155062	0.0309022185148296	0.976069238384972	up	2	Biological Process:biosynthetic process (GO:0009058),Biological Process:oxidation-reduction process (GO:0055114)	fatty acid synthase, animal type	2.3.1.85	ko00061 Fatty acid biosynthesis ko01100 Metabolic pathways ko01212 Fatty acid metabolism ko04152 AMPK signaling pathway ko04910 Insulin signaling pathway	Animal-type fatty acid synthase and related proteins	I	Lipid transport and metabolism ;	IPR001031 [Thioesterase] ; IPR009081[Phosphopantetheine binding ACP domain] ; IPR013149[Alcohol dehydrogenase, C-terminal] ; IPR013968[Polyketide synthase, ketoreductase domain] ; IPR014030[Beta-ketoacyl synthase, N-terminal] ; IPR014031[Beta-ketoacyl synthase, C-terminal] ; IPR014043[Acyl transferase] ; IPR020807[Polyketide synthase, dehydratase domain] ; IPR032821[Ketoacyl-synthetase, C-termina…	cytoplasm protein	--
XP_050712327.1	prefoldin subunit 4-like [Eriocheir sinensis]	-	579570	659415	589347	1096786	1.07357e+06	1.21609e+06	0.539897334811924	0.000516041263995493	-0.889243	down	3	Biological Process:protein folding (GO:0006457),Cellular Component:prefoldin complex (GO:0016272),Molecular Function:unfolded protein binding (GO:0051082)	prefoldin subunit 4	--	--	Molecular chaperone Prefoldin, subunit 4	O	Posttranslational modification, protein turnover, chaperones ;	IPR002777 [Prefoldin beta-like]	--	--
XP_050712352.1	protein farnesyltransferase/geranylgeranyltransferase type-1 subunit alpha-like isoform X1 [Eriocheir sinensis]	-	3316.07250976563	2999.77124023438	5147.1142578125	0	0	0	Inf	0	Inf	up	2	Molecular Function:protein prenyltransferase activity (GO:0008318),Biological Process:protein prenylation (GO:0018342)	--	--	ko00900 Terpenoid backbone biosynthesis	Protein farnesyltransferase, alpha subunit/protein geranylgeranyltransferase type I, alpha subunit	O	Posttranslational modification, protein turnover, chaperones ;	IPR002088 [Protein prenyltransferase, alpha subunit]	--	--
XP_050712400.1	thioredoxin, mitochondrial-like [Eriocheir sinensis]	-	458079	427102	385676	851768	896620	927941	0.47485095314209	0.000104414109706124	-1.07445	down	1	Biological Process:cell redox homeostasis (GO:0045454)	thioredoxin 1	--	ko04621 NOD-like receptor signaling pathway ko05418 Fluid shear stress and atherosclerosis	Thioredoxin-like protein	O	Posttranslational modification, protein turnover, chaperones ;	IPR013766 [Thioredoxin domain]	mitochondrion protein	--
XP_050712464.1	macrophage migration inhibitory factor homolog isoform X2 [Eriocheir sinensis]	-	1.25839e+06	1.13722e+06	1.18622e+06	495161	494357	483448	2.43171706537722	0.00226791536696895	1.28197537840198	up	--	--	phenylpyruvate tautomerase	5.3.2.1	ko00350 Tyrosine metabolism ko00360 Phenylalanine metabolism	Macrophage migration inhibitory factor	V	Defense mechanisms ;	IPR001398 [Macrophage migration inhibitory factor]	--	--
XP_050712504.1	eukaryotic translation initiation factor 4E-binding protein 1-like [Eriocheir sinensis]	-	428168	403166	389108	679478	681771	619330	0.616205128988375	0.000413863739046982	-0.698517	down	2	Molecular Function:eukaryotic initiation factor 4E binding (GO:0008190),Biological Process:negative regulation of translational initiation (GO:0045947)	eukaryotic translation initiation factor 4E binding protein 1	--	ko01521 EGFR tyrosine kinase inhibitor resistance ko03013 RNA transport ko04012 ErbB signaling pathway ko04066 HIF-1 signaling pathway ko04150 mTOR signaling pathway ko04151 PI3K-Akt signaling pathway ko04152 AMPK signaling pathway ko04211 Longevity regulating pathway ko04218 Cellular senescence ko04910 Insulin signaling pathway ko05165 Human papillomavirus infection ko05221 Acute myeloid leukemi…	--	--	--	IPR008606 [Eukaryotic translation initiation factor 4E binding]	--	--
XP_050712579.1	probable NADH dehydrogenase [ubiquinone] 1 alpha subcomplex subunit 12 [Eriocheir sinensis]	-	91037.7	89876	100095	180110	169578	174162	0.536429233464969	0.0000533170231521378	-0.89854	down	3	Molecular Function:NADH dehydrogenase (ubiquinone) activity (GO:0008137),Molecular Function:electron carrier activity (GO:0009055),Cellular Component:membrane (GO:0016020)	--	--	--	NADH:ubiquinone oxidoreductase, B17.2 subunit	C	Energy production and conversion ;	IPR007763 [NADH dehydrogenase [ubiquinone] 1 alpha subcomplex subunit 12]	--	--
XP_050712693.1	zinc finger RNA-binding protein-like [Eriocheir sinensis]	-	15522.3	15297.9833984375	22953.685546875	58225.1	54492.5	64853.9	0.302829918516792	0.000468698929203683	-1.72342	down	--	--	zinc finger RNA-binding protein	--	--	Transcription factor NFAT, subunit NF90	R	General function prediction only ;	IPR006561 [DZF domain]	nucleus protein	--
XP_050712747.1	juvenile hormone esterase-like [Eriocheir sinensis]	-	6058.29345703125	7011.77	8087.78369140625	0	0	0	Inf	0	Inf	up	--	--	--	--	--	Carboxylesterase and related proteins	R	General function prediction only ;	IPR002018 [Carboxylesterase, type B]	endoplasmic reticulum protein	--
XP_050712834.1	clathrin light chain-like isoform X1 [Eriocheir sinensis]	-	383462	405715	312311	653792	674942	613983	0.566982892581441	0.00109622266435141	-0.818623	down	5	Molecular Function:structural molecule activity (GO:0005198),Biological Process:intracellular protein transport (GO:0006886),Biological Process:vesicle-mediated transport (GO:0016192),Cellular Component:clathrin coat of trans-Golgi network vesicle (GO:0030130),Cellular Component:clathrin coat of coated pit (GO:0030132)	--	--	--	Vesicle coat protein clathrin, light chain	U	Intracellular trafficking, secretion, and vesicular transport ;	IPR000996 [Clathrin light chain]	--	--
XP_050712893.1	uncharacterized protein LOC126996467 [Eriocheir sinensis]	-	56869.1	65716.3	55085	96459	100280	98354.4	0.602081866637185	0.000350854341575207	-0.731968	down	--	--	--	--	--	Putative signal transduction protein p25	RT	General function prediction only ; Signal transduction mechanisms ;	IPR008907 [P25-alpha]	--	--
XP_050712912.1	multiple epidermal growth factor-like domains protein 6 [Eriocheir sinensis]	-	33042.4	44962.6	36103.4	74972.2	68919.6	92916.8	0.481859527058094	0.00705553415492231	-1.05332	down	1	Molecular Function:calcium ion binding (GO:0005509)	--	--	--	Proteins containing Ca2+-binding EGF-like domains	T	Signal transduction mechanisms ;	IPR001881 [EGF-like calcium-binding domain] ; IPR002049[Laminin EGF domain] ; IPR013032[EGF-like, conserved site] ; IPR026823[Complement Clr-like EGF domain]	plasma membrane protein	--
XP_050713111.1	collagen alpha-1(V) chain-like isoform X1 [Eriocheir sinensis]	-	73025.5	75370.1	82181.3	35923.9	32606.404296875	39614.4	2.13211590530428	0.000279719480182782	1.09228586748853	up	1	Molecular Function:extracellular matrix structural constituent (GO:0005201)	collagen, type V/XI/XXIV/XXVII, alpha	--	ko04974 Protein digestion and absorption	Collagens (type IV and type XIII), and related proteins	W	Extracellular structures ;	IPR000885 [Fibrillar collagen, C-terminal] ; IPR001791[Laminin G domain] ; IPR008160[Collagen triple helix repeat]	extracell protein	--
XP_050713127.1	prefoldin subunit 6-like [Eriocheir sinensis]	-	545322	478501	510774	836720	868736	756602	0.623298276363165	0.00130872768370571	-0.682005	down	3	Biological Process:protein folding (GO:0006457),Cellular Component:prefoldin complex (GO:0016272),Molecular Function:unfolded protein binding (GO:0051082)	prefoldin beta subunit	--	--	Prefoldin subunit 6, KE2 family	O	Posttranslational modification, protein turnover, chaperones ;	IPR002777 [Prefoldin beta-like]	--	--
XP_050713487.1	LOW QUALITY PROTEIN_ peptide methionine sulfoxide reductase-like [Eriocheir sinensis]	-	15742.4384765625	15612.4	15544.5	27338.2	23075.232421875	26255.9	0.611709071804033	0.0160616754812524	-0.709082	down	2	Molecular Function:peptide-methionine (S)-S-oxide reductase activity (GO:0008113),Biological Process:oxidation-reduction process (GO:0055114)	peptide-methionine (S)-S-oxide reductase	1.8.4.11	--	Peptide methionine sulfoxide reductase	O	Posttranslational modification, protein turnover, chaperones ;	IPR002569 [Peptide methionine sulphoxide reductase MsrA]	--	--
XP_050713615.1	V-type proton ATPase catalytic subunit A-like [Eriocheir sinensis]	-	28247.865234375	28981.9	37978.5	17194.501953125	20684.5	20913.017578125	1.61940962132976	0.0223263419477517	0.695467954086931	up	3	Molecular Function:ATP binding (GO:0005524),Biological Process:proton transport (GO:0015992),Biological Process:ATP metabolic process (GO:0046034)	V-type H+-transporting ATPase subunit A	3.6.3.14	ko00190 Oxidative phosphorylation ko01100 Metabolic pathways ko04145 Phagosome ko04150 mTOR signaling pathway ko04721 Synaptic vesicle cycle ko04966 Collecting duct acid secretion ko05110 Vibrio cholerae infection ko05120 Epithelial cell signaling in Helicobacter pylori infection ko05323 Rheumatoid arthritis	Vacuolar H+-ATPase V1 sector, subunit A	C	Energy production and conversion ;	IPR000194 [ATPase, F1/V1/A1 complex, alpha/beta subunit, nucleotide-binding domain] ; IPR004100[ATPase, F1/V1/A1 complex, alpha/beta subunit, N-terminal domain] ; IPR031686[ATPsynthase alpha/beta subunit, N-terminal extension]	mitochondrion protein	--
XP_050713656.1	calcium-binding mitochondrial carrier protein Aralar1-like, partial [Eriocheir sinensis]	-	2163.89721679688	1207.67041015625	2387.6962890625	0	0	0	Inf	0	Inf	up	1	Molecular Function:calcium ion binding (GO:0005509)	solute carrier family 25 (mitochondrial aspartate/glutamate transporter), member 12/13	--	--	Mitochondrial aspartate/glutamate carrier protein Aralar/Citrin (contains EF-hand Ca2+-binding domains)	C	Energy production and conversion ;	IPR002048 [EF-hand domain]	mitochondrion protein	--
XP_050713740.1	ATPase ASNA1 homolog [Eriocheir sinensis]	-	12281.9345703125	11314.2236328125	14827.0380859375	6869.1943359375	4461.57861328125	8684.08	1.91973430861825	0.0189304113842384	0.940906655653296	up	--	--	--	--	--	Putative arsenite-translocating ATPase	P	Inorganic ion transport and metabolism ;	IPR025723 [Anion-transporting ATPase-like domain]	--	--
XP_050713762.1	DNA topoisomerase 3-beta-1-like isoform X1 [Eriocheir sinensis]	-	2786.36791992188	0	1993.78259277344	95199.9	115468	80694.6	0.0246093235616718	0.0110494129857054	-5.34465	down	3	Molecular Function:DNA binding (GO:0003677),Molecular Function:DNA topoisomerase activity (GO:0003916),Biological Process:DNA topological change (GO:0006265)	DNA topoisomerase III	5.99.1.2	ko03440 Homologous recombination ko03460 Fanconi anemia pathway	DNA topoisomerase III beta	L	Replication, recombination and repair ;	IPR006171 [TOPRIM domain] ; IPR013497[DNA topoisomerase, type IA, central]	--	--
XP_050713769.1	hypoxanthine-guanine phosphoribosyltransferase-like [Eriocheir sinensis]	-	1.62958e+06	1.43682e+06	1.2985e+06	2.47225e+06	2.08846e+06	2.2008e+06	0.645551845359699	0.00583704581031746	-0.631395	down	1	Biological Process:nucleoside metabolic process (GO:0009116)	hypoxanthine phosphoribosyltransferase	2.4.2.8	ko00230 Purine metabolism ko00983 Drug metabolism - other enzymes ko01100 Metabolic pathways	Hypoxanthine-guanine phosphoribosyltransferase	F	Nucleotide transport and metabolism ;	IPR000836 [Phosphoribosyltransferase domain]	cytoplasm protein	--
XP_050713819.1	SPARC-like [Eriocheir sinensis]	-	144184	142855	144681	234127	216794	217414	0.645963023922393	0.00482320121178138	-0.630477	down	3	Molecular Function:calcium ion binding (GO:0005509),Cellular Component:proteinaceous extracellular matrix (GO:0005578),Biological Process:signal transduction (GO:0007165)	--	--	--	Matricellular protein Osteonectin/SPARC/BM-40	W	Extracellular structures ;	IPR019577 [SPARC/Testican, calcium-binding domain]	--	--
XP_050714055.1	delta-like protein 1 [Eriocheir sinensis]	-	0	3317.95	3113.19604492188	0	8016.32763671875	8768.1181640625	0.383160780746335	0.00561616270110016	-1.38398	down	6	Molecular Function:protein binding (GO:0005515),Biological Process:cell communication (GO:0007154),Biological Process:Notch signaling pathway (GO:0007219),Biological Process:multicellular organism development (GO:0007275),Cellular Component:membrane (GO:0016020),Cellular Component:integral component of membrane (GO:0016021)	delta	--	ko01522 Endocrine resistance ko04330 Notch signaling pathway ko04658 Th1 and Th2 cell differentiation ko05200 Pathways in cancer ko05224 Breast cancer	Fibrillins and related proteins containing Ca2+-binding EGF-like domains	T	Signal transduction mechanisms ;	IPR000742 [EGF-like domain] ; IPR001774[Delta/Serrate/lag-2 (DSL) protein] ; IPR011651[Notch ligand, N-terminal domain] ; IPR013032[EGF-like, conserved site]	plasma membrane protein	--
XP_050714072.1	uncharacterized protein LOC126997069 isoform X1 [Eriocheir sinensis]	-	141935	159984	226005	48216	73120.9	75812.5	2.67778508285018	0.0150908748170571	1.42104017561797	up	--	--	--	--	--	--	--	--	--	nucleus protein	--
XP_050714109.1	mitochondrial import inner membrane translocase subunit Tim10 B-like [Eriocheir sinensis]	-	0	0	0	25462.193359375	24829.4	28732.583984375	#NAME?	0	#NAME?	down	--	--	mitochondrial import inner membrane translocase subunit TIM10B	--	--	Mitochondrial import inner membrane translocase, subunit TIM9	U	Intracellular trafficking, secretion, and vesicular transport ;	IPR004217 [Tim10/DDP family zinc finger]	mitochondrion protein	--
XP_050714318.1	uncharacterized protein LOC126997333 [Eriocheir sinensis]	-	47542.5	48825.4	59493.6	20067.6	26647.4	19448.611328125	2.35569761188848	0.00251953246428244	1.23615436012445	up	--	--	--	--	--	--	--	--	--	--	--
XP_050714320.1	trichohyalin-like isoform X2 [Eriocheir sinensis]	-	46162.5	48837.1	44082.7	68253.2	60397	86870.4	0.645332018107459	0.0329921010446794	-0.631886	down	1	Molecular Function:zinc ion binding (GO:0008270)	paxillin	--	ko04062 Chemokine signaling pathway ko04370 VEGF signaling pathway ko04510 Focal adhesion ko04670 Leukocyte transendothelial migration ko04810 Regulation of actin cytoskeleton ko05100 Bacterial invasion of epithelial cells ko05165 Human papillomavirus infection ko05203 Viral carcinogenesis ko05205 Proteoglycans in cancer	Adaptor protein Enigma and related PDZ-LIM proteins	TZ	Signal transduction mechanisms ; Cytoskeleton ;	IPR001781 [Zinc finger, LIM-type]	cytoskeleton protein	--
XP_050714360.1	uncharacterized protein LOC126997348 [Eriocheir sinensis]	-	0	0	0	9843.02	6308.15	10273.4248046875	#NAME?	0	#NAME?	down	--	--	--	--	--	--	--	--	--	--	--
XP_050714362.1	guanosine-3,5-bis(diphosphate) 3-pyrophosphohydrolase MESH1-like [Eriocheir sinensis]	-	16225.474609375	19199	25136.263671875	41541.3	32663.4	44755	0.50908632328925	0.0120643116686694	-0.974018	down	--	--	guanosine-3',5'-bis(diphosphate) 3'-pyrophosphohydrolase	3.1.7.2	ko00230 Purine metabolism	Predicted guanosine polyphosphate pyrophosphohydrolase/synthase	T	Signal transduction mechanisms ;	IPR003607 [HD/PDEase domain]	--	--
XP_050714393.1	heme-binding protein 2-like [Eriocheir sinensis]	-	96954.8	85506.4	175118	0	0	0	Inf	0	Inf	up	--	--	--	--	--	--	--	--	IPR006917 [SOUL haem-binding protein]	cytoplasm protein	--
XP_050714443.1	uncharacterized abhydrolase domain-containing protein DDB_G0269086-like [Eriocheir sinensis]	-	229477	222731	231238	526024	369479	417169	0.520653197717775	0.0450881012556084	-0.941605	down	--	--	olfactory receptor	--	ko04740 Olfactory transduction	--	--	--	--	--	--
XP_050714457.1	ATP-dependent DNA/RNA helicase DHX36-like isoform X1 [Eriocheir sinensis]	-	870.121032714844	1502.4794921875	2289.46948242188	0	0	0	Inf	0	Inf	up	3	Molecular Function:nucleic acid binding (GO:0003676),Molecular Function:helicase activity (GO:0004386),Molecular Function:ATP binding (GO:0005524)	ATP-dependent RNA helicase DHX36	3.6.4.13	ko03018 RNA degradation	ATP-dependent RNA helicase A	A	RNA processing and modification ;	IPR001650 [Helicase, C-terminal] ; IPR007502[Helicase-associated domain] ; IPR011545[DEAD/DEAH box helicase domain] ; IPR011709[Domain of unknown function DUF1605]	nucleus protein	--
XP_050714578.1	golgin subfamily A member 5-like isoform X1 [Eriocheir sinensis]	-	26494.8	28469.7	24669.8	49170.5	44935.3	47903.4	0.560769171480994	0.000237675500230858	-0.834521	down	1	Biological Process:Golgi organization (GO:0007030)	--	--	--	Golgi integral membrane protein	UR	Intracellular trafficking, secretion, and vesicular transport ; General function prediction only ;	IPR019177 [Golgin subfamily A member 5]	Golgi apparatus protein	--
XP_050714645.1	formylglycine-generating enzyme-like isoform X1 [Eriocheir sinensis]	-	21388.3	20064.5	26406.822265625	67193.3	57036.6	61785.3	0.36480660508834	0.000360376373849349	-1.4548	down	--	--	formylglycine-generating enzyme	1.8.3.7	ko04142 Lysosome	--	--	--	IPR005532 [Sulfatase-modifying factor enzyme]	endoplasmic reticulum protein	--
XP_050714692.1	uncharacterized protein LOC126997567 [Eriocheir sinensis]	-	36600.9	41253.8	28591.5	162112	199739	209377	0.186346501717846	0.00048138611010578	-2.42394	down	--	--	--	--	--	--	--	--	--	--	--
XP_050714755.1	all-trans-retinol 13,14-reductase-like [Eriocheir sinensis]	-	29538.498046875	35414.8	36906.5	27139	16928.5	23349.291015625	1.51089410701372	0.0371037589861613	0.595402550880223	up	--	--	all-trans-retinol 13,14-reductase	1.3.99.23	ko00830 Retinol metabolism	Phytoene desaturase	H	Coenzyme transport and metabolism ;	--	mitochondrion protein	--
XP_050714766.1	E3 ubiquitin-protein ligase Bre1-like isoform X1 [Eriocheir sinensis]	-	8164.86	9297.96	9501.55	0	0	0	Inf	0	Inf	up	--	--	E3 ubiquitin-protein ligase BRE1	2.3.2.27	--	E3 ubiquitin ligase involved in syntaxin degradation	O	Posttranslational modification, protein turnover, chaperones ;	--	nucleus protein	--
XP_050714824.1	uncharacterized protein LOC126997648 isoform X1 [Eriocheir sinensis]	-	0	0	0	300789	368405	249155	#NAME?	0	#NAME?	down	--	--	--	--	--	--	--	--	--	--	--
XP_050714826.1	uncharacterized protein LOC126997648 isoform X2 [Eriocheir sinensis]	-	0	0	0	76530.1	47210.9	66882.9	#NAME?	0	#NAME?	down	--	--	--	--	--	--	--	--	--	--	--
XP_050714850.1	uncharacterized protein DDB_G0284459-like [Eriocheir sinensis]	-	320571	318216	295852	546367	557880	537005	0.56946689883197	0.0000186857195183868	-0.812316	down	1	Molecular Function:protein binding (GO:0005515)	Na(+)/H(+) exchange regulatory cofactor NHE-RF2	--	ko04960 Aldosterone-regulated sodium reabsorption	FOG: PDZ domain	S	Function unknown ;	IPR001478 [PDZ domain]	endosome protein	--
XP_050714878.1	brain protein I3-like [Eriocheir sinensis]	-	18900.1	19148.3	24660.783203125	0	11203.7431640625	11878.0966796875	1.81121324805931	0.0312247511029442	0.85695641586612	up	--	--	--	--	--	Uncharacterized conserved protein	S	Function unknown ;	IPR019317 [Brain protein I3]	--	--
XP_050714938.1	vacuolar protein sorting-associated protein 37A-like [Eriocheir sinensis]	-	13162.9	11147.736328125	12285.2939453125	26546.322265625	23445.736328125	26284.9	0.479777850475239	0.000327918425448382	-1.05956	down	--	--	ESCRT-I complex subunit VPS37	--	ko04144 Endocytosis	Uncharacterized conserved protein	S	Function unknown ;	IPR009851 [Modifier of rudimentary, Modr]	cytoplasm protein	--
XP_050715034.1	ATP synthase subunit d, mitochondrial-like [Eriocheir sinensis]	-	1570707	1.41171e+06	1.51392e+06	2.58316e+06	2.53344e+06	2500141	0.590323112156688	0.0000380062247829477	-0.760423	down	--	--	F-type H+-transporting ATPase subunit d	--	ko00190 Oxidative phosphorylation ko01100 Metabolic pathways ko05010 Alzheimer's disease ko05012 Parkinson's disease ko05016 Huntington's disease	Mitochondrial F1F0-ATP synthase, subunit d/ATP7	C	Energy production and conversion ;	--	mitochondrion protein	--
XP_050715065.1	ubiquinol-cytochrome-c reductase complex assembly factor 2-like [Eriocheir sinensis]	-	20358.064453125	23182.8	17720.533203125	46860.7	44267.4	62942.7	0.397618151731766	0.00691836173356038	-1.33054	down	--	--	mitochondrial nucleoid factor 1	--	--	--	--	--	--	--	--
XP_050715091.1	trypsin-1-like [Eriocheir sinensis]	-	6753.25	5510.67822265625	4746.91259765625	10762.611328125	0	17084.388671875	0.407245324339247	0.0445176352270584	-1.29603	down	2	Molecular Function:serine-type endopeptidase activity (GO:0004252),Biological Process:proteolysis (GO:0006508)	trypsin	3.4.21.4	ko04080 Neuroactive ligand-receptor interaction ko04972 Pancreatic secretion ko04974 Protein digestion and absorption ko05164 Influenza A	Trypsin	E	Amino acid transport and metabolism ;	IPR001254 [Serine proteases, trypsin domain]	plasma membrane protein	--
XP_050715173.1	ufm1-specific protease 2-like [Eriocheir sinensis]	-	11002.3662109375	14762.474609375	15084.4697265625	0	31002.533203125	29392.037109375	0.450915927657163	0.00268403015683674	-1.14907	down	--	--	UFM1-specific protease 2	3.4.22.-	--	Uncharacterized conserved protein	S	Function unknown ;	IPR012462 [Peptidase C78, ubiquitin fold modifier-specific peptidase 1/ 2]	--	--
XP_050715174.1	lysosomal Pro-X carboxypeptidase-like [Eriocheir sinensis]	-	59393.1	70156.8	70298.9	50556.5	33221.8	27818.611328125	1.79080879128657	0.0191845130688896	0.840611305727561	up	2	Biological Process:proteolysis (GO:0006508),Molecular Function:serine-type peptidase activity (GO:0008236)	lysosomal Pro-X carboxypeptidase	3.4.16.2	ko04614 Renin-angiotensin system ko04974 Protein digestion and absorption	Prolylcarboxypeptidase (angiotensinase C)	OR	Posttranslational modification, protein turnover, chaperones ; General function prediction only ;	IPR008758 [Peptidase S28]	lysosome protein	--
XP_050715197.1	protein numb-like isoform X1 [Eriocheir sinensis]	-	34907.7	19586.7	31277.2	61228	44219	43306.6	0.576601747016616	0.0477100192504815	-0.794353	down	1	Molecular Function:protein binding (GO:0005515)	numb	--	ko04330 Notch signaling pathway	Adaptor protein NUMB	T	Signal transduction mechanisms ;	IPR006020 [PTB/PI domain] ; IPR010449[NUMB domain]	cytoplasm protein	--
XP_050715207.1	dehydrogenase/reductase SDR family member 12-like [Eriocheir sinensis]	-	44407.8	35437.3	38665.2	118989	124518	113960	0.331528158136674	0.0000383587418997543	-1.5928	down	--	--	dehydrogenase/reductase SDR family member 12	1.1.-.-	--	Dehydrogenases with different specificities (related to short-chain alcohol dehydrogenases)	Q	Secondary metabolites biosynthesis, transport and catabolism ;	IPR002347 [Short-chain dehydrogenase/reductase SDR]	endoplasmic reticulum protein	--
XP_050715609.1	cofilin/actin-depolymerizing factor homolog [Eriocheir sinensis]	-	3.99398e+06	3.78872e+06	3.52676e+06	5510787	5907334	5.62683e+06	0.663507662253229	0.000437803198451375	-0.591815	down	2	Molecular Function:actin binding (GO:0003779),Cellular Component:intracellular (GO:0005622)	cofilin	--	ko04360 Axon guidance ko04666 Fc gamma R-mediated phagocytosis ko04810 Regulation of actin cytoskeleton ko05133 Pertussis	Actin depolymerizing factor	Z	Cytoskeleton ;	IPR002108 [Actin-depolymerising factor homology domain]	nucleus protein	--
XP_050715664.1	thioredoxin domain-containing protein 17-like [Eriocheir sinensis]	-	1.11037e+06	1.04877e+06	983876	1.84041e+06	1.77871e+06	1.75903e+06	0.584404148045015	0.0000712195566767923	-0.774962	down	--	--	--	--	--	Uncharacterized conserved protein	S	Function unknown ;	IPR010357 [Protein of unknown function DUF953, thioredoxin-like]	cytoplasm protein	--
XP_050715698.1	serine/threonine-protein phosphatase 2B catalytic subunit 2-like [Eriocheir sinensis]	-	28971.5	30409.158203125	40427.4	76480.5	72998.5	81208.3	0.432655261662881	0.00053985679196217	-1.20871	down	1	Molecular Function:hydrolase activity (GO:0016787)	serine/threonine-protein phosphatase 2B catalytic subunit	3.1.3.16	ko04010 MAPK signaling pathway ko04020 Calcium signaling pathway ko04022 cGMP-PKG signaling pathway ko04114 Oocyte meiosis ko04218 Cellular senescence ko04310 Wnt signaling pathway ko04360 Axon guidance ko04370 VEGF signaling pathway ko04380 Osteoclast differentiation ko04650 Natural killer cell mediated cytotoxicity ko04658 Th1 and Th2 cell differentiation ko04659 Th17 cell differentiation ko046…	Serine-threonine phosphatase 2B, catalytic subunit	R	General function prediction only ;	IPR004843 [Calcineurin-like phosphoesterase domain, ApaH type]	nucleus protein	--
XP_050716212.1	homeobox protein Hox-A3-like isoform X4 [Eriocheir sinensis]	-	2.91005e+06	2.8792e+06	2636183	4626724	4.56275e+06	4467760	0.616920898815869	0.0000589464021946619	-0.696843	down	--	--	--	--	--	--	--	--	--	--	--
XP_050716223.1	cysteine-rich protein 1-like [Eriocheir sinensis]	-	107819	103618	112056	44715.1	43110.8	43733.5	2.45890548111008	0.0000134156069383191	1.29801627964544	up	1	Molecular Function:zinc ion binding (GO:0008270)	--	--	--	Regulatory protein MLP and related LIM proteins	TZ	Signal transduction mechanisms ; Cytoskeleton ;	IPR001781 [Zinc finger, LIM-type]	nucleus protein	--
XP_050716256.1	AN1-type zinc finger protein 2A-like isoform X1 [Eriocheir sinensis]	-	47434.9	39610	44961.3	79087.2	76756	79697.5	0.560439605636023	0.000153909494478596	-0.835369	down	1	Molecular Function:zinc ion binding (GO:0008270)	--	--	--	Predicted Zn-finger protein	R	General function prediction only ;	IPR000058 [Zinc finger, AN1-type]	--	--
XP_050716263.1	cytochrome c oxidase subunit 7A1, mitochondrial-like [Eriocheir sinensis]	-	38074.4	42132.6	31902.4	87521.9	89313.4	99552.2	0.405623945342593	0.000332480923586358	-1.30179	down	--	--	--	--	--	--	--	--	--	mitochondrion protein	--
XP_050716268.1	uncharacterized protein LOC126998540 [Eriocheir sinensis]	-	9339.5029296875	0	7436.5537109375	17556.6	22758.708984375	27665.8	0.370162916069828	0.0337506003930492	-1.43377	down	--	--	--	--	--	--	--	--	--	--	--
XP_050716302.1	low-density lipoprotein receptor-related protein 1B-like isoform X1 [Eriocheir sinensis]	-	59979	56108.9	59103.8	683059	655414	640938	0.0885069716121397	0.000379042379755105	-3.49807	down	1	Molecular Function:protein binding (GO:0005515)	--	--	--	Low-density lipoprotein receptors containing Ca2+-binding EGF-like domains	T	Signal transduction mechanisms ;	IPR002172 [Low-density lipoprotein (LDL) receptor class A repeat]	plasma membrane protein	--
XP_050716313.1	microfibril-associated glycoprotein 4-like isoform X1 [Eriocheir sinensis]	-	95922.2	94834.2	97550.8	22135.6	18970.837890625	17367.185546875	4.93055432803841	0.00000116098067669357	2.30174985377456	up	--	--	--	--	--	Ficolin and related extracellular proteins	R	General function prediction only ;	IPR002181 [Fibrinogen, alpha/beta/gamma chain, C-terminal globular domain]	extracell protein	--
XP_050716472.1	oligoribonuclease, mitochondrial-like isoform X2 [Eriocheir sinensis]	-	64916.1	43401	60643.9	78683.9	86394.6	106411	0.622348821064369	0.031785365209929	-0.684205	down	--	--	oligoribonuclease	3.1.-.-	ko03008 Ribosome biogenesis in eukaryotes	Oligoribonuclease (3'->5' exoribonuclease)	A	RNA processing and modification ;	IPR013520 [Exonuclease, RNase T/DNA polymerase III]	--	--
XP_050716506.1	microtubule-associated protein futsch-like isoform X5 [Eriocheir sinensis]	-	132678	114443	125868	228159	206823	209682	0.578578569783716	0.000448628346036004	-0.789415	down	1	Molecular Function:protein binding (GO:0005515)	--	--	--	Adaptor protein Enigma and related PDZ-LIM proteins	TZ	Signal transduction mechanisms ; Cytoskeleton ;	IPR001478 [PDZ domain]	--	--
XP_050716559.1	39S ribosomal protein L48, mitochondrial-like [Eriocheir sinensis]	-	25177.5	21843	19562.455078125	12744.341796875	9414.8681640625	13343.8	1.87541759974333	0.0070584093296773	0.907211876674025	up	--	--	large subunit ribosomal protein L48	--	--	Uncharacterized conserved protein	S	Function unknown ;	IPR027486 [Ribosomal protein S10 domain]	--	--
XP_050716591.1	uncharacterized protein LOC126998659 [Eriocheir sinensis]	-	58289.4	61910.5	49705.3	107111	121333	105186	0.509262878871398	0.000946047600860986	-0.973518	down	--	--	--	--	--	--	--	--	IPR028227 [Uncharacterised protein family UPF0449]	--	--
XP_050716683.1	uncharacterized protein LOC126998735 [Eriocheir sinensis]	-	1084.48376464844	2220.60888671875	2303.42163085938	0	0	0	Inf	0	Inf	up	1	Molecular Function:GTP binding (GO:0005525)	nuclear GTP-binding protein	--	ko03008 Ribosome biogenesis in eukaryotes	Nucleolar GTPase	R	General function prediction only ;	IPR006073 [GTP binding domain] ; IPR012971[Nucleolar GTP-binding protein 2, N-terminal domain]	nucleus protein	--
XP_050716743.1	GMP reductase 2-like [Eriocheir sinensis]	-	152876	140634	174675	284438	244116	281423	0.578022570223975	0.00222869842735989	-0.790802	down	2	Molecular Function:catalytic activity (GO:0003824),Biological Process:oxidation-reduction process (GO:0055114)	GMP reductase	1.7.1.7	ko00230 Purine metabolism	IMP dehydrogenase/GMP reductase	F	Nucleotide transport and metabolism ;	IPR001093 [IMP dehydrogenase/GMP reductase]	--	--
XP_050716792.1	basigin-like [Eriocheir sinensis]	-	138654	133399	158959	250329	214979	231707	0.618367214632643	0.00230906450650513	-0.693464	down	--	--	--	--	--	--	--	--	IPR013098 [Immunoglobulin I-set]	extracell protein	--
XP_050716860.1	minor histocompatibility antigen H13-like [Eriocheir sinensis]	-	101437	105384	139242	60814.9	68871.6	72600.4	1.71075207370535	0.0185161944482642	0.774630696149582	up	2	Molecular Function:aspartic-type endopeptidase activity (GO:0004190),Cellular Component:integral component of membrane (GO:0016021)	--	--	--	Uncharacterized conserved protein	S	Function unknown ;	IPR007369 [Peptidase A22B, signal peptide peptidase]	--	--
XP_050716949.1	uncharacterized protein LOC126998843 [Eriocheir sinensis]	-	1.13787e+06	1.12002e+06	980276	286862	268158	299159	3.79096928794008	0.0000962629129330469	1.92256676874385	up	1	Molecular Function:protein binding (GO:0005515)	--	--	--	Cadherin EGF LAG seven-pass G-type receptor	T	Signal transduction mechanisms ;	IPR000742 [EGF-like domain]	plasma membrane protein	--
XP_050717004.1	E3 ubiquitin-protein ligase Su(dx)-like isoform X1 [Eriocheir sinensis]	-	3278.25634765625	3256.0751953125	5038.8	0	9471.8798828125	8248.22	0.435405234577905	0.0110803527715581	-1.19957	down	2	Molecular Function:ubiquitin-protein transferase activity (GO:0004842),Molecular Function:protein binding (GO:0005515)	NEDD4-like E3 ubiquitin-protein ligase WWP1	2.3.2.26	ko04120 Ubiquitin mediated proteolysis ko04144 Endocytosis	Ubiquitin protein ligase RSP5/NEDD4	O	Posttranslational modification, protein turnover, chaperones ;	IPR000008 [C2 domain] ; IPR000569[HECT domain] ; IPR001202[WW domain]	cytoplasm protein	--
XP_050717023.1	death-associated protein 1-like [Eriocheir sinensis]	-	1.73533e+06	1.8222e+06	1.48105e+06	2.97404e+06	3.45931e+06	3.09447e+06	0.528828240721936	0.00110081625240862	-0.919129	down	--	--	--	--	--	--	--	--	IPR024130 [DAP1/DAPL1]	--	--
XP_050717037.1	uncharacterized protein LOC126998885 isoform X1 [Eriocheir sinensis]	-	6499.62	6365.2939453125	2183.22216796875	18683.455078125	0	13033	0.316305143667733	0.0301821187662055	-1.66061	down	--	--	--	--	--	--	--	--	--	--	--
XP_050717107.1	kinectin-like [Eriocheir sinensis]	-	872223	867349	855210	1.53577e+06	1.45391e+06	1.4648e+06	0.58251159382313	0.0000187989040643451	-0.779641	down	--	--	--	--	--	--	--	--	--	--	--
XP_050717143.1	tetraspanin-21-like isoform X1 [Eriocheir sinensis]	-	32482.3	35456	43896	49442.7	64136.5	62619.4	0.634705561506979	0.0206659504125692	-0.655841	down	1	Cellular Component:integral component of membrane (GO:0016021)	tetraspanin-18	--	--	Tetraspanin family integral membrane protein	R	General function prediction only ;	IPR018499 [Tetraspanin/Peripherin]	--	--
XP_050717195.1	grpE protein homolog 1, mitochondrial-like [Eriocheir sinensis]	-	16611.564453125	18180	21883.5	40882.2	38951.9	34018.3	0.497794036262269	0.0017716491486902	-1.00638	down	4	Molecular Function:adenyl-nucleotide exchange factor activity (GO:0000774),Biological Process:protein folding (GO:0006457),Molecular Function:protein homodimerization activity (GO:0042803),Molecular Function:chaperone binding (GO:0051087)	molecular chaperone GrpE	--	--	Molecular chaperone of the GrpE family	O	Posttranslational modification, protein turnover, chaperones ;	IPR000740 [GrpE nucleotide exchange factor]	mitochondrion protein	--
XP_050717200.1	sodium/calcium exchanger 3-like [Eriocheir sinensis]	-	6300.25732421875	5027.8974609375	8139.71240234375	34017.1	32935.3	26879.287109375	0.207476447243505	0.000494017311707378	-2.26898	down	3	Biological Process:cell communication (GO:0007154),Cellular Component:integral component of membrane (GO:0016021),Biological Process:transmembrane transport (GO:0055085)	--	--	--	Ca2+/Na+ exchanger NCX1 and related proteins	PT	Inorganic ion transport and metabolism ; Signal transduction mechanisms ;	IPR003644 [Na-Ca exchanger/integrin-beta4] ; IPR004837[Sodium/calcium exchanger membrane region] ; IPR032452[Sodium/calcium exchanger domain, C-terminal extension]	plasma membrane protein	--
XP_050717203.1	EF-hand domain-containing protein D2 homolog [Eriocheir sinensis]	-	66841.8	71580.9	65579	129362	114979	141763	0.528360459906908	0.00158143111719142	-0.920406	down	--	--	--	--	--	Predicted Ca2+-binding protein, EF-Hand protein superfamily	R	General function prediction only ;	--	--	--
XP_050717208.1	neuroplastin-like isoform X1 [Eriocheir sinensis]	-	0	7493.6904296875	8536.5009765625	19037.6	0	21785.1	0.392678492964237	0.0137601243677095	-1.34858	down	--	--	--	--	--	--	--	--	IPR013098 [Immunoglobulin I-set]	plasma membrane protein	--
XP_050717222.1	transcription and mRNA export factor ENY2-like [Eriocheir sinensis]	-	42256.8	42738.6	41027.3	67958.8	70657	84500.7	0.564828848183793	0.0232417917175744	-0.824114	down	--	--	enhancer of yellow 2 transcription factor	--	--	Transcription factor e(y)2	K	Transcription ;	--	--	--
XP_050717234.1	proteasome subunit beta type-3-like [Eriocheir sinensis]	-	44556.2	32812.9	34846	21970	20183.2	23143.9	1.71853083003875	0.0137033824384825	0.781175733551956	up	3	Molecular Function:threonine-type endopeptidase activity (GO:0004298),Cellular Component:proteasome core complex (GO:0005839),Biological Process:proteolysis involved in cellular protein catabolic process (GO:0051603)	20S proteasome subunit beta 3	3.4.25.1	ko03050 Proteasome	20S proteasome, regulatory subunit beta type PSMB3/PUP3	O	Posttranslational modification, protein turnover, chaperones ;	IPR001353 [Proteasome, subunit alpha/beta]	nucleus protein	--
XP_050717259.1	ubiquitin-40S ribosomal protein S27a isoform X2 [Eriocheir sinensis]	-	2.51903e+06	2.65189e+06	2.40443e+06	4.49679e+06	3.07028e+06	4.01795e+06	0.653891454365316	0.0347351034329283	-0.612877	down	4	Molecular Function:structural constituent of ribosome (GO:0003735),Molecular Function:protein binding (GO:0005515),Cellular Component:ribosome (GO:0005840),Biological Process:translation (GO:0006412)	small subunit ribosomal protein S27Ae	--	ko03010 Ribosome	Ubiquitin/40S ribosomal protein S27a fusion	J	Translation, ribosomal structure and biogenesis ;	IPR000626 [Ubiquitin domain] ; IPR002906[Ribosomal protein S27a]	extracell protein	--
XP_050717272.1	2-amino-3-carboxymuconate-6-semialdehyde decarboxylase-like [Eriocheir sinensis]	-	35735.7	33551.3	31595.1	10853.6	12372.7900390625	17048.5	2.50483933694259	0.000801288639997833	1.32471807039471	up	1	Molecular Function:hydrolase activity (GO:0016787)	aminocarboxymuconate-semialdehyde decarboxylase	4.1.1.45	ko00380 Tryptophan metabolism ko01100 Metabolic pathways	Predicted metal-dependent hydrolase of the TIM-barrel fold	R	General function prediction only ;	IPR006680 [Amidohydrolase-related]	--	--
XP_050717318.1	titin-like isoform X4 [Eriocheir sinensis]	-	0	0	0	21494.1	10750.544921875	14872.6552734375	#NAME?	0	#NAME?	down	--	--	--	--	--	--	--	--	--	--	--
XP_050717430.1	mediator of DNA damage checkpoint protein 1-like, partial [Eriocheir sinensis]	-	23434.2	25559.302734375	22226.611328125	71948.1	82926.7	75733.3	0.308835955098204	0.0000938978589588921	-1.69509	down	--	--	--	--	--	Syntrophins (type gamma)	W	Extracellular structures ;	--	--	--
XP_050717479.1	vitellogenin-like [Eriocheir sinensis]	-	13652415	14618013	18969828	8406023	9091936	9483879	1.75081682723023	0.0154188569833909	0.808028155005145	up	2	Molecular Function:lipid transporter activity (GO:0005319),Biological Process:lipid transport (GO:0006869)	--	--	--	Predicted lipoprotein	I	Lipid transport and metabolism ;	IPR001747 [Lipid transport protein, N-terminal] ; IPR001846[von Willebrand factor, type D domain] ; IPR009454[Lipid transport, open beta-sheet] ; IPR015255[Vitellinogen, open beta-sheet]	extracell protein	--
XP_050717618.1	COMM domain-containing protein 8-like [Eriocheir sinensis]	-	13689.0556640625	11760.4228515625	12097.8	20658.205078125	19313.978515625	19276	0.633729086812659	0.000641382419908559	-0.658062	down	--	--	--	--	--	--	--	--	IPR017920 [COMM domain]	--	--
XP_050717870.1	uncharacterized protein LOC126999367 [Eriocheir sinensis]	-	62865.6	60993.6	56990.2	12213.626953125	10296.7	10962.9853515625	5.40278646889003	0.00001124281232313	2.43370366431571	up	--	--	crystallin, alpha B	--	ko04141 Protein processing in endoplasmic reticulum ko04213 Longevity regulating pathway - multiple species	Alpha crystallins	O	Posttranslational modification, protein turnover, chaperones ;	IPR002068 [Alpha crystallin/Hsp20 domain]	nucleus protein	--
XP_050717874.1	dihydropyrimidine dehydrogenase [NADP(+)]-like [Eriocheir sinensis]	-	4985.46044921875	8267.33	8321.5283203125	19877.986328125	13544.6474609375	18443.5	0.415961997765542	0.0103010438891369	-1.26548	down	3	Cellular Component:cytoplasm (GO:0005737),Molecular Function:oxidoreductase activity (GO:0016491),Biological Process:oxidation-reduction process (GO:0055114)	dihydropyrimidine dehydrogenase (NADP+)	1.3.1.2	ko00240 Pyrimidine metabolism ko00410 beta-Alanine metabolism ko00770 Pantothenate and CoA biosynthesis ko00983 Drug metabolism - other enzymes ko01100 Metabolic pathways	Dihydropyrimidine dehydrogenase	F	Nucleotide transport and metabolism ;	IPR005720 [Dihydroorotate dehydrogenase domain] ; IPR023753[FAD/NAD(P)-binding domain] ; IPR028261[Dihydroprymidine dehydrogenase domain II]	cytoplasm protein	--
XP_050717913.1	N-alpha-acetyltransferase 40-like [Eriocheir sinensis]	-	2176.17846679688	5570.66748046875	1389.73571777344	0	0	0	Inf	0	Inf	up	1	Molecular Function:N-acetyltransferase activity (GO:0008080)	N-alpha-acetyltransferase 40	2.3.1.257	--	Acetyltransferase (GNAT) domain-containing protein	R	General function prediction only ;	IPR000182 [GNAT domain]	--	--
XP_050717931.1	40S ribosomal protein S16 [Eriocheir sinensis]	-	56756.5	65760.1	73357.9	36343.6	45756.7	43139.3	1.56399916210577	0.0133031671600374	0.645239739738506	up	3	Molecular Function:structural constituent of ribosome (GO:0003735),Cellular Component:ribosome (GO:0005840),Biological Process:translation (GO:0006412)	small subunit ribosomal protein S16e	--	ko03010 Ribosome	40S ribosomal protein S16	J	Translation, ribosomal structure and biogenesis ;	IPR000754 [Ribosomal protein S9]	mitochondrion protein	--
XP_050717974.1	peptidyl-prolyl cis-trans isomerase NIMA-interacting 4-like [Eriocheir sinensis]	-	167113	215077	202138	305723	319085	255540	0.66374690723116	0.0148625612267126	-0.591295	down	--	--	peptidyl-prolyl cis-trans isomerase NIMA-interacting 4	5.2.1.8	--	Parvulin-like peptidyl-prolyl cis-trans isomerase	O	Posttranslational modification, protein turnover, chaperones ;	--	--	--
XP_050717984.1	eukaryotic initiation factor 4A-III [Eriocheir sinensis]	-	5485.5263671875	6124.01	5824.89013671875	0	0	0	Inf	0	Inf	up	2	Molecular Function:nucleic acid binding (GO:0003676),Molecular Function:ATP binding (GO:0005524)	ATP-dependent RNA helicase	3.6.4.13	ko03013 RNA transport ko03015 mRNA surveillance pathway ko03040 Spliceosome	Predicted ATP-dependent RNA helicase FAL1, involved in rRNA maturation, DEAD-box superfamily	J	Translation, ribosomal structure and biogenesis ;	IPR001650 [Helicase, C-terminal] ; IPR011545[DEAD/DEAH box helicase domain]	nucleus protein	--
XP_050718088.1	uncharacterized protein LOC126999487 [Eriocheir sinensis]	-	513726	572599	497860	978995	977716	1.02517e+06	0.531270738555084	0.0000719596876798026	-0.912481	down	--	--	--	--	--	--	--	--	--	--	--
XP_050718118.1	thioredoxin domain-containing protein 11-like isoform X1 [Eriocheir sinensis]	-	27213.1	23989.892578125	30310.8	0	0	0	Inf	0	Inf	up	--	--	--	--	--	Protein disulfide isomerase (prolyl 4-hydroxylase beta subunit)	O	Posttranslational modification, protein turnover, chaperones ;	--	endoplasmic reticulum protein	--
XP_050718140.1	general vesicular transport factor p115-like isoform X1 [Eriocheir sinensis]	-	7002.47607421875	3469.09204101563	9012.2451171875	12914.2	16464.9	23875.7	0.365859846222942	0.0356667623738171	-1.45064	down	6	Cellular Component:Golgi membrane (GO:0000139),Cellular Component:cytoplasm (GO:0005737),Biological Process:intracellular protein transport (GO:0006886),Molecular Function:protein transporter activity (GO:0008565),Cellular Component:membrane (GO:0016020),Biological Process:vesicle fusion with Golgi apparatus (GO:0048280)	--	--	--	ER-Golgi vesicle-tethering protein p115	U	Intracellular trafficking, secretion, and vesicular transport ;	IPR006953 [Vesicle tethering protein Uso1/P115-like , head domain] ; IPR006955[Uso1/p115-like vesicle tethering protein, C-terminal]	Golgi apparatus protein	--
XP_050718153.1	alpha-amylase 2-like [Eriocheir sinensis]	-	33829.8	30973.099609375	29604.1	58243.4	43689	48755.7	0.626505660709561	0.0134565770041246	-0.674601	down	3	Molecular Function:catalytic activity (GO:0003824),Biological Process:carbohydrate metabolic process (GO:0005975),Molecular Function:cation binding (GO:0043169)	alpha-amylase	3.2.1.1	ko00500 Starch and sucrose metabolism ko01100 Metabolic pathways ko04973 Carbohydrate digestion and absorption	Alpha-amylase	G	Carbohydrate transport and metabolism ;	IPR006047 [Glycosyl hydrolase, family 13, catalytic domain] ; IPR006048[Alpha-amylase/branching enzyme, C-terminal all beta]	extracell protein	--
XP_050718373.1	60S ribosomal protein L36-like isoform X1 [Eriocheir sinensis]	-	1.16482e+06	1.14425e+06	1248509	1.92182e+06	2.27193e+06	1.62994e+06	0.610880216467422	0.0159759148208025	-0.711039	down	4	Molecular Function:structural constituent of ribosome (GO:0003735),Cellular Component:intracellular (GO:0005622),Cellular Component:ribosome (GO:0005840),Biological Process:translation (GO:0006412)	large subunit ribosomal protein L36e	--	ko03010 Ribosome	60S ribosomal protein L36	J	Translation, ribosomal structure and biogenesis ;	IPR000509 [Ribosomal protein L36e]	--	--
XP_050718382.1	putative protein-lysine deacylase ABHD14B isoform X1 [Eriocheir sinensis]	-	42753.5	44933.8	55191	23145.998046875	23271.701171875	29755.4	1.87570506535277	0.00728416396828597	0.907432997254186	up	--	--	abhydrolase domain-containing protein 14	--	--	--	--	--	IPR000073 [Alpha/beta hydrolase fold-1]	nucleus protein	--
XP_050718400.1	cytosolic non-specific dipeptidase-like isoform X3 [Eriocheir sinensis]	-	11868.2	9884.37	18838.423828125	34006.1	29533.8	39223.6	0.394994769920998	0.0060316531233562	-1.34009	down	2	Biological Process:metabolic process (GO:0008152),Molecular Function:hydrolase activity (GO:0016787)	cytosolic nonspecific dipeptidase	3.4.13.18	ko00330 Arginine and proline metabolism ko00340 Histidine metabolism ko00410 beta-Alanine metabolism ko01100 Metabolic pathways	Metalloexopeptidases	E	Amino acid transport and metabolism ;	IPR002933 [Peptidase M20] ; IPR011650[Peptidase M20, dimerisation domain]	extracell protein	--
XP_050718568.1	protein CDV3 homolog [Eriocheir sinensis]	-	185392	177968	162731	402681	356796	408660	0.450367130902826	0.000267669293477907	-1.15083	down	--	--	--	--	--	--	--	--	IPR026806 [Protein CDV3]	--	--
XP_050718580.1	2-oxoglutarate and iron-dependent oxygenase domain-containing protein 3-like [Eriocheir sinensis]	-	7302.17529296875	3828.38159179688	4905.2841796875	0	0	0	Inf	0	Inf	up	2	Molecular Function:oxidoreductase activity (GO:0016491),Biological Process:oxidation-reduction process (GO:0055114)	--	--	--	--	--	--	IPR005123 [Oxoglutarate/iron-dependent dioxygenase]	Golgi apparatus protein	--
XP_050718843.1	E3 ubiquitin-protein ligase DTX1-like isoform X1 [Eriocheir sinensis]	-	29271.7	32900	28798.974609375	15961.447265625	19827.1	20457	1.61738511515162	0.00375241735641472	0.693663239458969	up	--	--	deltex	2.3.2.27	ko04330 Notch signaling pathway	--	--	--	IPR004170 [WWE domain]	nucleus protein	--
XP_050718887.1	nascent polypeptide-associated complex subunit alpha, muscle-specific form-like isoform X9 [Eriocheir sinensis]	-	223034	213539	210697	410558	408891	451477	0.509289905479342	0.000134439101234618	-0.973441	down	--	--	--	--	--	--	--	--	--	--	--
XP_050718903.1	chorion peroxidase-like isoform X3 [Eriocheir sinensis]	-	113442	113003	105907	293239	270740	253961	0.406328559384481	0.000154947209200395	-1.29928	down	--	--	peroxidase	1.11.1.7	--	Peroxidase/oxygenase	R	General function prediction only ;	IPR019791 [Haem peroxidase, animal]	extracell protein	--
XP_050719130.1	dual specificity mitogen-activated protein kinase kinase 1-like isoform X1 [Eriocheir sinensis]	-	13744.6	9256.48	17343.810546875	31084.142578125	23706.7	34501.5	0.45182928401752	0.0145121677927214	-1.14615	down	3	Molecular Function:protein kinase activity (GO:0004672),Molecular Function:ATP binding (GO:0005524),Biological Process:protein phosphorylation (GO:0006468)	mitogen-activated protein kinase kinase 1	2.7.12.2	ko01521 EGFR tyrosine kinase inhibitor resistance ko01522 Endocrine resistance ko04010 MAPK signaling pathway ko04012 ErbB signaling pathway ko04013 MAPK signaling pathway - fly ko04014 Ras signaling pathway ko04015 Rap1 signaling pathway ko04022 cGMP-PKG signaling pathway ko04024 cAMP signaling pathway ko04062 Chemokine signaling pathway ko04066 HIF-1 signaling pathway ko04068 FoxO signaling pat…	Mitogen-activated protein kinase kinase (MAP2K)	T	Signal transduction mechanisms ;	IPR000719 [Protein kinase domain]	nucleus protein	--
XP_050719270.1	cholesterol transporter ABCA5-like isoform X1 [Eriocheir sinensis]	-	12048	8687.8740234375	13787.900390625	0	0	0	Inf	0	Inf	up	2	Molecular Function:ATP binding (GO:0005524),Molecular Function:ATPase activity (GO:0016887)	ATP-binding cassette, subfamily A (ABC1), member 5	--	ko02010 ABC transporters	Lipid exporter ABCA1 and related proteins, ABC superfamily	IR	Lipid transport and metabolism ; General function prediction only ;	IPR003439 [ABC transporter-like]	plasma membrane protein	--
XP_050719308.1	glucosidase 2 subunit beta-like [Eriocheir sinensis]	-	950455	1.08209e+06	1.01348e+06	1.94078e+06	1.79461e+06	1.88098e+06	0.542346278227478	0.000113853262006807	-0.882714	down	1	Molecular Function:calcium ion binding (GO:0005509)	protein kinase C substrate 80K-H	--	ko04141 Protein processing in endoplasmic reticulum	Protein kinase C substrate, 80 KD protein, heavy chain	T	Signal transduction mechanisms ;	IPR002048 [EF-hand domain] ; IPR009011[Mannose-6-phosphate receptor binding domain] ; IPR028146[Glucosidase II beta subunit, N-terminal]	--	--
XP_050719388.1	src substrate cortactin-like isoform X1 [Eriocheir sinensis]	-	73528.6	65175.8	57875	161625	134475	104214	0.491062929738054	0.0167986794602188	-1.02602	down	1	Molecular Function:protein binding (GO:0005515)	cortactin	--	ko04530 Tight junction ko05100 Bacterial invasion of epithelial cells ko05130 Pathogenic Escherichia coli infection ko05131 Shigellosis ko05205 Proteoglycans in cancer	--	--	--	IPR001452 [SH3 domain] ; IPR003134[Hs1/Cortactin]	endoplasmic reticulum protein	--
XP_050719669.1	sortilin-related receptor-like [Eriocheir sinensis]	-	7564.09	4126.6064453125	7366.86279296875	0	0	0	Inf	0	Inf	up	1	Molecular Function:protein binding (GO:0005515)	--	--	--	Low-density lipoprotein receptors containing Ca2+-binding EGF-like domains	T	Signal transduction mechanisms ;	IPR000033 [LDLR class B repeat] ; IPR002172[Low-density lipoprotein (LDL) receptor class A repeat] ; IPR031777[Sortilin, C-terminal] ; IPR031778[Sortilin, N-terminal]	plasma membrane protein	--
XP_050719789.1	RNA-binding protein lark-like isoform X1 [Eriocheir sinensis]	-	647347	717499	571256	978391	1.00725e+06	1.0866e+06	0.630191447642067	0.00205749290209034	-0.666138	down	1	Molecular Function:nucleic acid binding (GO:0003676)	--	--	--	RNA-binding protein LARK, contains RRM and retroviral-type Zn-finger domains	AR	RNA processing and modification ; General function prediction only ;	IPR000504 [RNA recognition motif domain]	nucleus protein	--
XP_050719865.1	ganglioside-induced differentiation-associated protein 1-like [Eriocheir sinensis]	-	3167.15307617188	2309.8994140625	2516.54711914063	0	0	0	Inf	0	Inf	up	1	Molecular Function:protein binding (GO:0005515)	ganglioside-induced differentiation-associated protein 1	--	--	Uncharacterized conserved protein (Ganglioside-induced differentiation associated protein 1, GDAP1)	S	Function unknown ;	IPR004045 [Glutathione S-transferase, N-terminal] ; IPR004046[Glutathione S-transferase, C-terminal]	--	--
XP_050719902.1	asparagine--tRNA ligase, cytoplasmic-like isoform X1 [Eriocheir sinensis]	-	9226.09	9701.9716796875	8454.64	18552.5	28585.599609375	23227.4	0.389149846672421	0.036779856865061	-1.3616	down	5	Molecular Function:nucleotide binding (GO:0000166),Molecular Function:nucleic acid binding (GO:0003676),Molecular Function:aminoacyl-tRNA ligase activity (GO:0004812),Molecular Function:ATP binding (GO:0005524),Biological Process:tRNA aminoacylation for protein translation (GO:0006418)	asparaginyl-tRNA synthetase	6.1.1.22	ko00970 Aminoacyl-tRNA biosynthesis	Asparaginyl-tRNA synthetase	J	Translation, ribosomal structure and biogenesis ;	IPR004364 [Aminoacyl-tRNA synthetase, class II (D/K/N)] ; IPR004365[OB-fold nucleic acid binding domain, AA-tRNA synthetase-type]	cytoplasm protein	--
XP_050719923.1	pumilio homolog 2-like isoform X1 [Eriocheir sinensis]	-	47146	26275.8	36534.1	61058.2	58973.7	71153.6	0.57512688665823	0.0189036870721763	-0.798048	down	1	Molecular Function:RNA binding (GO:0003723)	pumilio RNA-binding family	--	--	Translational repressor Pumilio/PUF3 and related RNA-binding proteins (Puf superfamily)	J	Translation, ribosomal structure and biogenesis ;	IPR001313 [Pumilio RNA-binding repeat]	nucleus protein	--
XP_050720003.1	uncharacterized protein LOC127000383 isoform X1 [Eriocheir sinensis]	-	3704.19116210938	4062.61474609375	5558.92236328125	7309.28	0	8100.33740234375	0.576511491042127	0.0257761002410387	-0.794579	down	--	--	--	--	--	--	--	--	--	--	--
XP_050720012.1	uncharacterized protein LOC127000385 isoform X2 [Eriocheir sinensis]	-	114180	131533	94414.8	199982	211440	192241	0.56344090919915	0.00190340404406817	-0.827664	down	--	--	--	--	--	Membrane trafficking and cell signaling protein HRS, contains VHS and FYVE domains	TU	Signal transduction mechanisms ; Intracellular trafficking, secretion, and vesicular transport ;	--	--	--
XP_050720084.1	UBX domain-containing protein 4-like [Eriocheir sinensis]	-	26964.494140625	27395.154296875	20639.3	41278.2	39984	41181.8	0.612516444054357	0.00206302209168576	-0.70718	down	1	Molecular Function:protein binding (GO:0005515)	--	--	--	Ubiquitin regulatory protein UBXD2, contains UAS and UBX domains	R	General function prediction only ;	IPR001012 [UBX domain]	endoplasmic reticulum protein	--
XP_050720157.1	eukaryotic translation initiation factor 4B-like isoform X1 [Eriocheir sinensis]	-	561301	579206	480883	871028	892850	858878	0.618200336168176	0.000467260133694809	-0.693854	down	1	Molecular Function:nucleic acid binding (GO:0003676)	translation initiation factor 4B	--	ko03013 RNA transport ko04150 mTOR signaling pathway ko04151 PI3K-Akt signaling pathway ko05205 Proteoglycans in cancer	FOG: RRM domain	R	General function prediction only ;	IPR000504 [RNA recognition motif domain]	--	--
XP_050720165.1	kielin/chordin-like protein isoform X1 [Eriocheir sinensis]	-	7.73821e+06	7417424	7301541	21412504	16239802	20385824	0.386938302457367	0.0167822676008158	-1.36982	down	2	Molecular Function:serine-type endopeptidase inhibitor activity (GO:0004867),Molecular Function:peptidase inhibitor activity (GO:0030414)	--	--	--	Serine proteinase inhibitor (KU family) with thrombospondin repeats	O	Posttranslational modification, protein turnover, chaperones ;	IPR002223 [Pancreatic trypsin inhibitor Kunitz domain] ; IPR008037[Pacifastin domain]	extracell protein	--
XP_050720174.1	mucin-5B-like isoform X2 [Eriocheir sinensis]	-	1.18326e+06	1.06636e+06	1.05919e+06	2.62012e+06	3.01959e+06	2126515	0.426051832581086	0.0265454517309976	-1.2309	down	2	Molecular Function:serine-type endopeptidase inhibitor activity (GO:0004867),Molecular Function:peptidase inhibitor activity (GO:0030414)	--	--	--	Serine proteinase inhibitor (KU family)	O	Posttranslational modification, protein turnover, chaperones ;	IPR001846 [von Willebrand factor, type D domain] ; IPR002223[Pancreatic trypsin inhibitor Kunitz domain] ; IPR008037[Pacifastin domain]	extracell protein	--
XP_050720207.1	protein disulfide-isomerase-like isoform X1 [Eriocheir sinensis]	-	11729403	11036159	11583122	8066562	6.01031e+06	7984640	1.55695026676883	0.0043573361610448	0.638722861544822	up	1	Biological Process:cell redox homeostasis (GO:0045454)	protein disulfide-isomerase A1	5.3.4.1	ko04141 Protein processing in endoplasmic reticulum	Protein disulfide isomerase (prolyl 4-hydroxylase beta subunit)	O	Posttranslational modification, protein turnover, chaperones ;	IPR013766 [Thioredoxin domain]	endoplasmic reticulum protein	--
XP_050720218.1	uncharacterized protein LOC127000525 isoform X1 [Eriocheir sinensis]	-	24713.009765625	16332.3701171875	13646.5	73246.9	63334.5	64946.6	0.271386038541091	0.000416823829285876	-1.88158	down	1	Molecular Function:structural constituent of cuticle (GO:0042302)	--	--	--	--	--	--	IPR000618 [Insect cuticle protein]	--	--
XP_050720418.1	peroxiredoxin-6-like [Eriocheir sinensis]	-	23839022	21818264	23183086	40173980	39373852	37556388	0.58785560417891	0.0000795479832069492	-0.766466	down	4	Molecular Function:antioxidant activity (GO:0016209),Molecular Function:oxidoreductase activity (GO:0016491),Molecular Function:peroxiredoxin activity (GO:0051920),Biological Process:oxidation-reduction process (GO:0055114)	--	--	ko01100 Metabolic pathways	Alkyl hydroperoxide reductase, thiol specific antioxidant and related enzymes	O	Posttranslational modification, protein turnover, chaperones ;	IPR000866 [Alkyl hydroperoxide reductase subunit C/ Thiol specific antioxidant] ; IPR019479[Peroxiredoxin, C-terminal]	cytoplasm protein	--
XP_050720420.1	long-chain-fatty-acid--CoA ligase ACSBG2-like isoform X1 [Eriocheir sinensis]	-	26679.2	26068.740234375	32026.6	19824.748046875	14462.5	20677.408203125	1.54234619879417	0.0215524951539058	0.625126632454237	up	2	Molecular Function:catalytic activity (GO:0003824),Biological Process:metabolic process (GO:0008152)	long-chain-fatty-acid--CoA ligase ACSBG	6.2.1.3	ko00061 Fatty acid biosynthesis ko00071 Fatty acid degradation ko01100 Metabolic pathways ko01212 Fatty acid metabolism ko03320 PPAR signaling pathway ko04920 Adipocytokine signaling pathway	Long-chain acyl-CoA synthetases (AMP-forming)	I	Lipid transport and metabolism ;	IPR000873 [AMP-dependent synthetase/ligase]	cytoplasm protein	--
XP_050720488.1	CXXC motif containing zinc binding protein-like isoform X1 [Eriocheir sinensis]	-	16989	16355.013671875	17892.619140625	22954.998046875	29231.4	26723.705078125	0.649303066507368	0.00797219632347789	-0.623036	down	--	--	--	--	--	Uncharacterized conserved protein	S	Function unknown ;	IPR008584 [Protein of unknown function DUF866, eukaryotic]	--	--
XP_050720768.1	cholinesterase 1-like [Eriocheir sinensis]	-	9264.4775390625	9859.9873046875	6468.6220703125	32358.3	32626.091796875	40722.3	0.242114165588466	0.000811160599418127	-2.04624	down	--	--	--	--	--	Acetylcholinesterase/Butyrylcholinesterase	T	Signal transduction mechanisms ;	IPR002018 [Carboxylesterase, type B]	endoplasmic reticulum protein	--
XP_050720788.1	unconventional myosin-VI-like isoform X1 [Eriocheir sinensis]	-	10069.0244140625	12091.2744140625	10277.4	13639.822265625	18462.5	22043.1	0.599084353038464	0.0452955937031539	-0.739169	down	3	Molecular Function:motor activity (GO:0003774),Molecular Function:ATP binding (GO:0005524),Cellular Component:myosin complex (GO:0016459)	myosin VI	--	--	Myosin class VI heavy chain	Z	Cytoskeleton ;	IPR001609 [Myosin head, motor domain] ; IPR004009[Myosin, N-terminal, SH3-like] ; IPR032412[Myosin VI, cargo binding domain]	nucleus protein	--
XP_050720821.1	mucin-5B-like isoform X1 [Eriocheir sinensis]	-	23408192	25573268	20390628	40001516	44670376	40601024	0.553767647589524	0.000890904948936023	-0.852647	down	--	--	--	--	--	von Willebrand factor and related coagulation proteins	WV	Extracellular structures ; Defense mechanisms ;	IPR001846 [von Willebrand factor, type D domain]	extracell protein	--
XP_050720832.1	uncharacterized protein LOC127000814 [Eriocheir sinensis]	-	46699968	44391544	47032668	80429488	80973696	78763000	0.575119184972352	0.00000570646684959054	-0.798067	down	--	--	--	--	--	--	--	--	--	--	--
XP_050720944.1	acylpyruvase FAHD1, mitochondrial-like [Eriocheir sinensis]	-	60088.9	65666.1	55054.8	116120	118722	123990	0.503883885900246	0.000102403932034669	-0.988837	down	2	Molecular Function:catalytic activity (GO:0003824),Biological Process:metabolic process (GO:0008152)	acylpyruvate hydrolase	3.7.1.5	ko00350 Tyrosine metabolism ko01100 Metabolic pathways	Predicted fumarylacetoacetate hydralase	R	General function prediction only ;	IPR011234 [Fumarylacetoacetase, C-terminal-related]	--	--
XP_050721082.1	pro-resilin-like [Eriocheir sinensis]	-	11425.9326171875	12885.490234375	10331.4208984375	20339.6	28882.224609375	23891.7	0.47382297086942	0.00771008331428524	-1.07758	down	1	Molecular Function:structural constituent of cuticle (GO:0042302)	--	--	--	--	--	--	IPR000618 [Insect cuticle protein]	--	--
XP_050721377.1	ADP-ribosylation factor GTPase-activating protein 2-like isoform X1 [Eriocheir sinensis]	-	65781.3	113572	105254	197012	200617	244016	0.443559344874771	0.00486735650784251	-1.1728	down	1	Molecular Function:GTPase activator activity (GO:0005096)	ADP-ribosylation factor GTPase-activating protein 2/3	--	ko04144 Endocytosis	Predicted GTPase-activating protein	T	Signal transduction mechanisms ;	IPR001164 [Arf GTPase activating protein]	Golgi apparatus protein	--
XP_050721402.1	proliferating cell nuclear antigen-like [Eriocheir sinensis]	-	27257.7	26041.8	30233.189453125	14361.4521484375	0	16861.6	1.78356683395139	0.00712816042552213	0.834765277595398	up	2	Molecular Function:DNA binding (GO:0003677),Biological Process:regulation of DNA replication (GO:0006275)	--	--	--	DNA polymerase delta processivity factor (proliferating cell nuclear antigen)	L	Replication, recombination and repair ;	IPR022648 [Proliferating cell nuclear antigen, PCNA, N-terminal] ; IPR022649[Proliferating cell nuclear antigen, PCNA, C-terminal]	nucleus protein	--
XP_050721481.1	sodium-coupled monocarboxylate transporter 1-like [Eriocheir sinensis]	-	648.436950683594	3171.68334960938	8148.77783203125	0	0	0	Inf	0	Inf	up	4	Molecular Function:transporter activity (GO:0005215),Biological Process:transport (GO:0006810),Cellular Component:membrane (GO:0016020),Biological Process:transmembrane transport (GO:0055085)	solute carrier family 5 (sodium-coupled monocarboxylate transporter), member 8/12	--	--	Na+:iodide/myo-inositol/multivitamin symporters	P	Inorganic ion transport and metabolism ;	IPR001734 [Sodium/solute symporter]	--	--
XP_050721927.1	uncharacterized protein LOC127001442 [Eriocheir sinensis]	-	9525.7197265625	10198.4521484375	9031.19	0	0	0	Inf	0	Inf	up	--	--	--	--	--	--	--	--	--	--	--
XP_050722001.1	uncharacterized protein LOC127001486 isoform X1 [Eriocheir sinensis]	-	12015.2783203125	15483.5595703125	12251.7	29625.7	32014.498046875	22220	0.47400987968872	0.00957278969653788	-1.07701	down	--	--	--	--	--	FOG: Immunoglobin and related proteins	RP	General function prediction only ; Inorganic ion transport and metabolism ;	--	--	--
XP_050722076.1	dolichyl-diphosphooligosaccharide--protein glycosyltransferase 48 kDa subunit-like [Eriocheir sinensis]	-	65809.4	70293.6	92925.5	49790.9	51756.2	45981.7	1.55243295924224	0.0337542080043075	0.634530967990294	up	2	Cellular Component:endoplasmic reticulum membrane (GO:0005789),Biological Process:protein N-linked glycosylation via asparagine (GO:0018279)	oligosaccharyltransferase complex subunit beta	--	ko00510 N-Glycan biosynthesis ko01100 Metabolic pathways ko04141 Protein processing in endoplasmic reticulum	Oligosaccharyltransferase, beta subunit	O	Posttranslational modification, protein turnover, chaperones ;	IPR005013 [Dolichyl-diphosphooligosaccharide--protein glycosyltransferase 48 kDa subunit]	endoplasmic reticulum protein	--
XP_050722339.1	regulator of nonsense transcripts 2-like [Eriocheir sinensis]	-	15565.767578125	16283.974609375	11494.6318359375	30707.9	28196	32477.822265625	0.474322390996708	0.00117735836657779	-1.07606	down	2	Molecular Function:RNA binding (GO:0003723),Molecular Function:protein binding (GO:0005515)	regulator of nonsense transcripts 2	--	ko03013 RNA transport ko03015 mRNA surveillance pathway	Nonsense-mediated mRNA decay 2 protein	A	RNA processing and modification ;	IPR003890 [MIF4G-like, type 3] ; IPR007193[Up-frameshift suppressor 2]	--	--
XP_050722365.1	1,4-alpha-glucan-branching enzyme-like isoform X1 [Eriocheir sinensis]	-	6966.33544921875	6629.5009765625	8400.5654296875	4786.85	3669.96411132813	6047.46142578125	1.51654568803418	0.0462743062324727	0.600788961798187	up	3	Molecular Function:catalytic activity (GO:0003824),Biological Process:carbohydrate metabolic process (GO:0005975),Molecular Function:cation binding (GO:0043169)	1,4-alpha-glucan branching enzyme	2.4.1.18	ko00500 Starch and sucrose metabolism ko01100 Metabolic pathways	1,4-alpha-glucan branching enzyme/starch branching enzyme II	G	Carbohydrate transport and metabolism ;	IPR004193 [Glycoside hydrolase, family 13, N-terminal] ; IPR006047[Glycosyl hydrolase, family 13, catalytic domain] ; IPR006048[Alpha-amylase/branching enzyme, C-terminal all beta]	--	--
XP_050722408.1	YTH domain-containing family protein 3-like isoform X1 [Eriocheir sinensis]	-	1853.02917480469	4760.85986328125	3031.7	6678.92333984375	6028.6513671875	7132.54345703125	0.486165965857629	0.0197300591550429	-1.04048	down	1	Molecular Function:RNA binding (GO:0003723)	YTH domain-containing family protein	--	--	Uncharacterized high-glucose-regulated protein	R	General function prediction only ;	IPR007275 [YTH domain]	--	--
XP_050722603.1	peptidyl-prolyl cis-trans isomerase E-like [Eriocheir sinensis]	-	1.10872e+06	1162130	1.06254e+06	1.99324e+06	1.95642e+06	2.04179e+06	0.556357077019304	0.0000199224175082689	-0.845917	down	4	Biological Process:protein peptidyl-prolyl isomerization (GO:0000413),Molecular Function:nucleic acid binding (GO:0003676),Molecular Function:peptidyl-prolyl cis-trans isomerase activity (GO:0003755),Biological Process:protein folding (GO:0006457)	peptidyl-prolyl isomerase E (cyclophilin E)	5.2.1.8	ko03040 Spliceosome	Cyclophilin-type peptidyl-prolyl cis-trans isomerase	O	Posttranslational modification, protein turnover, chaperones ;	IPR000504 [RNA recognition motif domain] ; IPR002130[Cyclophilin-type peptidyl-prolyl cis-trans isomerase domain]	mitochondrion protein	--
XP_050722637.1	nicotinamide phosphoribosyltransferase-like [Eriocheir sinensis]	-	0	0	0	10092.9833984375	15227.779296875	1682.84399414063	#NAME?	0	#NAME?	down	--	--	nicotinamide phosphoribosyltransferase	2.4.2.12	ko00760 Nicotinate and nicotinamide metabolism ko01100 Metabolic pathways ko04621 NOD-like receptor signaling pathway	--	--	--	IPR007229 [Nicotinate phosphoribosyltransferase family]	--	--
XP_050722640.1	eukaryotic translation initiation factor 4H-like isoform X2 [Eriocheir sinensis]	-	364141	375913	310405	566941	545081	586358	0.618506684793757	0.000768893492145482	-0.693139	down	1	Molecular Function:nucleic acid binding (GO:0003676)	--	--	--	FOG: RRM domain	R	General function prediction only ;	IPR000504 [RNA recognition motif domain]	--	--
XP_050722796.1	biogenesis of lysosome-related organelles complex 1 subunit 5-like isoform X1 [Eriocheir sinensis]	-	23836.568359375	22669.1	15217.205078125	29059.7	32282.740234375	36275.9	0.632288385203793	0.0247520105897797	-0.661345	down	2	Cellular Component:transport vesicle (GO:0030133),Cellular Component:BLOC-1 complex (GO:0031083)	biogenesis of lysosome-related organelles complex 1 subunit 5	--	--	--	--	--	IPR017243 [Biogenesis of lysosome-related organelles complex 1 subunit 5]	--	--
XP_050722835.1	fibroleukin-like isoform X1 [Eriocheir sinensis]	-	24118.9	33810.6	34296.9	0	0	0	Inf	0	Inf	up	--	--	--	--	--	Ficolin and related extracellular proteins	R	General function prediction only ;	IPR002181 [Fibrinogen, alpha/beta/gamma chain, C-terminal globular domain]	extracell protein	--
XP_050722952.1	serine/arginine-rich splicing factor 7-like isoform X1 [Eriocheir sinensis]	-	63268.7	57538.8	54060.8	100618	94048.8	74267.2	0.650227742397921	0.019949798376312	-0.620983	down	2	Molecular Function:nucleic acid binding (GO:0003676),Molecular Function:zinc ion binding (GO:0008270)	splicing factor, arginine/serine-rich 7	--	ko03040 Spliceosome ko05168 Herpes simplex infection	Alternative splicing factor SRp20/9G8 (RRM superfamily)	A	RNA processing and modification ;	IPR000504 [RNA recognition motif domain] ; IPR001878[Zinc finger, CCHC-type]	nucleus protein	--
XP_050723087.1	tau-tubulin kinase 1-like isoform X1 [Eriocheir sinensis]	-	43936.1	55349.8	47839.8	0	0	0	Inf	0	Inf	up	--	--	--	--	--	--	--	--	--	--	--
XP_050723089.1	ATP synthase subunit alpha, mitochondrial-like [Eriocheir sinensis]	-	455369	441095	488280	744206	795035	752768	0.604161795804173	0.000135755272908702	-0.726993	down	4	Molecular Function:ATP binding (GO:0005524),Biological Process:ATP synthesis coupled proton transport (GO:0015986),Biological Process:proton transport (GO:0015992),Biological Process:ATP metabolic process (GO:0046034)	F-type H+-transporting ATPase subunit alpha	--	ko00190 Oxidative phosphorylation ko01100 Metabolic pathways ko05010 Alzheimer's disease ko05012 Parkinson's disease ko05016 Huntington's disease	F0F1-type ATP synthase, alpha subunit	C	Energy production and conversion ;	IPR000194 [ATPase, F1/V1/A1 complex, alpha/beta subunit, nucleotide-binding domain] ; IPR000793[ATP synthase, alpha subunit, C-terminal] ; IPR004100[ATPase, F1/V1/A1 complex, alpha/beta subunit, N-terminal domain]	mitochondrion protein	--
XP_050723124.1	venom toxin OcyC11-like [Eriocheir sinensis]	-	149912	119398	119151	76980	61332	99788.5	1.6315011316616	0.0295906924086056	0.706199988129752	up	--	--	--	--	--	--	--	--	IPR029277 [Single domain Von Willebrand factor type C domain]	--	--
XP_050723142.1	uncharacterized protein LOC127001934 [Eriocheir sinensis]	-	4257.5908203125	4733.3642578125	2490.48779296875	0	0	0	Inf	0	Inf	up	--	--	small subunit ribosomal protein S27	--	--	Uncharacterized conserved protein	S	Function unknown ;	IPR019266 [Ribosomal protein S27, mitochondrial]	mitochondrion protein	--
XP_050723229.1	brachyurin-like [Eriocheir sinensis]	-	65654.7	52849.4	47471.5	284959	242936	204037	0.226763184020232	0.00141099274492887	-2.14074	down	2	Molecular Function:serine-type endopeptidase activity (GO:0004252),Biological Process:proteolysis (GO:0006508)	--	--	--	Trypsin	E	Amino acid transport and metabolism ;	IPR001254 [Serine proteases, trypsin domain]	endoplasmic reticulum protein	--
XP_050723331.1	C-factor-like [Eriocheir sinensis]	-	34084.7	38514.4	36622.5	72403.1	78497.9	72345.3	0.489242912432916	0.0000946215464564009	-1.03138	down	--	--	--	--	--	Predicted short chain-type dehydrogenase	R	General function prediction only ;	IPR002347 [Short-chain dehydrogenase/reductase SDR]	nucleus protein	--
XP_050723369.1	guanine nucleotide exchange factor MSS4 homolog [Eriocheir sinensis]	-	28393.7	24503.7	28976.833984375	49386.2	43743.4	45724.7	0.589641029487175	0.000936844659954692	-0.762091	down	2	Molecular Function:guanyl-nucleotide exchange factor activity (GO:0005085),Biological Process:small GTPase mediated signal transduction (GO:0007264)	guanine nucleotide exchange factor	--	--	Guanine nucleotide exchange factor	TU	Signal transduction mechanisms ; Intracellular trafficking, secretion, and vesicular transport ;	IPR007515 [Mss4]	--	--
XP_050723483.1	D-2-hydroxyglutarate dehydrogenase, mitochondrial-like [Eriocheir sinensis]	-	6878.9	4030.35766601563	6406.6	0	0	0	Inf	0	Inf	up	4	Molecular Function:catalytic activity (GO:0003824),Molecular Function:oxidoreductase activity (GO:0016491),Molecular Function:flavin adenine dinucleotide binding (GO:0050660),Biological Process:oxidation-reduction process (GO:0055114)	D-2-hydroxyglutarate dehydrogenase	1.1.99.39	--	Proteins containing the FAD binding domain	C	Energy production and conversion ;	IPR004113 [FAD-linked oxidase, C-terminal] ; IPR006094[FAD linked oxidase, N-terminal]	peroxisome protein	--
XP_050723487.1	uncharacterized protein LOC127002076 [Eriocheir sinensis]	-	40356	39397.1	47341.7	24615.623046875	26444.482421875	26759.267578125	1.63320207735667	0.00317255284581908	0.707703307717498	up	2	Molecular Function:catalytic activity (GO:0003824),Molecular Function:protein binding (GO:0005515)	phospholipase D1/2	3.1.4.4	ko00564 Glycerophospholipid metabolism ko00565 Ether lipid metabolism ko01100 Metabolic pathways ko04014 Ras signaling pathway ko04024 cAMP signaling pathway ko04071 Sphingolipid signaling pathway ko04072 Phospholipase D signaling pathway ko04144 Endocytosis ko04666 Fc gamma R-mediated phagocytosis ko04724 Glutamatergic synapse ko04912 GnRH signaling pathway ko05231 Choline metabolism in cancer	Phospholipase D1	I	Lipid transport and metabolism ;	IPR000008 [C2 domain] ; IPR001736[Phospholipase D/Transphosphatidylase] ; IPR024632[Phospholipase D, C-terminal]	--	--
XP_050723790.1	serine/threonine-protein phosphatase 6 regulatory subunit 3-like isoform X5 [Eriocheir sinensis]	-	56374.8	55213	59497.1	136076	109139	129589	0.456465086340946	0.0123862685490358	-1.13142	down	--	--	serine/threonine-protein phosphatase 6 regulatory subunit 3	--	--	SAP family cell cycle dependent phosphatase-associated protein	D	Cell cycle control, cell division, chromosome partitioning ;	IPR007587 [SIT4 phosphatase-associated protein family]	cytoplasm protein	--
XP_050723820.1	U-scoloptoxin(16)-Ssd1a-like [Eriocheir sinensis]	-	0	0	0	4392.5322265625	5350.33	4619.68	#NAME?	0	#NAME?	down	--	--	--	--	--	--	--	--	IPR029277 [Single domain Von Willebrand factor type C domain]	--	--
XP_050723853.1	6-pyruvoyl tetrahydrobiopterin synthase-like [Eriocheir sinensis]	-	12482.9208984375	10136.1337890625	7602.19970703125	71768.3	61125.9	54858.7	0.160962897901805	0.000514542189808263	-2.6352	down	--	--	--	--	ko00790 Folate biosynthesis ko01100 Metabolic pathways	6-pyruvoyl tetrahydrobiopterin synthase	H	Coenzyme transport and metabolism ;	IPR007115 [6-pyruvoyl tetrahydropterin synthase/QueD family protein]	--	--
XP_050723898.1	low-density lipoprotein receptor-related protein 2-like isoform X7 [Eriocheir sinensis]	-	3.26188e+06	3.68168e+06	3.60176e+06	5864355	6.03328e+06	4.4227e+06	0.646146083538859	0.0217175104851738	-0.630068	down	1	Molecular Function:protein binding (GO:0005515)	low-density lipoprotein receptor-related protein 1B	--	--	Basement membrane-specific heparan sulfate proteoglycan (HSPG) core protein	O	Posttranslational modification, protein turnover, chaperones ;	IPR002172 [Low-density lipoprotein (LDL) receptor class A repeat]	plasma membrane protein	--
XP_050724200.1	40S ribosomal protein S17-like [Eriocheir sinensis]	-	1.11809e+06	977456	1.0105e+06	1.86715e+06	1.55345e+06	1.66313e+06	0.610978326397236	0.00287161747788672	-0.710807	down	4	Molecular Function:structural constituent of ribosome (GO:0003735),Cellular Component:intracellular (GO:0005622),Cellular Component:ribosome (GO:0005840),Biological Process:translation (GO:0006412)	small subunit ribosomal protein S17e	--	ko03010 Ribosome	40S ribosomal protein S17	J	Translation, ribosomal structure and biogenesis ;	IPR001210 [Ribosomal protein S17e]	--	--
XP_050724541.1	myosin regulatory light chain sqh-like [Eriocheir sinensis]	-	1.98286e+06	1.91021e+06	1.72674e+06	3.15906e+06	3.54884e+06	3.21178e+06	0.566531944558485	0.000571072476180703	-0.819771	down	1	Molecular Function:calcium ion binding (GO:0005509)	myosin regulatory light chain 12	--	ko04510 Focal adhesion ko04530 Tight junction ko04611 Platelet activation ko04670 Leukocyte transendothelial migration ko04810 Regulation of actin cytoskeleton	Myosin regulatory light chain, EF-Hand protein superfamily	Z	Cytoskeleton ;	IPR002048 [EF-hand domain]	centrosome protein	--
XP_050724672.1	NADH dehydrogenase [ubiquinone] 1 alpha subcomplex subunit 2-like [Eriocheir sinensis]	-	158847	139678	117642	236360	183918	234004	0.6360663490064	0.0189527109840912	-0.652751	down	--	--	NADH dehydrogenase (ubiquinone) 1 alpha subcomplex subunit 2	--	ko00190 Oxidative phosphorylation ko01100 Metabolic pathways ko04723 Retrograde endocannabinoid signaling ko04932 Non-alcoholic fatty liver disease (NAFLD) ko05010 Alzheimer's disease ko05012 Parkinson's disease ko05016 Huntington's disease	NADH:ubiquinone oxidoreductase NDUFA2/B8 subunit	C	Energy production and conversion ;	IPR007741 [Ribosomal protein/NADH dehydrogenase domain]	mitochondrion protein	--
XP_050724691.1	huntingtin-interacting protein K-like [Eriocheir sinensis]	-	284461	278528	231434	593509	625723	563845	0.445534684952941	0.000176944128684701	-1.16639	down	--	--	--	--	--	Huntingtin interacting protein HYPK	R	General function prediction only ;	--	--	--
XP_050724699.1	glutaminyl-peptide cyclotransferase-like [Eriocheir sinensis]	-	1154.85	1652.12573242188	2664.97119140625	0	0	0	Inf	0	Inf	up	--	--	glutaminyl-peptide cyclotransferase	2.3.2.5	--	Glutaminyl cyclase	O	Posttranslational modification, protein turnover, chaperones ;	IPR007484 [Peptidase M28]	--	--
XP_050724717.1	DNA-directed RNA polymerases I and III subunit RPAC2-like isoform X3 [Eriocheir sinensis]	-	47009.5	59578	49212.6	78433.7	86902.5	81116.9	0.632169360051016	0.00280285575115064	-0.661617	down	1	Molecular Function:protein dimerization activity (GO:0046983)	DNA-directed RNA polymerases I and III subunit RPAC2	--	ko00230 Purine metabolism ko00240 Pyrimidine metabolism ko01100 Metabolic pathways ko03020 RNA polymerase ko04623 Cytosolic DNA-sensing pathway ko05169 Epstein-Barr virus infection	DNA-directed RNA polymerase, subunit L	K	Transcription ;	IPR009025 [DNA-directed RNA polymerase, RBP11-like dimerisation domain]	--	--
XP_050724723.1	E3 ubiquitin-protein ligase HUWE1-like isoform X1 [Eriocheir sinensis]	-	4985.8251953125	7512.9990234375	8361.6962890625	45808.7	46915.9	45959.1	0.150418105571093	0.00000330817824250141	-2.73295	down	1	Molecular Function:ubiquitin-protein transferase activity (GO:0004842)	E3 ubiquitin-protein ligase HUWE1	2.3.2.26	ko04120 Ubiquitin mediated proteolysis	E3 ubiquitin-protein ligase/Putative upstream regulatory element binding protein	OK	Posttranslational modification, protein turnover, chaperones ; Transcription ;	IPR000569 [HECT domain] ; IPR004170[WWE domain] ; IPR010309[E3 ubiquitin ligase, domain of unknown function DUF908] ; IPR010314[E3 ubiquitin ligase, domain of unknown function DUF913] ; IPR025527[Domain of unknown function DUF4414]	cytoplasm protein	--
XP_050724806.1	uncharacterized protein LOC127002742 isoform X1 [Eriocheir sinensis]	-	157111	201869	125434	367258	403287	362251	0.427626894486476	0.0010886740879929	-1.22558	down	2	Molecular Function:nucleic acid binding (GO:0003676),Molecular Function:zinc ion binding (GO:0008270)	cellular nucleic acid-binding protein	--	--	E3 ubiquitin ligase interacting with arginine methyltransferase	O	Posttranslational modification, protein turnover, chaperones ;	IPR001878 [Zinc finger, CCHC-type]	--	--
XP_050724813.1	CCHC-type zinc finger nucleic acid binding protein-like isoform X4 [Eriocheir sinensis]	-	15005.064453125	13899.1826171875	4988.20361328125	23264.8	25117.9	25723.025390625	0.457352737886979	0.0146477320594422	-1.12862	down	2	Molecular Function:nucleic acid binding (GO:0003676),Molecular Function:zinc ion binding (GO:0008270)	cellular nucleic acid-binding protein	--	--	E3 ubiquitin ligase interacting with arginine methyltransferase	O	Posttranslational modification, protein turnover, chaperones ;	IPR001878 [Zinc finger, CCHC-type] ; IPR025836[Zinc knuckle CX2CX4HX4C]	--	--
XP_050724851.1	RAC-beta serine/threonine-protein kinase-like [Eriocheir sinensis]	-	4134.16	2893.75927734375	4320.13232421875	0	0	0	Inf	0	Inf	up	4	Molecular Function:protein kinase activity (GO:0004672),Molecular Function:protein serine/threonine kinase activity (GO:0004674),Molecular Function:ATP binding (GO:0005524),Biological Process:protein phosphorylation (GO:0006468)	RAC serine/threonine-protein kinase	2.7.11.1	ko01521 EGFR tyrosine kinase inhibitor resistance ko01522 Endocrine resistance ko01524 Platinum drug resistance ko04010 MAPK signaling pathway ko04012 ErbB signaling pathway ko04014 Ras signaling pathway ko04015 Rap1 signaling pathway ko04022 cGMP-PKG signaling pathway ko04024 cAMP signaling pathway ko04062 Chemokine signaling pathway ko04066 HIF-1 signaling pathway ko04068 FoxO signaling pathway…	Serine/threonine protein kinase	T	Signal transduction mechanisms ;	IPR000719 [Protein kinase domain] ; IPR001849[Pleckstrin homology domain] ; IPR017892[Protein kinase, C-terminal]	plasma membrane protein	--
XP_050724856.1	LIM and SH3 domain protein 1-like isoform X2 [Eriocheir sinensis]	-	260281	262072	241485	372532	426935	399389	0.63713934248379	0.00104350710550052	-0.650319	down	2	Molecular Function:protein binding (GO:0005515),Molecular Function:zinc ion binding (GO:0008270)	--	--	--	Nebulin repeat protein	Z	Cytoskeleton ;	IPR000900 [Nebulin repeat] ; IPR001452[SH3 domain] ; IPR001781[Zinc finger, LIM-type]	cytoskeleton protein	--
XP_050724870.1	trafficking protein particle complex subunit 3-like [Eriocheir sinensis]	-	2915.86889648438	2502.98266601563	5275.70361328125	0	0	0	Inf	0	Inf	up	--	--	trafficking protein particle complex subunit 3	--	--	Transport protein particle (TRAPP) complex subunit	U	Intracellular trafficking, secretion, and vesicular transport ;	IPR007194 [Transport protein particle (TRAPP) component]	--	--
XP_050724924.1	armadillo segment polarity protein-like isoform X1 [Eriocheir sinensis]	-	5206.52	3975.46118164063	6506.7763671875	10534.5	11346.2197265625	9798.45	0.495238541857246	0.00339731708559181	-1.0138	down	1	Molecular Function:protein binding (GO:0005515)	catenin beta 1	--	ko04015 Rap1 signaling pathway ko04310 Wnt signaling pathway ko04390 Hippo signaling pathway ko04510 Focal adhesion ko04520 Adherens junction ko04550 Signaling pathways regulating pluripotency of stem cells ko04670 Leukocyte transendothelial migration ko04916 Melanogenesis ko04919 Thyroid hormone signaling pathway ko05100 Bacterial invasion of epithelial cells ko05130 Pathogenic Escherichia coli …	Armadillo/beta-Catenin/plakoglobin	TZ	Signal transduction mechanisms ; Cytoskeleton ;	IPR000225 [Armadillo]	nucleus protein	--
XP_050724964.1	glycerate kinase-like [Eriocheir sinensis]	-	5900.1396484375	6034	3854.32275390625	8095.6376953125	9893.54	7880.5009765625	0.610307656881416	0.0241676689095157	-0.712391	down	--	--	glycerate 2-kinase	2.7.1.165	ko00030 Pentose phosphate pathway ko00260 Glycine, serine and threonine metabolism ko00561 Glycerolipid metabolism ko00630 Glyoxylate and dicarboxylate metabolism ko01100 Metabolic pathways ko01200 Carbon metabolism	Predicted glycerate kinase	G	Carbohydrate transport and metabolism ;	IPR007835 [MOFRL domain] ; IPR025286[MOFRL-associated domain]	cytoplasm protein	--
XP_050725050.1	macrophage mannose receptor 1-like [Eriocheir sinensis]	-	0	0	0	50990.6	53222.1	55281.1	#NAME?	0	#NAME?	down	--	--	mannose receptor, C type	--	ko04145 Phagosome ko05152 Tuberculosis	C-type lectin	TV	Signal transduction mechanisms ; Defense mechanisms ;	IPR001304 [C-type lectin-like]	plasma membrane protein	--
XP_050725104.1	signal peptidase complex subunit 2-like isoform X1 [Eriocheir sinensis]	-	26504.263671875	26856.587890625	36213.4	12703.0908203125	19475.474609375	18940.6	1.75226177042467	0.0291535421686988	0.809218315283367	up	4	Cellular Component:signal peptidase complex (GO:0005787),Biological Process:signal peptide processing (GO:0006465),Molecular Function:peptidase activity (GO:0008233),Cellular Component:integral component of membrane (GO:0016021)	signal peptidase complex subunit 2	3.4.-.-	ko03060 Protein export	Signal peptidase complex, subunit SPC25	U	Intracellular trafficking, secretion, and vesicular transport ;	IPR009582 [Signal peptidase complex subunit 2]	--	--
XP_050725172.1	peptidyl-prolyl cis-trans isomerase Fkbp12-like [Eriocheir sinensis]	-	825402	790941	695780	1.26895e+06	1.43722e+06	1.20257e+06	0.591526569303663	0.00263528636020392	-0.757485	down	--	--	FK506-binding protein 1	5.2.1.8	--	FKBP-type peptidyl-prolyl cis-trans isomerase	O	Posttranslational modification, protein turnover, chaperones ;	IPR001179 [FKBP-type peptidyl-prolyl cis-trans isomerase domain]	nucleus protein	--
XP_050725202.1	patatin-like phospholipase domain-containing protein 2 isoform X1 [Eriocheir sinensis]	-	13789.751953125	17261.490234375	13698.8	23805.3	24853.486328125	21360.638671875	0.639108854992562	0.00574680338805241	-0.645866	down	--	--	--	--	--	Adiponutrin and related vesicular transport proteins; predicted alpha/beta hydrolase	U	Intracellular trafficking, secretion, and vesicular transport ;	--	plasma membrane protein	--
XP_050725206.1	cytochrome c oxidase assembly factor 6 homolog [Eriocheir sinensis]	-	86282.9	78072.8	85667.5	122703	132446	121562	0.663700758896438	0.000628613824923259	-0.591395	down	2	Molecular Function:cytochrome-c oxidase activity (GO:0004129),Cellular Component:mitochondrion (GO:0005739)	--	--	--	Cytochrome c oxidase, subunit VIb/COX12	C	Energy production and conversion ;	IPR003213 [Cytochrome c oxidase, subunit VIb]	--	--
XP_050725329.1	programmed cell death protein 6-like isoform X1 [Eriocheir sinensis]	-	9874.74	8775.3154296875	15813.357421875	0	0	0	Inf	0	Inf	up	1	Molecular Function:calcium ion binding (GO:0005509)	--	--	--	Ca2+-binding protein, EF-Hand protein superfamily	T	Signal transduction mechanisms ;	IPR002048 [EF-hand domain]	nucleus protein	--
XP_050725380.1	uncharacterized protein LOC127003057 [Eriocheir sinensis]	-	77929.5	71257.1	58663.1	107519	95106.8	110342	0.664123988353048	0.00879518986828471	-0.590475	down	--	--	--	--	--	--	--	--	IPR028019 [Protein of unknown function DUF4508]	--	--
XP_050725458.1	serine/threonine-protein phosphatase 2A 65 kDa regulatory subunit A alpha isoform-like [Eriocheir sinensis]	-	27162.9	25224.5	32160.384765625	13346.7666015625	21894.8	16517.9	1.63347418089725	0.027939605649875	0.7079436513564	up	1	Molecular Function:protein binding (GO:0005515)	serine/threonine-protein phosphatase 2A regulatory subunit A	--	ko03015 mRNA surveillance pathway ko04071 Sphingolipid signaling pathway ko04114 Oocyte meiosis ko04151 PI3K-Akt signaling pathway ko04152 AMPK signaling pathway ko04261 Adrenergic signaling in cardiomyocytes ko04350 TGF-beta signaling pathway ko04390 Hippo signaling pathway ko04391 Hippo signaling pathway - fly ko04530 Tight junction ko04728 Dopaminergic synapse ko04730 Long-term depression ko05…	Protein phosphatase 2A regulatory subunit A and related proteins	T	Signal transduction mechanisms ;	IPR000357 [HEAT repeat]	nucleus protein	--
XP_050725739.1	clathrin heavy chain 1-like isoform X1 [Eriocheir sinensis]	-	16764.4	22209.3	20114.8	7565.02	11426.4443359375	12964	1.84909034328443	0.0160302081006293	0.886815713992694	up	5	Molecular Function:structural molecule activity (GO:0005198),Biological Process:intracellular protein transport (GO:0006886),Biological Process:vesicle-mediated transport (GO:0016192),Cellular Component:clathrin coat of trans-Golgi network vesicle (GO:0030130),Cellular Component:clathrin coat of coated pit (GO:0030132)	clathrin heavy chain	--	ko04142 Lysosome ko04144 Endocytosis ko04721 Synaptic vesicle cycle ko04961 Endocrine and other factor-regulated calcium reabsorption ko05016 Huntington's disease ko05100 Bacterial invasion of epithelial cells	Vesicle coat protein clathrin, heavy chain	U	Intracellular trafficking, secretion, and vesicular transport ;	IPR000547 [Clathrin, heavy chain/VPS, 7-fold repeat] ; IPR015348[Clathrin, heavy chain, linker, core motif] ; IPR022365[Clathrin, heavy chain, propeller repeat]	--	--
XP_050725822.1	uncharacterized protein LOC127003344 isoform X5 [Eriocheir sinensis]	-	223152	245090	161134	353549	377362	279636	0.622806653781943	0.0304079724354846	-0.683144	down	1	Molecular Function:calcium ion binding (GO:0005509)	FK506-binding protein 14	5.2.1.8	--	FKBP-type peptidyl-prolyl cis-trans isomerase	O	Posttranslational modification, protein turnover, chaperones ;	IPR001179 [FKBP-type peptidyl-prolyl cis-trans isomerase domain] ; IPR002048[EF-hand domain]	nucleus protein	--
XP_050725859.1	charged multivesicular body protein 6-A-like [Eriocheir sinensis]	-	32970.4	14347.736328125	19812.810546875	52760.5	62343.4	53614.9	0.397886502521485	0.0058479411238735	-1.32957	down	1	Biological Process:vacuolar transport (GO:0007034)	charged multivesicular body protein 6	--	ko04144 Endocytosis ko04217 Necroptosis	Uncharacterized conserved protein predicted to be involved in protein sorting	R	General function prediction only ;	IPR005024 [Snf7 family]	cytoplasm protein	--
XP_050725869.1	GRIP and coiled-coil domain-containing protein 2-like isoform X1 [Eriocheir sinensis]	-	33318.3	34187.2	36289.2	80974.5	67665.5	56662.8	0.505568661197763	0.0387098716419765	-0.984021	down	2	Biological Process:protein targeting to Golgi (GO:0000042),Molecular Function:protein binding (GO:0005515)	GRIP and coiled-coil domain-containing protein 2	--	--	Ran-binding protein RANBP1 and related RanBD domain proteins	U	Intracellular trafficking, secretion, and vesicular transport ;	IPR000237 [GRIP domain]	Golgi apparatus protein	--
XP_050725989.1	lanC-like protein 3 [Eriocheir sinensis]	-	1728.68005371094	5025.6240234375	3665.4580078125	0	0	0	Inf	0	Inf	up	--	--	--	--	--	Lanthionine synthetase C-like protein 1	V	Defense mechanisms ;	IPR007822 [Lanthionine synthetase C-like]	plasma membrane protein	--
XP_050726296.1	cytoplasmic protein NCK2-like isoform X1 [Eriocheir sinensis]	-	7157.13	7052.29052734375	10112.052734375	13874.7724609375	12455.3759765625	12187.6865234375	0.631434040688791	0.0138859178413717	-0.663296	down	1	Molecular Function:protein binding (GO:0005515)	NCK adaptor protein 2	--	ko04012 ErbB signaling pathway ko04360 Axon guidance ko04660 T cell receptor signaling pathway ko05130 Pathogenic Escherichia coli infection	Adaptor protein NCK/Dock, contains SH2 and SH3 domains	T	Signal transduction mechanisms ;	IPR000980 [SH2 domain] ; IPR001452[SH3 domain]	endoplasmic reticulum protein	--
XP_050726413.1	progranulin-like isoform X1 [Eriocheir sinensis]	-	1.27791e+06	1.24537e+06	1178098	2.12559e+06	2.84907e+06	2.61955e+06	0.487394468473547	0.0242266744602197	-1.03684	down	--	--	--	--	--	Epithelin/granulin	T	Signal transduction mechanisms ;	IPR000118 [Granulin]	extracell protein	--
XP_050726451.1	nuclear pore complex protein Nup93-like [Eriocheir sinensis]	-	2862.91	1088.55529785156	4501.9150390625	0	0	0	Inf	0	Inf	up	2	Cellular Component:nuclear pore (GO:0005643),Biological Process:transport (GO:0006810)	nuclear pore complex protein Nup93	--	ko03013 RNA transport	Cullins	D	Cell cycle control, cell division, chromosome partitioning ;	IPR007231 [Nucleoporin interacting component Nup93/Nic96]	nucleus protein	--
XP_050726503.1	hsc70-interacting protein-like [Eriocheir sinensis]	-	1.14757e+06	1.12164e+06	1.02483e+06	2.01142e+06	1.72525e+06	1922484	0.582072994891484	0.00103716387289711	-0.780728	down	--	--	suppressor of tumorigenicity protein 13	--	--	Hsp70-interacting protein Hip/Transient component of progesterone receptor complexes and an Hsp70-binding protein	OT	Posttranslational modification, protein turnover, chaperones ; Signal transduction mechanisms ;	--	mitochondrion protein	--
XP_050726584.1	sulfotransferase 1A1-like [Eriocheir sinensis]	-	7925.69384765625	11006.4	10488.384765625	0	0	0	Inf	0	Inf	up	1	Molecular Function:sulfotransferase activity (GO:0008146)	--	--	--	Sulfotransferase	R	General function prediction only ;	IPR000863 [Sulfotransferase domain]	cytoplasm protein	--
XP_050726792.1	balbiani ring protein 3-like isoform X2 [Eriocheir sinensis]	-	65006.7	84188.8	53823.2	91345.3	135578	117164	0.590020566846474	0.0393418210376735	-0.761163	down	--	--	--	--	--	--	--	--	IPR004153 [CXCXC repeat]	--	--
XP_050726843.1	chromatin assembly factor 1 subunit B-like isoform X1 [Eriocheir sinensis]	-	14226.779296875	16965.8	14636.9	29226.486328125	41991.8	30601.486328125	0.45010313101337	0.0107057469723987	-1.15167	down	1	Molecular Function:protein binding (GO:0005515)	chromatin assembly factor 1 subunit B	--	--	Chromatin assembly complex 1 subunit B/CAC2 (contains WD40 repeats)	BL	Chromatin structure and dynamics ; Replication, recombination and repair ;	IPR001680 [WD40 repeat]	cytoplasm protein	--
XP_050726849.1	large proline-rich protein BAG6-like isoform X1 [Eriocheir sinensis]	-	26081.009765625	32383.783203125	31394.611328125	59744.9	56207.7	62122.1	0.504616092878462	0.000350618544927118	-0.986742	down	1	Molecular Function:protein binding (GO:0005515)	--	--	--	Ubiquitin-like protein, regulator of apoptosis	O	Posttranslational modification, protein turnover, chaperones ;	IPR000626 [Ubiquitin domain] ; IPR021925[Protein of unknown function DUF3538]	nucleus protein	--
XP_050726862.1	synaptojanin-1-like isoform X3 [Eriocheir sinensis]	-	36801.7	35370.2	17616.3	52576.7	57778.3	55161.4	0.542473525386164	0.0164706244512946	-0.882375	down	1	Molecular Function:phosphoric ester hydrolase activity (GO:0042578)	synaptojanin	3.1.3.36	ko00562 Inositol phosphate metabolism ko01100 Metabolic pathways ko04070 Phosphatidylinositol signaling system	Inositol-1,4,5-triphosphate 5-phosphatase (synaptojanin), INP51/INP52/INP53 family	U	Intracellular trafficking, secretion, and vesicular transport ;	IPR002013 [SAC domain] ; IPR005135[Endonuclease/exonuclease/phosphatase] ; IPR015047[Domain of unknown function DUF1866]	cytoskeleton protein	--
XP_050726867.1	uncharacterized protein LOC127003836 [Eriocheir sinensis]	-	1096833	1.09441e+06	1.0019e+06	3.50516e+06	3.70241e+06	3.37049e+06	0.30186524239643	0.0000170289988325753	-1.72802	down	--	--	--	--	--	--	--	--	--	--	--
XP_050726879.1	pyruvate carboxylase, mitochondrial-like isoform X1 [Eriocheir sinensis]	-	331422	336649	377949	230722	219189	215718	1.57147443967384	0.00118593679300299	0.65211880662239	up	2	Molecular Function:catalytic activity (GO:0003824),Molecular Function:ATP binding (GO:0005524)	--	--	--	Pyruvate carboxylase	C	Energy production and conversion ;	IPR000089 [Biotin/lipoyl attachment] ; IPR000891[Pyruvate carboxyltransferase] ; IPR003379[Carboxylase, conserved domain] ; IPR005479[Carbamoyl-phosphate synthetase large subunit-like, ATP-binding domain] ; IPR005481[Biotin carboxylase-like, N-terminal domain] ; IPR005482[Biotin carboxylase, C-terminal]	mitochondrion protein	--
XP_050726882.1	D-beta-hydroxybutyrate dehydrogenase, mitochondrial-like [Eriocheir sinensis]	-	97529.3	102262	153630	45719	52235.9	61807.6	2.21216299780311	0.025401440973947	1.14545769093363	up	--	--	3-hydroxybutyrate dehydrogenase	1.1.1.30	ko00072 Synthesis and degradation of ketone bodies ko00650 Butanoate metabolism ko01100 Metabolic pathways	Corticosteroid 11-beta-dehydrogenase and related short chain-type dehydrogenases	QR	Secondary metabolites biosynthesis, transport and catabolism ; General function prediction only ;	IPR002347 [Short-chain dehydrogenase/reductase SDR]	mitochondrion protein	--
XP_050727021.1	actin-binding protein WASF3-like isoform X1 [Eriocheir sinensis]	-	17727.412109375	19130.6	27276.341796875	59947.5	95672.5	43822.8	0.321567526497699	0.0445636006055149	-1.63681	down	--	--	WAS protein family	--	--	Wiskott Aldrich syndrome proteins	Z	Cytoskeleton ;	--	cytoskeleton protein	--
XP_050727027.1	uncharacterized transmembrane protein DDB_G0289901-like [Eriocheir sinensis]	-	1.07603e+06	1.12576e+06	1.07924e+06	578133	579969	629382	1.83555595214027	0.0000280690116697668	0.876217091906809	up	3	Molecular Function:structural constituent of ribosome (GO:0003735),Cellular Component:ribosome (GO:0005840),Biological Process:translation (GO:0006412)	large subunit ribosomal protein L23Ae	--	ko03010 Ribosome	60s ribosomal protein L23	J	Translation, ribosomal structure and biogenesis ;	IPR005633 [Ribosomal protein L23/L25, N-terminal] ; IPR013025[Ribosomal protein L25/L23]	--	--
XP_050727105.1	tetratricopeptide repeat protein 36-like [Eriocheir sinensis]	-	13326.6630859375	15325.267578125	15688.0126953125	10420.0458984375	11148.345703125	7176.2138671875	1.54254833685505	0.0217914729841763	0.625315697963648	up	1	Molecular Function:protein binding (GO:0005515)	--	--	--	TPR repeat-containing protein	S	Function unknown ;	IPR019734 [Tetratricopeptide repeat]	cytoplasm protein	--
XP_050727208.1	crustacean calcium-binding protein 23-like [Eriocheir sinensis]	-	36961.3	36687.4	26312.521484375	129978	121699	124241	0.265911709021231	0.0000276047600992377	-1.91098	down	1	Molecular Function:calcium ion binding (GO:0005509)	--	--	--	Ca2+/calmodulin-dependent protein kinase, EF-Hand protein superfamily	T	Signal transduction mechanisms ;	IPR002048 [EF-hand domain]	cytoplasm protein	--
XP_050727282.1	exosome RNA helicase MTR4-like [Eriocheir sinensis]	-	6918.7021484375	6515.04931640625	7176.6650390625	11227.7841796875	10777.2	9702.5263671875	0.650017598620495	0.00167126463916875	-0.621449	down	2	Molecular Function:nucleic acid binding (GO:0003676),Molecular Function:ATP binding (GO:0005524)	ATP-dependent RNA helicase DOB1	3.6.4.13	ko03018 RNA degradation	Nuclear exosomal RNA helicase MTR4, DEAD-box superfamily	A	RNA processing and modification ;	IPR001650 [Helicase, C-terminal] ; IPR011545[DEAD/DEAH box helicase domain] ; IPR012961[ATP-dependent RNA helicase Ski2, C-terminal] ; IPR025696[rRNA-processing arch domain]	nucleus protein	--
XP_050727422.1	L-2-hydroxyglutarate dehydrogenase, mitochondrial-like isoform X1 [Eriocheir sinensis]	-	2134.83715820313	1634.2041015625	773.906005859375	0	0	0	Inf	0	Inf	up	2	Molecular Function:oxidoreductase activity (GO:0016491),Biological Process:oxidation-reduction process (GO:0055114)	2-hydroxyglutarate dehydrogenase	1.1.99.2	ko00650 Butanoate metabolism	Predicted FAD-dependent oxidoreductase	S	Function unknown ;	IPR006076 [FAD dependent oxidoreductase]	mitochondrion protein	--
XP_050727433.1	glutaredoxin-2, mitochondrial-like isoform X1 [Eriocheir sinensis]	-	97566.5	84898.7	75587.1	190813	126379	198044	0.500842969392056	0.0222687718587996	-0.99757	down	3	Molecular Function:electron carrier activity (GO:0009055),Molecular Function:protein disulfide oxidoreductase activity (GO:0015035),Biological Process:cell redox homeostasis (GO:0045454)	glutaredoxin 3	--	--	Glutaredoxin and related proteins	O	Posttranslational modification, protein turnover, chaperones ;	IPR002109 [Glutaredoxin]	mitochondrion protein	--
XP_050727490.1	cholinesterase 2-like isoform X6 [Eriocheir sinensis]	-	16526.1	10299.1	17241.306640625	0	0	0	Inf	0	Inf	up	--	--	--	--	--	Carboxylesterase and related proteins	R	General function prediction only ;	IPR002018 [Carboxylesterase, type B]	endoplasmic reticulum protein	--
XP_050727498.1	anti-lipopolysaccharide factor-like [Eriocheir sinensis]	-	345319	326301	277311	746600	836778	1.01877e+06	0.364672630212007	0.0026193936585187	-1.45533	down	--	--	--	--	--	--	--	--	IPR024509 [Anti-lipopolysaccharide factor/Scygonadin]	--	--
XP_050727500.1	anti-lipopolysaccharide factor-like [Eriocheir sinensis]	-	45180.2	42990	28408.361328125	120211	88987.4	124928	0.34890546193234	0.00432048954219154	-1.51909	down	--	--	--	--	--	--	--	--	IPR024509 [Anti-lipopolysaccharide factor/Scygonadin]	--	--
XP_050727536.1	peptidyl-prolyl cis-trans isomerase-like [Eriocheir sinensis]	-	110118	116570	104061	179799	172572	219050	0.578818302154553	0.00573121469417661	-0.788818	down	3	Biological Process:protein peptidyl-prolyl isomerization (GO:0000413),Molecular Function:peptidyl-prolyl cis-trans isomerase activity (GO:0003755),Biological Process:protein folding (GO:0006457)	peptidyl-prolyl isomerase F (cyclophilin D)	5.2.1.8	ko04020 Calcium signaling pathway ko04022 cGMP-PKG signaling pathway ko05012 Parkinson's disease ko05016 Huntington's disease ko05145 Toxoplasmosis	Cyclophilin type peptidyl-prolyl cis-trans isomerase	O	Posttranslational modification, protein turnover, chaperones ;	IPR002130 [Cyclophilin-type peptidyl-prolyl cis-trans isomerase domain]	mitochondrion protein	--
XP_050727613.1	collagen alpha-1(I) chain-like [Eriocheir sinensis]	-	40466.6	40645.5	19922.978515625	69841.7	68342.4	48754.1	0.54047321917238	0.0414694688991411	-0.887705	down	4	Molecular Function:protein serine/threonine kinase activity (GO:0004674),Molecular Function:GTPase activator activity (GO:0005096),Biological Process:protein phosphorylation (GO:0006468),Biological Process:signal transduction (GO:0007165)	active breakpoint cluster region-related protein	--	--	--	--	--	IPR015123 [Bcr-Abl oncoprotein oligomerisation]	--	--
XP_050727661.1	Y-box factor homolog isoform X1 [Eriocheir sinensis]	-	6.65272e+06	6.87575e+06	5.94608e+06	12594513	9799997	10591829	0.590382264003289	0.00682607452510469	-0.760279	down	1	Molecular Function:DNA binding (GO:0003677)	Y-box-binding protein 1	--	--	Predicted RNA-binding protein containing PIN domain and invovled in translation or RNA processing	J	Translation, ribosomal structure and biogenesis ;	IPR002059 [Cold-shock protein, DNA-binding]	nucleus protein	CSD
XP_050727684.1	sarcoplasmic calcium-binding protein isoform X1 [Eriocheir sinensis]	-	6446.4052734375	4270.17333984375	5098.20751953125	8375.42	11823.4736328125	12703.220703125	0.480661670253151	0.01772214507228	-1.05691	down	1	Molecular Function:calcium ion binding (GO:0005509)	--	--	--	--	--	--	IPR002048 [EF-hand domain]	--	--
XP_050727685.1	sarcoplasmic calcium-binding protein 1 isoform X2 [Eriocheir sinensis]	-	5257.76123046875	4715.7939453125	4288.19091796875	0	0	0	Inf	0	Inf	up	1	Molecular Function:calcium ion binding (GO:0005509)	--	--	--	--	--	--	IPR002048 [EF-hand domain]	--	--
XP_050727737.1	cell adhesion molecule DSCAML1-like [Eriocheir sinensis]	-	0	0	0	48270.8	13231.0361328125	45418.2	#NAME?	0	#NAME?	down	1	Molecular Function:protein binding (GO:0005515)	tenascin	--	ko04151 PI3K-Akt signaling pathway ko04510 Focal adhesion ko04512 ECM-receptor interaction ko05165 Human papillomavirus infection ko05206 MicroRNAs in cancer	Protein tyrosine phosphatase	T	Signal transduction mechanisms ;	IPR003961 [Fibronectin type III]	plasma membrane protein	--
XP_050727806.1	fibrous sheath CABYR-binding protein-like [Eriocheir sinensis]	-	31138.162109375	29251.458984375	27602.802734375	66863	88493.9	82850.2	0.369394798280579	0.0145643736922304	-1.43676	down	--	--	--	--	--	--	--	--	--	plasma membrane protein	--
XP_050727962.1	AH receptor-interacting protein-like [Eriocheir sinensis]	-	6489.1748046875	5050.77880859375	6126.67	2718.7412109375	3998.66	3982.77197265625	1.65106004845954	0.0185131551996049	0.723392591504589	up	--	--	AH receptor-interacting protein	--	--	Aryl-hydrocarbon receptor-interacting protein	O	Posttranslational modification, protein turnover, chaperones ;	IPR001179 [FKBP-type peptidyl-prolyl cis-trans isomerase domain]	cytoplasm protein	--
XP_050727969.1	shootin-1-like isoform X2 [Eriocheir sinensis]	-	44348.1	43496.3	37943.8	69974.9	76856.1	75911.5	0.564724541791531	0.000391504747628835	-0.824381	down	--	--	--	--	--	--	--	--	--	--	--
XP_050727970.1	golgin subfamily A member 7-like [Eriocheir sinensis]	-	7014.6	7709.7548828125	10957.4	0	0	0	Inf	0	Inf	up	--	--	--	--	--	Uncharacterized conserved protein	S	Function unknown ;	IPR019383 [Golgin subfamily A member 7/ERF4]	Golgi apparatus protein	--
XP_050728010.1	uncharacterized protein LOC127004401 [Eriocheir sinensis]	-	102580	101284	92136.4	252461	232539	245016	0.405471253725037	0.0000268353786420165	-1.30233	down	2	Cellular Component:mitochondrion (GO:0005739),Cellular Component:mitochondrial respiratory chain complex I (GO:0005747)	--	--	--	--	--	--	IPR026193 [NADH-ubiquinone oxidoreductase flavoprotein 3]	--	--
XP_050728033.1	MAP kinase-activated protein kinase 2-like [Eriocheir sinensis]	-	57836.8	0	77437.2	5168.05	0	3509.01391601563	15.5898329448881	0.0233022261667871	3.96253356359832	up	3	Molecular Function:protein kinase activity (GO:0004672),Molecular Function:ATP binding (GO:0005524),Biological Process:protein phosphorylation (GO:0006468)	mitogen-activated protein kinase-activated protein kinase 2	2.7.11.1	ko04010 MAPK signaling pathway ko04218 Cellular senescence ko04370 VEGF signaling pathway ko04722 Neurotrophin signaling pathway ko05167 Kaposi's sarcoma-associated herpesvirus infection ko05203 Viral carcinogenesis	MAP kinase-activated protein kinase 2	T	Signal transduction mechanisms ;	IPR000719 [Protein kinase domain]	Golgi apparatus protein	--
XP_050728153.1	hematopoietic prostaglandin D synthase-like [Eriocheir sinensis]	-	280454	293165	360223	100601	98923.5	121423	2.90963943566044	0.00137266410179913	1.54084038453766	up	1	Molecular Function:protein binding (GO:0005515)	--	--	ko00480 Glutathione metabolism ko00590 Arachidonic acid metabolism ko00980 Metabolism of xenobiotics by cytochrome P450 ko00982 Drug metabolism - cytochrome P450 ko01100 Metabolic pathways ko05204 Chemical carcinogenesis	Glutathione S-transferase	O	Posttranslational modification, protein turnover, chaperones ;	IPR004045 [Glutathione S-transferase, N-terminal] ; IPR004046[Glutathione S-transferase, C-terminal]	cytoplasm protein	--
XP_050728162.1	hematopoietic prostaglandin D synthase-like [Eriocheir sinensis]	-	11337284	11011346	10298534	17373522	17676172	18004418	0.615355959590842	0.0000445654236161117	-0.700507	down	1	Molecular Function:protein binding (GO:0005515)	--	--	ko00480 Glutathione metabolism ko00590 Arachidonic acid metabolism ko00980 Metabolism of xenobiotics by cytochrome P450 ko00982 Drug metabolism - cytochrome P450 ko01100 Metabolic pathways ko05204 Chemical carcinogenesis	Glutathione S-transferase	O	Posttranslational modification, protein turnover, chaperones ;	IPR004045 [Glutathione S-transferase, N-terminal] ; IPR004046[Glutathione S-transferase, C-terminal]	cytoplasm protein	--
XP_050728283.1	vesicle-fusing ATPase 1-like [Eriocheir sinensis]	-	13509.494140625	9366.86	17600	5614.47900390625	7645.95654296875	5372.85	2.17225840054598	0.042744455806227	1.11919572883869	up	1	Molecular Function:ATP binding (GO:0005524)	vesicle-fusing ATPase	3.6.4.6	ko04721 Synaptic vesicle cycle ko04727 GABAergic synapse ko04962 Vasopressin-regulated water reabsorption	AAA+-type ATPase	O	Posttranslational modification, protein turnover, chaperones ;	IPR003338 [CDC48, N-terminal subdomain] ; IPR003959[ATPase, AAA-type, core]	peroxisome protein	--
XP_050728378.1	serine/threonine-protein kinase fray2-like isoform X1 [Eriocheir sinensis]	-	5207.24169921875	7366.99951171875	0	12457.2119140625	0	13447.8544921875	0.485396988131394	0.0303322135194282	-1.04276	down	--	--	--	--	--	Uncharacterized conserved protein	S	Function unknown ;	IPR032346 [Transcriptional repressor p66, coiled-coil MBD2-interaction domain]	nucleus protein	--
XP_050728560.1	outer dense fiber protein 3-like isoform X7 [Eriocheir sinensis]	-	257981	280594	251779	391565	387300	445575	0.645481303025151	0.00220293174144578	-0.631553	down	--	--	--	--	--	--	--	--	IPR010736 [Sperm-tail PG-rich repeat]	--	--
XP_050728561.1	protein tramtrack, alpha isoform-like isoform X1 [Eriocheir sinensis]	-	11400.5	13724.962890625	7813.02197265625	19356.3	20208.1	29504.580078125	0.476893385671956	0.030633702645988	-1.06826	down	1	Molecular Function:protein binding (GO:0005515)	--	--	--	--	--	--	IPR000210 [BTB/POZ domain]	cytoskeleton protein	ZBTB
XP_050728585.1	uncharacterized protein LOC127004613 isoform X2 [Eriocheir sinensis]	-	18709.4	18848.8	9718.86	0	0	0	Inf	0	Inf	up	--	--	--	--	--	--	--	--	IPR001064 [Beta/gamma crystallin]	--	--
XP_050728644.1	cGMP-dependent protein kinase 1-like [Eriocheir sinensis]	-	23833.865234375	17070.384765625	22498.3	38100.2	36038.3	39924	0.555857922343364	0.00199664227412529	-0.847212	down	3	Molecular Function:protein kinase activity (GO:0004672),Molecular Function:ATP binding (GO:0005524),Biological Process:protein phosphorylation (GO:0006468)	cGMP-dependent protein kinase 1	2.7.11.12	ko04022 cGMP-PKG signaling pathway ko04270 Vascular smooth muscle contraction ko04540 Gap junction ko04611 Platelet activation ko04713 Circadian entrainment ko04730 Long-term depression ko04740 Olfactory transduction ko04923 Regulation of lipolysis in adipocytes ko04970 Salivary secretion	cGMP-dependent protein kinase	T	Signal transduction mechanisms ;	IPR000595 [Cyclic nucleotide-binding domain] ; IPR000719[Protein kinase domain]	endoplasmic reticulum protein	--
XP_050728702.1	uncharacterized protein LOC127004666 isoform X1 [Eriocheir sinensis]	-	18469.728515625	19437.623046875	14919.662109375	29118.8	32461.8	38246.8	0.529182998061617	0.00641141378723883	-0.918161	down	--	--	OTU domain-containing protein 4	3.4.19.12	--	OTU (ovarian tumor)-like cysteine protease	TO	Signal transduction mechanisms ; Posttranslational modification, protein turnover, chaperones ;	IPR003323 [OTU domain]	--	--
XP_050728714.1	protein D2-like [Eriocheir sinensis]	-	119007	114597	113816	251912	241801	222286	0.485224694627868	0.000155655589830033	-1.04328	down	--	--	--	--	--	Phosphatidylethanolamine binding protein	R	General function prediction only ;	IPR008914 [Phosphatidylethanolamine-binding protein]	lysosome protein	--
XP_050728827.1	NADH dehydrogenase [ubiquinone] 1 alpha subcomplex subunit 12-like [Eriocheir sinensis]	-	0	16876.6	15957.705078125	35924.8	40664.2	56863.5	0.369055834357344	0.0416407166317429	-1.43809	down	3	Molecular Function:NADH dehydrogenase (ubiquinone) activity (GO:0008137),Molecular Function:electron carrier activity (GO:0009055),Cellular Component:membrane (GO:0016020)	--	--	--	NADH:ubiquinone oxidoreductase, B17.2 subunit	C	Energy production and conversion ;	IPR007763 [NADH dehydrogenase [ubiquinone] 1 alpha subcomplex subunit 12]	--	--
XP_050728960.1	IgGFc-binding protein-like [Eriocheir sinensis]	-	6172082	6141493	5632919	14403440	13486453	15880688	0.410012697798094	0.000278971894598047	-1.28626	down	--	--	--	--	--	von Willebrand factor and related coagulation proteins	WV	Extracellular structures ; Defense mechanisms ;	IPR001846 [von Willebrand factor, type D domain]	extracell protein	--
XP_050728961.1	IgGFc-binding protein-like [Eriocheir sinensis]	-	30773638	30822512	28385554	47430568	54663124	37690596	0.643718298296873	0.0290591966624651	-0.635499	down	--	--	mucin-2	--	ko05146 Amoebiasis ko05226 Gastric cancer	von Willebrand factor and related coagulation proteins	WV	Extracellular structures ; Defense mechanisms ;	IPR001846 [von Willebrand factor, type D domain]	extracell protein	--
XP_050728969.1	hemocyte protein-glutamine gamma-glutamyltransferase-like [Eriocheir sinensis]	-	74785.5	72101.3	95852.4	47049.4	47890.5	58740.7	1.5795042950409	0.0241470357292153	0.659471860114725	up	2	Molecular Function:protein-glutamine gamma-glutamyltransferase activity (GO:0003810),Biological Process:peptide cross-linking (GO:0018149)	transglutaminase 1	2.3.2.13	--	--	--	--	IPR001102 [Transglutaminase, N-terminal] ; IPR002931[Transglutaminase-like] ; IPR008958[Transglutaminase, C-terminal]	extracell protein	--
XP_050729019.1	large subunit GTPase 1 homolog [Eriocheir sinensis]	-	8434.1142578125	7065.23779296875	7500.7841796875	2617.18383789063	0	3816.68115234375	2.3832368532631	0.007459703622189	1.25292233803578	up	1	Molecular Function:GTP binding (GO:0005525)	large subunit GTPase 1	3.6.1.-	ko03008 Ribosome biogenesis in eukaryotes	Predicted GTP-binding protein MMR1	R	General function prediction only ;	IPR006073 [GTP binding domain]	endoplasmic reticulum protein	--
XP_050729050.1	heat shock protein 83-like isoform X1 [Eriocheir sinensis]	-	92453.8	97181.2	130706	58865.7	67887	61777.3	1.69915205370831	0.0235160776117699	0.764814962183857	up	4	Molecular Function:ATP binding (GO:0005524),Biological Process:protein folding (GO:0006457),Biological Process:response to stress (GO:0006950),Molecular Function:unfolded protein binding (GO:0051082)	molecular chaperone HtpG	--	ko04141 Protein processing in endoplasmic reticulum ko04151 PI3K-Akt signaling pathway ko04217 Necroptosis ko04612 Antigen processing and presentation ko04621 NOD-like receptor signaling pathway ko04657 IL-17 signaling pathway ko04659 Th17 cell differentiation ko04914 Progesterone-mediated oocyte maturation ko04915 Estrogen signaling pathway ko05200 Pathways in cancer ko05215 Prostate cancer ko05…	Molecular chaperone (HSP90 family)	O	Posttranslational modification, protein turnover, chaperones ;	IPR001404 [Heat shock protein Hsp90 family] ; IPR003594[Histidine kinase-like ATPase, C-terminal domain]	cytoplasm protein	--
XP_050729052.1	cytochrome c oxidase assembly factor 3, mitochondrial-like isoform X1 [Eriocheir sinensis]	-	33216.1	32138.2	27062.6	49312.9	58409	57238.5	0.560237199888951	0.00213350834801793	-0.83589	down	--	--	cytochrome c oxidase assembly factor 3, animal type	--	--	Predicted membrane protein	S	Function unknown ;	IPR018628 [Cytochrome c oxidase assembly factor 3, mitochondrial]	--	--
XP_050729061.1	uncharacterized protein LOC127004891 isoform X1 [Eriocheir sinensis]	-	39449.1	37813.6	40770.7	79107.3	60894.3	87000.8	0.519965741690828	0.0409627753908442	-0.943512	down	--	--	poly [ADP-ribose] polymerase 7/11/12/13	2.4.2.30	--	--	--	--	IPR004170 [WWE domain]	--	--
XP_050729069.1	enhancer of rudimentary homolog isoform X1 [Eriocheir sinensis]	-	59857.7	57681.9	46786.8	98185.1	98622.3	66565.2	0.623931401963959	0.0438152131767891	-0.680541	down	3	Biological Process:pyrimidine nucleotide biosynthetic process (GO:0006221),Biological Process:cell cycle (GO:0007049),Biological Process:positive regulation of Notch signaling pathway (GO:0045747)	--	--	--	Enhancer of rudimentary	R	General function prediction only ;	IPR000781 [Enhancer of rudimentary]	--	--
XP_050729114.1	2-methoxy-6-polyprenyl-1,4-benzoquinol methylase, mitochondrial-like [Eriocheir sinensis]	-	25092.568359375	24493.384765625	22493.380859375	30954.3	41950.8	46275.8	0.604789692107492	0.0274621428440365	-0.725495	down	1	Molecular Function:methyltransferase activity (GO:0008168)	2-methoxy-6-polyprenyl-1,4-benzoquinol methylase	2.1.1.201	ko00130 Ubiquinone and other terpenoid-quinone biosynthesis ko01100 Metabolic pathways	Ubiquinone biosynthesis methyltransferase COQ5	H	Coenzyme transport and metabolism ;	IPR004033 [UbiE/COQ5 methyltransferase]	--	--
XP_050729182.1	xylulose kinase-like isoform X1 [Eriocheir sinensis]	-	44258.3	39215.3	42411.6	17346.4	14957.7	19015.130859375	2.45298679392885	0.000191408038060803	1.29453946692257	up	1	Biological Process:carbohydrate metabolic process (GO:0005975)	xylulokinase	2.7.1.17	ko00040 Pentose and glucuronate interconversions ko01100 Metabolic pathways	Sugar (pentulose and hexulose) kinases	G	Carbohydrate transport and metabolism ;	IPR018484 [Carbohydrate kinase, FGGY, N-terminal] ; IPR018485[Carbohydrate kinase, FGGY, C-terminal]	--	--
XP_050729238.1	tryptophan--tRNA ligase, mitochondrial-like [Eriocheir sinensis]	-	10482.4130859375	7168	5217.7412109375	39673.6	31774.841796875	35897.1	0.213032935361733	0.000512918937067113	-2.23085	down	4	Molecular Function:nucleotide binding (GO:0000166),Molecular Function:aminoacyl-tRNA ligase activity (GO:0004812),Molecular Function:ATP binding (GO:0005524),Biological Process:tRNA aminoacylation for protein translation (GO:0006418)	tryptophanyl-tRNA synthetase	6.1.1.2	ko00970 Aminoacyl-tRNA biosynthesis	Mitochondrial tryptophanyl-tRNA synthetase	J	Translation, ribosomal structure and biogenesis ;	IPR002305 [Aminoacyl-tRNA synthetase, class Ic]	mitochondrion protein	--
XP_050729240.1	synaptosomal-associated protein 25-like [Eriocheir sinensis]	-	56535.6	55919.7	48438.9	128251	110273	137717	0.427636201808217	0.00105711176057385	-1.22554	down	--	--	synaptosomal-associated protein 25	--	ko04721 Synaptic vesicle cycle ko04911 Insulin secretion	SNAP-25 (synaptosome-associated protein) component of SNARE complex	U	Intracellular trafficking, secretion, and vesicular transport ;	IPR000928 [SNAP-25]	synapse protein	--
XP_050729395.1	transferrin-like [Eriocheir sinensis]	-	32391.7	27977.1	31721.615234375	88544.5	86372.8	86823	0.351838884702997	0.00000315514130344566	-1.50701	down	--	--	--	--	--	--	--	--	IPR001156 [Transferrin-like domain]	plasma membrane protein	--
XP_050729397.1	tetratricopeptide repeat protein 1-like [Eriocheir sinensis]	-	85175.5	80444.7	85768.1	166604	160108	184744	0.491514611613099	0.000330426731808903	-1.02469	down	1	Molecular Function:protein binding (GO:0005515)	--	--	--	TPR repeat-containing protein	R	General function prediction only ;	IPR019734 [Tetratricopeptide repeat]	cytoplasm protein	--
XP_050729404.1	uncharacterized protein LOC127005000 isoform X4 [Eriocheir sinensis]	-	0	5992.40966796875	6112.59	22971.2	24407.8	14969.1728515625	0.291227737197809	0.0374624627455958	-1.77978	down	--	--	--	--	--	--	--	--	--	--	--
XP_050729414.1	ribonuclease H2 subunit C-like [Eriocheir sinensis]	-	47908	42819.6	42746.8	68977.1	67556.3	70755.3	0.643906043470249	0.00022390489881986	-0.635078	down	2	Biological Process:RNA catabolic process (GO:0006401),Cellular Component:ribonuclease H2 complex (GO:0032299)	ribonuclease H2 subunit C	--	ko03030 DNA replication	--	--	--	IPR013924 [Ribonuclease H2, subunit C]	--	--
XP_050729432.1	proline-rich protein 36-like [Eriocheir sinensis]	-	46490.6	42287.9	37179.3	71837.9	65415.6	76385.6	0.589581994119426	0.00217818312381087	-0.762236	down	--	--	--	--	--	Transcriptional regulator	K	Transcription ;	--	--	--
XP_050729470.1	uncharacterized protein LOC127005053 [Eriocheir sinensis]	-	163198	155642	148289	129529	82008.1	86387.1	1.56794295031572	0.0232039013434816	0.648873067875372	up	--	--	--	--	--	--	--	--	--	--	--
XP_050729640.1	C-type mannose receptor 2-like isoform X1 [Eriocheir sinensis]	-	13215.0244140625	8656.56	11717.529296875	18334.4	24161.857421875	18084.6	0.554450629821908	0.01986224474055	-0.850869	down	--	--	--	--	--	C-type lectin	TV	Signal transduction mechanisms ; Defense mechanisms ;	IPR001304 [C-type lectin-like]	plasma membrane protein	--
XP_050729642.1	vitellogenin-like [Eriocheir sinensis]	-	1.4575e+06	1.44495e+06	1.83742e+06	997673	1.09441e+06	973865	1.5459751382777	0.0140832402361944	0.628517118634124	up	2	Molecular Function:lipid transporter activity (GO:0005319),Biological Process:lipid transport (GO:0006869)	--	--	--	Predicted lipoprotein	I	Lipid transport and metabolism ;	IPR001747 [Lipid transport protein, N-terminal] ; IPR001846[von Willebrand factor, type D domain] ; IPR009454[Lipid transport, open beta-sheet] ; IPR015255[Vitellinogen, open beta-sheet]	extracell protein	--
XP_050729679.1	gastric triacylglycerol lipase-like isoform X1 [Eriocheir sinensis]	-	8200.9521484375	7142.98	6989.41162109375	13304.1	0	14522.2548828125	0.535064298404671	0.00235067313673077	-0.902216	down	1	Biological Process:lipid metabolic process (GO:0006629)	lysosomal acid lipase/cholesteryl ester hydrolase	3.1.1.13	ko00100 Steroid biosynthesis ko04142 Lysosome ko04979 Cholesterol metabolism	Triglyceride lipase-cholesterol esterase	I	Lipid transport and metabolism ;	IPR006693 [Partial AB-hydrolase lipase domain] ; IPR022742[Serine aminopeptidase, S33]	extracell protein	--
XP_050729681.1	integrin beta-PS-like isoform X1 [Eriocheir sinensis]	-	28256.115234375	27769.431640625	30849.6	16482.451171875	15411.2	14716.0283203125	1.86388629451545	0.000245684448703613	0.898313851761378	up	--	--	integrin beta 1	--	ko04015 Rap1 signaling pathway ko04145 Phagosome ko04151 PI3K-Akt signaling pathway ko04360 Axon guidance ko04510 Focal adhesion ko04512 ECM-receptor interaction ko04514 Cell adhesion molecules (CAMs) ko04530 Tight junction ko04611 Platelet activation ko04670 Leukocyte transendothelial migration ko04810 Regulation of actin cytoskeleton ko05100 Bacterial invasion of epithelial cells ko05130 Pathog…	Integrin beta subunit (N-terminal portion of extracellular region)	TW	Signal transduction mechanisms ; Extracellular structures ;	IPR002369 [Integrin beta subunit, VWA domain] ; IPR012896[Integrin beta subunit, tail] ; IPR014836[Integrin beta subunit, cytoplasmic domain]	extracell protein	--
XP_050729746.1	nucleoporin NUP35-like isoform X1 [Eriocheir sinensis]	-	6040.16064453125	11631.771484375	0	34072.5	45038.8	38610.7	0.225173698997293	0.00707498063209855	-2.15089	down	--	--	nuclear pore complex protein Nup53	--	ko03013 RNA transport	Mitotic phosphoprotein	D	Cell cycle control, cell division, chromosome partitioning ;	IPR007846 [RNA-recognition motif (RRM) Nup35-type domain]	nucleus protein	--
XP_050729812.1	heme-binding protein 1-like isoform X1 [Eriocheir sinensis]	-	121313	121346	129243	73267.9	78495.4	75398.9	1.63716294996493	0.0000925003293271189	0.711197923160017	up	--	--	--	--	--	--	--	--	IPR006917 [SOUL haem-binding protein]	cytoplasm protein	--
XP_050729957.1	uncharacterized protein LOC127005242 isoform X1 [Eriocheir sinensis]	-	45522.7	47201.1	45940.3	131691	139026	136792	0.340272464384711	0.00000228605971575492	-1.55524	down	--	--	--	--	--	--	--	--	--	--	--
XP_050730106.1	probable Na(+)/H(+) antiporter nhx-9 isoform X1 [Eriocheir sinensis]	-	40809.3	34942.1	37510.2	58125.9	0	76060.6	0.562707490053805	0.0250884513055337	-0.829543	down	4	Biological Process:cation transport (GO:0006812),Molecular Function:solute:proton antiporter activity (GO:0015299),Cellular Component:integral component of membrane (GO:0016021),Biological Process:transmembrane transport (GO:0055085)	solute carrier family 9 (sodium/hydrogen exchanger), member 3	--	ko04964 Proximal tubule bicarbonate reclamation ko04974 Protein digestion and absorption ko04976 Bile secretion ko04978 Mineral absorption	Sodium/hydrogen exchanger protein	P	Inorganic ion transport and metabolism ;	IPR006153 [Cation/H+ exchanger]	mitochondrion protein	--
XP_050730228.1	adenylate kinase isoenzyme 1-like [Eriocheir sinensis]	-	490314	458949	459824	1.53096e+06	1.40468e+06	1.29773e+06	0.332852291306003	0.0043308793303809	-1.58705	down	--	--	adenylate kinase	2.7.4.3	ko00230 Purine metabolism ko00730 Thiamine metabolism ko01100 Metabolic pathways	Uridylate kinase/adenylate kinase	F	Nucleotide transport and metabolism ;	--	cytoplasm protein	--
XP_050730403.1	mannose-1-phosphate guanyltransferase alpha-A-like isoform X1 [Eriocheir sinensis]	-	6276.22802734375	6618.1904296875	9145.26	0	0	0	Inf	0	Inf	up	2	Biological Process:biosynthetic process (GO:0009058),Molecular Function:nucleotidyltransferase activity (GO:0016779)	mannose-1-phosphate guanylyltransferase	2.7.7.13	ko00051 Fructose and mannose metabolism ko00520 Amino sugar and nucleotide sugar metabolism ko01100 Metabolic pathways	GDP-mannose pyrophosphorylase	GMO	Carbohydrate transport and metabolism ; Cell wall/membrane/envelope biogenesis ; Posttranslational modification, protein turnover, chaperones ;	IPR001451 [Hexapeptide repeat] ; IPR005835[Nucleotidyl transferase domain]	--	--
XP_050730507.1	chorion peroxidase-like [Eriocheir sinensis]	-	91086.6	64909.1	74514.3	30537.8	33810.5	30296.6	2.43552377431626	0.0252360783375568	1.28423206608567	up	--	--	peroxidase	1.11.1.7	--	Peroxidase/oxygenase	R	General function prediction only ;	IPR019791 [Haem peroxidase, animal]	extracell protein	--
XP_050730515.1	MICOS complex subunit MIC60-like isoform X1 [Eriocheir sinensis]	-	22052.3	18740.630859375	29322.7	48767.9	38044.8	43835.2	0.536676480337089	0.0101478283065319	-0.897875	down	--	--	mitofilin	--	--	Mitochondrial inner membrane protein (mitofilin)	M	Cell wall/membrane/envelope biogenesis ;	IPR019133 [Mitochondrial inner membrane protein Mitofilin]	mitochondrion protein	--
XP_050730579.1	mitochondrial import inner membrane translocase subunit TIM16-like [Eriocheir sinensis]	-	13662	10304.599609375	11711.4482421875	26381.462890625	25891.326171875	29186.748046875	0.437984716002718	0.000418860810873027	-1.19105	down	--	--	mitochondrial import inner membrane translocase subunit TIM16	--	--	Uncharacterized conserved protein	S	Function unknown ;	--	--	--
XP_050730639.1	putative peptidyl-prolyl cis-trans isomerase dodo [Eriocheir sinensis]	-	126194	126517	120252	190004	200029	184994	0.648600916287575	0.000158005251934116	-0.624597	down	2	Molecular Function:protein binding (GO:0005515),Molecular Function:isomerase activity (GO:0016853)	peptidyl-prolyl cis-trans isomerase NIMA-interacting 1	5.2.1.8	ko04622 RIG-I-like receptor signaling pathway	Peptidyl-prolyl cis-trans isomerase	O	Posttranslational modification, protein turnover, chaperones ;	IPR000297 [Peptidyl-prolyl cis-trans isomerase, PpiC-type] ; IPR001202[WW domain]	--	--
XP_050730730.1	ras-related protein Rab-5B-like [Eriocheir sinensis]	-	36970.7	39413.2	59870.2	19227.9	17795.4	29430.6	2.05035701166969	0.0458791843989012	1.03587513613137	up	2	Molecular Function:GTP binding (GO:0005525),Biological Process:small GTPase mediated signal transduction (GO:0007264)	Ras-related protein Rab-5B	--	ko04014 Ras signaling pathway ko04144 Endocytosis ko04145 Phagosome ko04962 Vasopressin-regulated water reabsorption ko05146 Amoebiasis ko05152 Tuberculosis	GTPase Rab5/YPT51 and related small G protein superfamily GTPases	U	Intracellular trafficking, secretion, and vesicular transport ;	IPR001806 [Small GTPase superfamily]	endoplasmic reticulum protein	--
XP_050730743.1	uncharacterized protein LOC127005685 [Eriocheir sinensis]	-	15204.5	14739.4	11702.8	0	0	0	Inf	0	Inf	up	--	--	--	--	--	--	--	--	--	--	--
XP_050730853.1	talin-2-like isoform X1 [Eriocheir sinensis]	-	58113.9	75161.8	72270.6	312243	185059	267884	0.268622746661769	0.0354429736959371	-1.89635	down	5	Cellular Component:ruffle (GO:0001726),Molecular Function:actin binding (GO:0003779),Molecular Function:structural constituent of cytoskeleton (GO:0005200),Cellular Component:focal adhesion (GO:0005925),Biological Process:cytoskeletal anchoring at plasma membrane (GO:0007016)	talin	--	ko04015 Rap1 signaling pathway ko04510 Focal adhesion ko04611 Platelet activation ko05166 HTLV-I infection	Talin	Z	Cytoskeleton ;	IPR002558 [I/LWEQ domain] ; IPR015009[Vinculin-binding site-containing domain] ; IPR015224[Talin, central] ; IPR018979[FERM, N-terminal] ; IPR019748[FERM central domain] ; IPR032425[Talin, N-terminal F0 domain]	synapse protein	--
XP_050730917.1	N-acetylglucosamine-1-phosphotransferase subunit gamma-like isoform X1 [Eriocheir sinensis]	-	4785.58	8760.5	3742.99780273438	11599.4	15086.2353515625	13121.1	0.434325988485218	0.0148825972234744	-1.20315	down	--	--	N-acetylglucosamine-1-phosphate transferase, gamma subunit	--	ko04142 Lysosome	Protein kinase C substrate, 80 KD protein, heavy chain	T	Signal transduction mechanisms ;	IPR009011 [Mannose-6-phosphate receptor binding domain]	--	--
XP_050731150.1	oplophorus-luciferin 2-monooxygenase non-catalytic subunit-like [Eriocheir sinensis]	-	9321.5283203125	12004.7548828125	9263.9931640625	30702.8	25578.580078125	26682.5	0.368718105905256	0.000633264940777434	-1.43941	down	--	--	nyctalopin	--	--	Extracellular matrix protein slit, contains leucine-rich and EGF-like repeats	WT	Extracellular structures ; Signal transduction mechanisms ;	IPR026906 [Leucine rich repeat 5]	extracell protein	--
XP_050731375.1	liprin-beta-2-like isoform X1 [Eriocheir sinensis]	-	6717.69287109375	7261.1689453125	9545.6669921875	17766.2	19516.4	19004.7	0.417936643202831	0.000415382030219801	-1.25864	down	1	Molecular Function:protein binding (GO:0005515)	--	--	--	LAR transmembrane tyrosine phosphatase-interacting protein liprin	R	General function prediction only ;	IPR001660 [Sterile alpha motif domain]	nucleus protein	--
XP_050731409.1	trypsin-1-like [Eriocheir sinensis]	-	323833	291840	258933	477311	429111	466470	0.637053380693814	0.00220048456889028	-0.650514	down	2	Molecular Function:serine-type endopeptidase activity (GO:0004252),Biological Process:proteolysis (GO:0006508)	trypsin	3.4.21.4	ko04080 Neuroactive ligand-receptor interaction ko04972 Pancreatic secretion ko04974 Protein digestion and absorption ko05164 Influenza A	Trypsin	E	Amino acid transport and metabolism ;	IPR001254 [Serine proteases, trypsin domain]	plasma membrane protein	--
XP_050731680.1	SH3 domain-binding protein 1-like isoform X1 [Eriocheir sinensis]	-	42768.9	37848.2	4715.1318359375	102690	78332.1	100328	0.303296094637337	0.0101323323229074	-1.7212	down	3	Molecular Function:protein binding (GO:0005515),Cellular Component:cytoplasm (GO:0005737),Biological Process:signal transduction (GO:0007165)	Rho GTPase-activating protein 17	--	ko04530 Tight junction	GTPase-activator protein	T	Signal transduction mechanisms ;	IPR000198 [Rho GTPase-activating protein domain] ; IPR004148[BAR domain]	Golgi apparatus protein	--
XP_050731681.1	SH3 domain-binding protein 1-like isoform X2 [Eriocheir sinensis]	-	40551.2	47285.2	42572.9	72548.3	58228.9	89356.1	0.59241049287819	0.0314943920893129	-0.755331	down	3	Molecular Function:protein binding (GO:0005515),Cellular Component:cytoplasm (GO:0005737),Biological Process:signal transduction (GO:0007165)	Rho GTPase-activating protein 17	--	ko04530 Tight junction	GTPase-activator protein	T	Signal transduction mechanisms ;	IPR000198 [Rho GTPase-activating protein domain] ; IPR004148[BAR domain]	Golgi apparatus protein	--
XP_050731829.1	tubulin alpha-3 chain-like [Eriocheir sinensis]	-	22470.259765625	29884	24728	0	0	0	Inf	0	Inf	up	1	Molecular Function:GTPase activity (GO:0003924)	tubulin alpha	--	ko04145 Phagosome ko04210 Apoptosis ko04530 Tight junction ko04540 Gap junction ko05130 Pathogenic Escherichia coli infection	Alpha tubulin	Z	Cytoskeleton ;	IPR003008 [Tubulin/FtsZ, GTPase domain] ; IPR018316[Tubulin/FtsZ, 2-layer sandwich domain]	centrosome protein	--
XP_050731848.1	uncharacterized protein LOC127006256 isoform X1 [Eriocheir sinensis]	-	37937.8	33387.1	36665.7	27748.6	20655.580078125	7372.37646484375	1.93612962944919	0.0467667629813475	0.953175548430041	up	--	--	tripartite motif-containing protein 2/3	--	--	Cyclophilin type peptidyl-prolyl cis-trans isomerase	O	Posttranslational modification, protein turnover, chaperones ;	IPR027370 [RING-type zinc-finger, LisH dimerisation motif]	mitochondrion protein	--
XP_050732183.1	28S ribosomal protein S11, mitochondrial-like [Eriocheir sinensis]	-	14538.580078125	11879.8037109375	11800.205078125	23935.431640625	20069.8	21535.8	0.583124149675321	0.00321376644464606	-0.778125	down	3	Molecular Function:structural constituent of ribosome (GO:0003735),Cellular Component:ribosome (GO:0005840),Biological Process:translation (GO:0006412)	small subunit ribosomal protein S11	--	ko03010 Ribosome	Mitochondrial/chloroplast ribosomal protein S11	J	Translation, ribosomal structure and biogenesis ;	IPR001971 [Ribosomal protein S11]	mitochondrion protein	--
XP_050732248.1	26S proteasome non-ATPase regulatory subunit 7-like isoform X1 [Eriocheir sinensis]	-	13685.654296875	14211.8095703125	18116.5	6501.77783203125	6915.0048828125	7642.79541015625	2.18494011224109	0.00442387145995868	1.12759373695386	up	1	Molecular Function:protein binding (GO:0005515)	26S proteasome regulatory subunit N8	--	ko03050 Proteasome ko05169 Epstein-Barr virus infection	26S proteasome regulatory complex, subunit RPN8/PSMD7	O	Posttranslational modification, protein turnover, chaperones ;	IPR000555 [JAB1/MPN/MOV34 metalloenzyme domain] ; IPR024969[Rpn11/EIF3F, C-terminal]	nucleus protein	--
XP_050732261.1	unconventional prefoldin RPB5 interactor-like [Eriocheir sinensis]	-	54669.4	53129.5	47950.6	79864.2	83812.2	78954.8	0.641918307745808	0.000327483268436722	-0.639538	down	--	--	unconventional prefoldin RPB5 interactor 1	--	--	Uncharacterized conserved protein	S	Function unknown ;	IPR004127 [Prefoldin alpha-like]	nucleus protein	--
XP_050732347.1	uncharacterized protein LOC127006439 [Eriocheir sinensis]	-	13083.3056640625	14838.951171875	13870.5009765625	0	26482.037109375	25432	0.536691931169301	0.000555985235100662	-0.897834	down	--	--	--	--	--	--	--	--	--	--	--
XP_050732352.1	uncharacterized protein LOC127006443 [Eriocheir sinensis]	-	12610018	11811712	10704372	18017868	18343482	18824282	0.63650810413841	0.000369250532625678	-0.651749	down	--	--	--	--	--	--	--	--	--	--	--
XP_050732439.1	prostamide/prostaglandin F synthase-like [Eriocheir sinensis]	-	19674.443359375	16150.255859375	18140.607421875	25620.892578125	34512.4	33791.8	0.574556892653294	0.0117055954224136	-0.799478	down	--	--	prostamide/prostaglandin F2alpha synthase	1.11.1.20	ko00590 Arachidonic acid metabolism ko01100 Metabolic pathways	Uncharacterized conserved protein	S	Function unknown ;	IPR032801 [Peroxiredoxin-like FAM213/AAED1]	--	--
XP_050732490.1	protein phosphatase 1 regulatory subunit 12B-like isoform X1 [Eriocheir sinensis]	-	29763.076171875	34163	43382.9	53798.9	49857.6	61515.8	0.649678932559697	0.0216477474610704	-0.622201	down	1	Molecular Function:protein kinase binding (GO:0019901)	protein phosphatase 1 regulatory subunit 12A	--	ko04022 cGMP-PKG signaling pathway ko04024 cAMP signaling pathway ko04270 Vascular smooth muscle contraction ko04510 Focal adhesion ko04611 Platelet activation ko04810 Regulation of actin cytoskeleton ko04921 Oxytocin signaling pathway ko05205 Proteoglycans in cancer	Myosin phosphatase, regulatory subunit	OT	Posttranslational modification, protein turnover, chaperones ; Signal transduction mechanisms ;	IPR020683 [Ankyrin repeat-containing domain] ; IPR031775[cGMP-dependent protein kinase, interacting domain]	cytoplasm protein	--
XP_050732523.1	glucosamine-6-phosphate isomerase-like isoform X2 [Eriocheir sinensis]	-	9316.7919921875	10317.6748046875	13756.9111328125	4289.0986328125	7561.6005859375	4806.25341796875	2.00465107021312	0.0296480334233474	1.00335114287397	up	1	Biological Process:carbohydrate metabolic process (GO:0005975)	glucosamine-6-phosphate deaminase	3.5.99.6	ko00520 Amino sugar and nucleotide sugar metabolism ko01100 Metabolic pathways	Glucosamine-6-phosphate isomerase	G	Carbohydrate transport and metabolism ;	IPR006148 [Glucosamine/galactosamine-6-phosphate isomerase]	--	--
XP_050732619.1	lysosomal aspartic protease-like [Eriocheir sinensis]	-	1.47267e+06	1.38591e+06	1356241	831999	759507	671839	1.8622085856942	0.000359971251627285	0.897014677994816	up	2	Molecular Function:aspartic-type endopeptidase activity (GO:0004190),Biological Process:proteolysis (GO:0006508)	cathepsin D	3.4.23.5	ko04071 Sphingolipid signaling pathway ko04140 Autophagy - animal ko04142 Lysosome ko04210 Apoptosis ko05152 Tuberculosis	Aspartyl protease	O	Posttranslational modification, protein turnover, chaperones ;	IPR012848 [Aspartic peptidase, N-terminal] ; IPR033121[Peptidase family A1 domain]	lysosome protein	--
XP_050732730.1	tubulin-specific chaperone A-like [Eriocheir sinensis]	-	947716	1.06023e+06	865223	1.8979e+06	1.94203e+06	1.34608e+06	0.55402352035799	0.0181913758706819	-0.851981	down	3	Biological Process:tubulin complex assembly (GO:0007021),Biological Process:post-chaperonin tubulin folding pathway (GO:0007023),Molecular Function:beta-tubulin binding (GO:0048487)	tubulin-specific chaperone A	--	--	Beta-tubulin folding cofactor A	O	Posttranslational modification, protein turnover, chaperones ;	IPR004226 [Tubulin binding cofactor A]	--	--
XP_050732737.1	uncharacterized protein LOC127006640 [Eriocheir sinensis]	-	3448.49560546875	6344.61	9703.8212890625	15039.162109375	21358.458984375	15406.853515625	0.376355989775407	0.0169211718356923	-1.40983	down	--	--	Niemann-Pick C2 protein	--	ko04142 Lysosome ko04979 Cholesterol metabolism	Major epididymal secretory protein HE1	S	Function unknown ;	IPR003172 [MD-2-related lipid-recognition domain]	--	--
XP_050732741.1	ubiquitin-like modifier-activating enzyme 1 isoform X1 [Eriocheir sinensis]	-	74975.2	74786.5	88835.4	51927.7	49901.5	44804.5	1.62716506003748	0.00388987198910657	0.702360605785522	up	1	Molecular Function:small protein activating enzyme activity (GO:0008641)	ubiquitin-activating enzyme E1	6.2.1.45	ko04120 Ubiquitin mediated proteolysis ko05012 Parkinson's disease	Ubiquitin activating enzyme UBA1	O	Posttranslational modification, protein turnover, chaperones ;	IPR000594 [THIF-type NAD/FAD binding fold] ; IPR018965[Ubiquitin-activating enzyme E1, C-terminal] ; IPR019572[Ubiquitin-activating enzyme, catalytic cysteine domain] ; IPR032418[Ubiquitin-activating enzyme E1, FCCH domain] ; IPR032420[Ubiquitin-activating enzyme E1, four-helix bundle]	nucleus protein	--
XP_050732771.1	hemocyanin A chain-like isoform X1 [Eriocheir sinensis]	-	2.64293e+06	2.52115e+06	2793239	1.71351e+06	1.53937e+06	1.6929e+06	1.60891038285512	0.000472032751466143	0.686083969435386	up	--	--	--	--	--	--	--	--	IPR000896 [Hemocyanin/hexamerin middle domain] ; IPR005203[Hemocyanin, C-terminal] ; IPR005204[Hemocyanin, N-terminal]	--	--
XP_050732772.1	hemocyanin A chain-like isoform X2 [Eriocheir sinensis]	-	4230561	4371000	4495308	2.53962e+06	2568803	2.30787e+06	1.76595871199281	0.0000730991429579171	0.820451613258439	up	--	--	--	--	--	--	--	--	IPR000896 [Hemocyanin/hexamerin middle domain] ; IPR005203[Hemocyanin, C-terminal] ; IPR005204[Hemocyanin, N-terminal]	--	--
XP_050732773.1	uncharacterized protein LOC127006651 [Eriocheir sinensis]	-	142060	138500	190034	284676	222235	308710	0.576975188829289	0.0199345427017852	-0.793419	down	--	--	--	--	--	--	--	--	IPR029277 [Single domain Von Willebrand factor type C domain]	--	--
XP_050732831.1	nascent polypeptide-associated complex subunit alpha-like isoform X1 [Eriocheir sinensis]	-	699005	663998	650896	1.41604e+06	1.30337e+06	1307392	0.50012391973391	0.0000711245825123066	-0.999642	down	--	--	nascent polypeptide-associated complex subunit alpha	--	--	Transcription factor containing NAC and TS-N domains	K	Transcription ;	IPR002715 [Nascent polypeptide-associated complex NAC domain]	nucleus protein	--
XP_050732850.1	collagen alpha-1(I) chain-like isoform X1 [Eriocheir sinensis]	-	1.05217e+06	1.14834e+06	952428	474824	511998	546681	2.05603724040152	0.00085826267209735	1.03987	up	1	Molecular Function:extracellular matrix structural constituent (GO:0005201)	collagen, type II, alpha	--	ko04151 PI3K-Akt signaling pathway ko04510 Focal adhesion ko04512 ECM-receptor interaction ko04974 Protein digestion and absorption ko05165 Human papillomavirus infection	Collagens (type IV and type XIII), and related proteins	W	Extracellular structures ;	IPR000885 [Fibrillar collagen, C-terminal] ; IPR008160[Collagen triple helix repeat]	extracell protein	--
XP_050732853.1	solute carrier family 35 member B1 homolog [Eriocheir sinensis]	-	2566.8	3220.68017578125	5184.46	0	0	0	Inf	0	Inf	up	1	Biological Process:transmembrane transport (GO:0055085)	solute carrier family 35 (UDP-galactose transporter), member B1	--	--	UDP-galactose transporter related protein	G	Carbohydrate transport and metabolism ;	IPR013657 [UAA transporter]	Golgi apparatus protein	--
XP_050732917.1	heat shock protein 60A-like [Eriocheir sinensis]	-	2.47683e+06	2280695	2240448	3.89919e+06	3.39466e+06	3.76059e+06	0.633046527714785	0.00127254555061601	-0.659617	down	1	Molecular Function:ATP binding (GO:0005524)	chaperonin GroEL	--	ko03018 RNA degradation ko04212 Longevity regulating pathway - worm ko04940 Type I diabetes mellitus ko05134 Legionellosis ko05152 Tuberculosis	Mitochondrial chaperonin, Cpn60/Hsp60p	O	Posttranslational modification, protein turnover, chaperones ;	IPR002423 [Chaperonin Cpn60/TCP-1 family]	mitochondrion protein	--
XP_050732920.1	10 kDa heat shock protein, mitochondrial-like [Eriocheir sinensis]	-	4607835	4454162	3.44629e+06	8711496	9182425	7.73519e+06	0.488049809610053	0.00145693863770424	-1.0349	down	2	Cellular Component:cytoplasm (GO:0005737),Biological Process:protein folding (GO:0006457)	chaperonin GroES	--	--	Mitochondrial chaperonin	O	Posttranslational modification, protein turnover, chaperones ;	IPR020818 [GroES chaperonin family]	mitochondrion protein	--
XP_050732977.1	cilia- and flagella-associated protein 251-like [Eriocheir sinensis]	-	3231434	3.2816e+06	3021714	4985169	4.56934e+06	5400372	0.63756802755489	0.00202667583337748	-0.649349	down	--	--	serine/arginine repetitive matrix protein 2	--	--	--	--	--	--	--	--
XP_050733010.1	argininosuccinate lyase-like isoform X1 [Eriocheir sinensis]	-	14326.2	1115.35229492188	4414.86962890625	108487	0	112416	0.0599251679832226	0.000295480976554386	-4.06069	down	--	--	argininosuccinate lyase	4.3.2.1	ko00220 Arginine biosynthesis ko00250 Alanine, aspartate and glutamate metabolism ko01100 Metabolic pathways ko01230 Biosynthesis of amino acids	Argininosuccinate lyase	E	Amino acid transport and metabolism ;	IPR022761 [Fumarate lyase, N-terminal] ; IPR029419[Argininosuccinate lyase, C-terminal]	--	--
XP_050733018.1	translation initiation factor IF-2-like [Eriocheir sinensis]	-	842652	1.01747e+06	759682	507529	563058	452768	1.71975913686553	0.0113626543834702	0.782206520518809	up	--	--	--	--	--	--	--	--	--	--	--
XP_050733066.1	calcineurin subunit B type 2 isoform X1 [Eriocheir sinensis]	-	660783	634387	546756	1.17534e+06	974923	1009124	0.583001613249417	0.00344418546246498	-0.778428	down	1	Molecular Function:calcium ion binding (GO:0005509)	serine/threonine-protein phosphatase 2B regulatory subunit	--	ko04010 MAPK signaling pathway ko04020 Calcium signaling pathway ko04022 cGMP-PKG signaling pathway ko04114 Oocyte meiosis ko04218 Cellular senescence ko04310 Wnt signaling pathway ko04360 Axon guidance ko04370 VEGF signaling pathway ko04380 Osteoclast differentiation ko04650 Natural killer cell mediated cytotoxicity ko04658 Th1 and Th2 cell differentiation ko04659 Th17 cell differentiation ko046…	Ca2+/calmodulin-dependent protein phosphatase (calcineurin subunit B), EF-Hand superfamily protein	T	Signal transduction mechanisms ;	IPR002048 [EF-hand domain]	Golgi apparatus protein	--
XP_050733205.1	phenazine biosynthesis-like domain-containing protein isoform X1 [Eriocheir sinensis]	-	92033.6	83529.8	81443.8	21437	14700.2412109375	26022.154296875	4.13464669254718	0.000147958157431604	2.04776405571163	up	2	Molecular Function:catalytic activity (GO:0003824),Biological Process:biosynthetic process (GO:0009058)	--	--	--	Predicted PhzC/PhzF-type epimerase	R	General function prediction only ;	IPR003719 [Phenazine biosynthesis PhzF protein]	--	--
XP_050733218.1	endophilin-A-like isoform X1 [Eriocheir sinensis]	-	26445.5	31169	30515.115234375	69961.4	56492.7	71296.7	0.445659860341593	0.00179990137708781	-1.16599	down	2	Molecular Function:protein binding (GO:0005515),Cellular Component:cytoplasm (GO:0005737)	endophilin-A	--	ko04144 Endocytosis	Lysophosphatidic acid acyltransferase endophilin/SH3GL, involved in synaptic vesicle formation	IT	Lipid transport and metabolism ; Signal transduction mechanisms ;	IPR001452 [SH3 domain] ; IPR004148[BAR domain]	cytoplasm protein	--
XP_050733303.1	NADH dehydrogenase [ubiquinone] 1 alpha subcomplex subunit 5-like [Eriocheir sinensis]	-	66750.9	63227.4	61458.4	97575.4	95900	108423	0.63410914041773	0.000952270662841364	-0.657197	down	2	Cellular Component:mitochondrial inner membrane (GO:0005743),Biological Process:respiratory electron transport chain (GO:0022904)	NADH dehydrogenase (ubiquinone) 1 alpha subcomplex subunit 5	--	ko00190 Oxidative phosphorylation ko01100 Metabolic pathways ko04723 Retrograde endocannabinoid signaling ko04932 Non-alcoholic fatty liver disease (NAFLD) ko05010 Alzheimer's disease ko05012 Parkinson's disease ko05016 Huntington's disease	NADH:ubiquinone oxidoreductase, NDUFA5/B13 subunit	C	Energy production and conversion ;	IPR006806 [ETC complex I subunit]	mitochondrion protein	--
XP_050733326.1	uncharacterized protein LOC127006957 isoform X1 [Eriocheir sinensis]	-	3481.76	3763.4091796875	5647.76220703125	13583.0908203125	8111.7861328125	8203.28	0.431228376301897	0.0426639514724996	-1.21348	down	--	--	--	--	--	--	--	--	--	--	--
XP_050733361.1	E3 ubiquitin-protein ligase RNF126-like isoform X1 [Eriocheir sinensis]	-	198443	192110	146259	308896	272580	313691	0.599678313922017	0.0046737827535908	-0.737739	down	2	Molecular Function:protein binding (GO:0005515),Molecular Function:zinc ion binding (GO:0008270)	E3 ubiquitin-protein ligase RNF115/126	2.3.2.27	--	FOG: Predicted E3 ubiquitin ligase	O	Posttranslational modification, protein turnover, chaperones ;	IPR001841 [Zinc finger, RING-type]	cytoplasm protein	--
XP_050733363.1	transcription factor atf-2-like [Eriocheir sinensis]	-	11257.0361328125	13450.0791015625	10518.294921875	22948.2	29774.6	26973.5	0.441995223276157	0.00239326886974626	-1.1779	down	1	Molecular Function:sequence-specific DNA binding (GO:0043565)	--	--	--	Basic region leucine zipper transcription factor	K	Transcription ;	IPR004827 [Basic-leucine zipper domain]	--	TF_bZIP
XP_050733364.1	nucleoside diphosphate kinase B-like [Eriocheir sinensis]	-	4.4199e+06	4.23882e+06	4.29577e+06	6.98211e+06	5770758	6.95055e+06	0.657474075187248	0.0281724614631152	-0.604994	down	5	Molecular Function:nucleoside diphosphate kinase activity (GO:0004550),Biological Process:nucleoside diphosphate phosphorylation (GO:0006165),Biological Process:GTP biosynthetic process (GO:0006183),Biological Process:UTP biosynthetic process (GO:0006228),Biological Process:CTP biosynthetic process (GO:0006241)	nucleoside-diphosphate kinase	2.7.4.6	ko00230 Purine metabolism ko00240 Pyrimidine metabolism ko01100 Metabolic pathways	Nucleoside diphosphate kinase	F	Nucleotide transport and metabolism ;	IPR001564 [Nucleoside diphosphate kinase]	nucleus protein	--
XP_050733422.1	26S proteasome non-ATPase regulatory subunit 9-like [Eriocheir sinensis]	-	25701.1	30875.142578125	28025.1	51098.1	47971	42858.6	0.596087613574931	0.00250640212589773	-0.746404	down	1	Molecular Function:protein binding (GO:0005515)	26S proteasome non-ATPase regulatory subunit 9	--	--	26S proteasome regulatory complex, subunit PSMD9	O	Posttranslational modification, protein turnover, chaperones ;	IPR001478 [PDZ domain]	--	--
XP_050733433.1	ring canal kelch homolog [Eriocheir sinensis]	-	1269.74694824219	2216.47119140625	1093.87487792969	0	0	0	Inf	0	Inf	up	1	Molecular Function:protein binding (GO:0005515)	kelch-like protein 2/3	--	--	Proteins containing BTB/POZ and Kelch domains, involved in regulatory/signal transduction processes	TR	Signal transduction mechanisms ; General function prediction only ;	IPR000210 [BTB/POZ domain] ; IPR006652[Kelch repeat type 1] ; IPR011705[BTB/Kelch-associated]	cytoskeleton protein	ZBTB
XP_050733660.1	transport and Golgi organization protein 11-like isoform X1 [Eriocheir sinensis]	-	21342.6	20007.8	17766.8	46210.3	41413	52238.7	0.422682178827897	0.001231482751342	-1.24235	down	--	--	mitochondrial fission factor	--	--	--	--	--	--	--	--
XP_050733719.1	RNA-binding protein FUS-like [Eriocheir sinensis]	-	199896	170261	199318	62077.1	71266.9	49769.5	3.10995914247843	0.000374102470745379	1.63689562687326	up	--	--	--	--	--	--	--	--	--	--	--
XP_050733806.1	hemocyanin AA6 chain-like isoform X1 [Eriocheir sinensis]	-	168352	163853	163281	27162.970703125	31274	12663.435546875	6.96882718718379	0.0000175612553484663	2.80091587939303	up	--	--	--	--	--	--	--	--	IPR000896 [Hemocyanin/hexamerin middle domain] ; IPR005203[Hemocyanin, C-terminal] ; IPR005204[Hemocyanin, N-terminal]	--	--
XP_050733841.1	integral membrane protein GPR180-like [Eriocheir sinensis]	-	0	0	0	23128.986328125	42719.1	25886.1	#NAME?	0	#NAME?	down	2	Biological Process:G-protein coupled receptor signaling pathway (GO:0007186),Biological Process:response to pheromone (GO:0019236)	--	--	--	Predicted membrane protein	S	Function unknown ;	IPR019336 [Intimal thickness related receptor, IRP]	--	--
XP_050733844.1	collectin-12-like [Eriocheir sinensis]	-	5507.24755859375	6354.4716796875	8664.39	0	0	0	Inf	0	Inf	up	--	--	collagen, type IV, alpha	--	ko04151 PI3K-Akt signaling pathway ko04510 Focal adhesion ko04512 ECM-receptor interaction ko04926 Relaxin signaling pathway ko04933 AGE-RAGE signaling pathway in diabetic complications ko04974 Protein digestion and absorption ko05146 Amoebiasis ko05165 Human papillomavirus infection ko05200 Pathways in cancer ko05222 Small cell lung cancer	Collagens (type IV and type XIII), and related proteins	W	Extracellular structures ;	IPR008160 [Collagen triple helix repeat]	extracell protein	--
XP_050733918.1	cell growth-regulating nucleolar protein-like [Eriocheir sinensis]	-	3483.29	3691.63012695313	5785.53	0	0	0	Inf	0	Inf	up	--	--	cell growth-regulating nucleolar protein	--	--	Cell growth-regulating nucleolar protein	D	Cell cycle control, cell division, chromosome partitioning ;	IPR014898 [Zinc finger, C2H2, LYAR-type]	nucleus protein	--
XP_050733946.1	kynurenine/alpha-aminoadipate aminotransferase, mitochondrial-like [Eriocheir sinensis]	-	5231.24	6016.20458984375	6847.29	12177.1123046875	10377.0673828125	7679.1533203125	0.59850265188403	0.0434384874909884	-0.74057	down	2	Biological Process:biosynthetic process (GO:0009058),Molecular Function:pyridoxal phosphate binding (GO:0030170)	--	--	ko00300 Lysine biosynthesis ko00310 Lysine degradation ko00380 Tryptophan metabolism ko01100 Metabolic pathways ko01210 2-Oxocarboxylic acid metabolism	Aromatic amino acid aminotransferase and related proteins	E	Amino acid transport and metabolism ;	IPR004839 [Aminotransferase, class I/classII]	--	--
XP_050733952.1	galactosylgalactosylxylosylprotein 3-beta-glucuronosyltransferase P-like isoform X2 [Eriocheir sinensis]	-	19921.6	20882.431640625	27733.181640625	12171.8388671875	10799.650390625	17674.2	1.68621082715682	0.0452613348773064	0.753784927904131	up	2	Molecular Function:galactosylgalactosylxylosylprotein 3-beta-glucuronosyltransferase activity (GO:0015018),Cellular Component:membrane (GO:0016020)	--	--	--	Beta-1,3-glucuronyltransferase B3GAT1/SQV-8	O	Posttranslational modification, protein turnover, chaperones ;	IPR005027 [Glycosyl transferase, family 43]	Golgi apparatus protein	--
XP_050734008.1	NPC intracellular cholesterol transporter 2-like [Eriocheir sinensis]	-	71856.4	88460.2	56116.3	262376	121299	185112	0.380516496252188	0.0484642859916546	-1.39397	down	--	--	Niemann-Pick C2 protein	--	ko04142 Lysosome ko04979 Cholesterol metabolism	Major epididymal secretory protein HE1	S	Function unknown ;	IPR003172 [MD-2-related lipid-recognition domain]	--	--
XP_050734021.1	sodium/calcium exchanger regulatory protein 1-like [Eriocheir sinensis]	-	2.36931e+06	2.30609e+06	2.25785e+06	3.94165e+06	3.5504e+06	3.47987e+06	0.631907918609077	0.000793420155949422	-0.662214	down	--	--	fatty acid-binding protein 3, muscle and heart	--	ko03320 PPAR signaling pathway	Fatty acid-binding protein FABP	I	Lipid transport and metabolism ;	IPR000566 [Lipocalin/cytosolic fatty-acid binding domain]	nucleus protein	--
XP_050734070.1	ATP synthase subunit g, mitochondrial-like [Eriocheir sinensis]	-	42402.9	46675.4	0	67167.4	78534.9	0	0.611372	0.0430473154323728	-0.709878	down	2	Molecular Function:hydrogen ion transmembrane transporter activity (GO:0015078),Biological Process:ATP synthesis coupled proton transport (GO:0015986)	F-type H+-transporting ATPase subunit g	--	ko00190 Oxidative phosphorylation ko01100 Metabolic pathways	Mitochondrial F1F0-ATP synthase, subunit g/ATP20	C	Energy production and conversion ;	IPR006808 [ATP synthase, F0 complex, subunit G, mitochondrial]	mitochondrion protein	--
XP_050734111.1	cytosolic Fe-S cluster assembly factor NUBP2 homolog isoform X1 [Eriocheir sinensis]	-	2021.41870117188	2599.34643554688	3090.01489257813	0	0	0	Inf	0	Inf	up	--	--	--	--	--	Predicted ATPase, nucleotide-binding	D	Cell cycle control, cell division, chromosome partitioning ;	IPR033756 [Flagellum site-determining protein YlxH/ Fe-S cluster assembling factor NBP35]	--	--
XP_050734136.1	uncharacterized protein LOC127007344 isoform X1 [Eriocheir sinensis]	-	13950.662109375	9774.7	13951.9	21428.1	25147	23547.5	0.537304204773241	0.00355787400172501	-0.896189	down	2	Biological Process:protein targeting to Golgi (GO:0000042),Molecular Function:protein binding (GO:0005515)	golgin subfamily A member 4	--	--	--	--	--	IPR000237 [GRIP domain]	Golgi apparatus protein	--
XP_050734230.1	bromodomain-containing protein 4-like isoform X1 [Eriocheir sinensis]	-	9298.5693359375	8612.4091796875	7196.00634765625	20775.1	22522.9	15905.255859375	0.424081346453175	0.00540313171025086	-1.23759	down	1	Biological Process:signal transduction (GO:0007165)	Ras association domain-containing protein 7/8	--	--	--	--	--	IPR000159 [Ras-associating (RA) domain]	--	--
XP_050734256.1	signal peptidase complex catalytic subunit SEC11A-like [Eriocheir sinensis]	-	41261.2	31397.9	45047.1	26150.4	12555.3525390625	15419.7431640625	2.17469166053851	0.0217266020176714	1.12081086241129	up	--	--	signal peptidase I	3.4.21.89	ko03060 Protein export	Signal peptidase I	U	Intracellular trafficking, secretion, and vesicular transport ;	IPR019759 [Peptidase S24/S26A/S26B]	--	--
XP_050734274.1	small ubiquitin-related modifier-like [Eriocheir sinensis]	-	631125	597502	785181	1363755	1.30689e+06	1.41294e+06	0.49314742513691	0.000456739788386413	-1.01991	down	--	--	small ubiquitin-related modifier	--	ko03013 RNA transport ko05418 Fluid shear stress and atherosclerosis	Ubiquitin-like proteins	O	Posttranslational modification, protein turnover, chaperones ;	IPR022617 [Rad60/SUMO-like domain]	nucleus protein	--
XP_050734382.1	WASH complex subunit 2-like isoform X1 [Eriocheir sinensis]	-	18695.1	16397.470703125	15186.7099609375	30969.591796875	26395.255859375	28788.099609375	0.583605263341048	0.00203332219659602	-0.776935	down	--	--	WASH complex subunit FAM21	--	ko04144 Endocytosis	--	--	--	IPR029341 [FAM21/CAPZIP domain]	--	--
XP_050734444.1	myosin heavy chain, muscle-like [Eriocheir sinensis]	-	0	0	0	43459	66167.6	46075	#NAME?	0	#NAME?	down	3	Molecular Function:motor activity (GO:0003774),Molecular Function:ATP binding (GO:0005524),Cellular Component:myosin complex (GO:0016459)	myosin heavy chain 6/7	--	ko04260 Cardiac muscle contraction ko04261 Adrenergic signaling in cardiomyocytes ko05416 Viral myocarditis	Myosin class II heavy chain	Z	Cytoskeleton ;	IPR001609 [Myosin head, motor domain] ; IPR002928[Myosin tail] ; IPR004009[Myosin, N-terminal, SH3-like]	nucleus protein	--
XP_050734483.1	40S ribosomal protein S21-like [Eriocheir sinensis]	-	1450460	1.43518e+06	1.29455e+06	2.67981e+06	2.96076e+06	2473232	0.515195438635411	0.00093754285941147	-0.956808	down	4	Molecular Function:structural constituent of ribosome (GO:0003735),Cellular Component:intracellular (GO:0005622),Cellular Component:ribosome (GO:0005840),Biological Process:translation (GO:0006412)	small subunit ribosomal protein S21e	--	ko03010 Ribosome	40S ribosomal protein S21	J	Translation, ribosomal structure and biogenesis ;	IPR001931 [Ribosomal protein S21e]	--	--
XP_050734508.1	mitochondrial import inner membrane translocase subunit Tim13-like [Eriocheir sinensis]	-	74934.5	89208.8	71599.7	108680	112603	133839	0.663835316022366	0.0138164576225659	-0.591103	down	--	--	mitochondrial import inner membrane translocase subunit TIM13	--	--	Mitochondrial import inner membrane translocase, subunit TIM13	U	Intracellular trafficking, secretion, and vesicular transport ;	IPR004217 [Tim10/DDP family zinc finger]	mitochondrion protein	--
[truncated: 89 more rows]

## Sheet: GO-DEPs
GO_ID	GO_Term	GO_Class	Pvalue	AdjustedPv	x	y	n	N	Enrichment ration(x/n)	EnrichDirect	GOlevl	GeneID	Description
[truncated: 303 more rows]

[truncated: 5 more sheets: KEGG-DEPs, KEGG-DEGs-DEPS, GO-DEGs-DEPs, GO-genes, KEGG-genes]
